# Supplementary material for: Gut microbiota-mediated betaine regulates skeletal muscle fiber type transition by affecting m6A RNA methylation and Myh7 expression
Source: Gut Microbes. 2025 Aug 18;17(1):2545434. doi: 10.1080/19490976.2025.2545434 (PMC12363516; doi:10.1080/19490976.2025.2545434)
Supplement: Supplementary Tables.zip [file KGMI_A_2545434_SM9027.zip]

Archive with 6 entries (5 files):
- Supplementary Tables/
- Supplementary Tables/Supplementary Table 1 The sequences used in this study.xlsx
- Supplementary Tables/Supplementary Table 2 Differential m6A methylation peaks among GF SPF and COV groups.xlsx
- Supplementary Tables/Supplementary Table 3 Differently expressed metabolites among GF SPF and COV mice.xlsx
- Supplementary Tables/Supplementary Table 4 Alpha diversity of gut microbiota among the groups.xlsx
- Supplementary Tables/Supplementary Table 5 Relative abundance of gut microbiota among the groups.xlsx
