# Supplementary material for: Gut microbiota-mediated betaine regulates skeletal muscle fiber type transition by affecting m6A RNA methylation and Myh7 expression
Source: Gut Microbes. 2025 Aug 18;17(1):2545434. doi: 10.1080/19490976.2025.2545434 (PMC12363516; doi:10.1080/19490976.2025.2545434)
Supplement: Supplementary Tables.zip [file KGMI_A_2545434_SM9027.zip › Supplementary Tables/Supplementary Table 1 The sequences used in this study.xlsx]

## Sheet: Table 1-1
Supplementary Table 1-1. siRNA sequences used in this study
Name	Sequences
si-METTL3-1	CAGUGGAUCUGUUGUGAUAUC	UAUCACAACAGAUCCACUGAG
si-METTL3-2	CGGACGGCAUCAUCUCUAAAC	UUAGAGAUGAUGCCGUCCGGA
si-YTHDF2-1	GAGGAAGAAGAAAGUGUUAAA	UAACACUUUCUUCUUCCUCUU
si-YTHDF2-2	GCUGUGACGAUAUUCAUAAUG	UUAUGAAUAUCGUCACAGCAG
siRNA-NC	GGGUGUGAACCACGAGAAAUA	UUUCUCGUGGUUCACACCCAU

## Sheet: Table 1-2
Supplementary Table 1-2. Plasmid infromation used in this study
Gene name	Length	Plasmid Name	Cloning Site	Target sequences
METTL3	2414 bp	cDNA3.1（+）	KpnI EcoRI	GGTACCATGTCGGCCAGCAGCCTCTTGGAGCAGAGACCAAAAGGTCAAGGAAACAAAGTACAAAATGGTTCTGTGCATCAAAAGGATGGACTAAATGATGATGATTTCGAACCTTACTTGAGCCCACAGGCAAGGCCGAATAATGCATATACTGCCATGTCAGACTCCTACTTACCCAGTTACTACAGCCCCTCCATTGGCTTTTCCTATTCTTTGGGTGAAGCTGCTTGGTCTACTGGAGGTGACACAGCCATGCCCTATCTAACTTCTTATGGACAACTGAGCAACGGAGAGCCCCACTTTCTACCAGATGCAATGTTTGGGCAACCAGGAGCCCTAGGTAGCACTCCATTTCTTGGTCAGCATGGTTTTAATTTTTTTCCCAGTGGGATTGACTTC…
YTHDF2	1752 bp	pCDNA3.1（+）	KpnI BamHI	GGTACCATGTCGGCCAGCAGCCTCTTGGAGCAGAGACCAAAAGGTCAAGGAAACAAAGTACAAAATGGTTCTGTGCATCAAAAGGATGGACTAAATGATGATGATTTCGAACCTTACTTGAGCCCACAGGCAAGGCCGAATAATGCATATACTGCCATGTCAGACTCCTACTTACCCAGTTACTACAGCCCCTCCATTGGCTTTTCCTATTCTTTGGGTGAAGCTGCTTGGTCTACTGGAGGTGACACAGCCATGCCCTATCTAACTTCTTATGGACAACTGAGCAACGGAGAGCCCCACTTTCTACCAGATGCAATGTTTGGGCAACCAGGAGCCCTAGGTAGCACTCCATTTCTTGGTCAGCATGGTTTTAATTTTTTTCCCAGTGGGATTGACTTC…

## Sheet: Table 1-3
Supplementary Table 1-3. Primes sequences used in this study
name	primer
Myh7	5' CCGCATCTGTAGGAAGGGG 3'	Forward
	5' GTGACCGAATTTGTACTGAGTGT 3'	Reverse
Myh4	5' CCGCATCTGTAGGAAGGGG 3'	Forward
	5' GTGACCGAATTTGTACTGAGTGT 3'	Reverse
Mettl3	5' TTTCCACCTCAGTGGATCTGTTGTG 3'	Forward
	5' TTCATCCACCCGTTCATAACCCCAG 3'	Reverse
Ythdf1	5' ATGAAGCATGTCGGCCACCAGCGTG 3'	Forward
	5' GGTCCCCTGCAGTGGACCATGGTGC 3'	Reverse
Ythdf2	5' AGACCAAAAGGTCAAGGAAACAAAG 3'	Forward
	5' ACTGGGTAAGTAGGAGTCTGACATG 3'	Reverse
Ythdf3	5' CTCTCGGGTTACGGTGAAGAATGTC 3'	Forward
	5' CCATGCTGCTTCCCCAAGAGAATAT 3'	Reverse
β-actin	5' TCCATCGTCCACCGCAAATG 3'	Forward
	5' TTCAGGAGGCTGGCATGAGG 3'	Reverse
