# Supplementary material for: Gut microbiota-mediated betaine regulates skeletal muscle fiber type transition by affecting m6A RNA methylation and Myh7 expression
Source: Gut Microbes. 2025 Aug 18;17(1):2545434. doi: 10.1080/19490976.2025.2545434 (PMC12363516; doi:10.1080/19490976.2025.2545434)
Supplement: Supplementary Tables.zip [file KGMI_A_2545434_SM9027.zip › Supplementary Tables/Supplementary Table 2 Differential m6A methylation peaks among GF SPF and COV groups.xlsx]

## Sheet:  Table 2-1
Supplementary Table 2-1. Differential m6A methylation peaks between GF and SPF groups
	chr	chromStart	chromEnd	name	strand	blockCount	blockSizes	blockStarts	RPM.IP.Control	RPM.input.Control	RPM.IP.Treated	RPM.input.Treated	geneID	diff.log2FC	pvalue	fdr	score
1	chr11	51685704	51685954	1	-	1	250	0	12.5904	10.6706	16.5463	9.3835	0610009B22Rik	0.796594	0.00394208	NA	2.40427
2	chr3	138068218	138069443	2	+	1	1225	0	224.743	222.362	121.308	106.462	1110002E22Rik	0.439654	9.81274e-09	6.36602e-06	8.00821
3	chr3	138078682	138079032	3	+	1	350	0	57.1028	63.2206	40.0893	38.4608	1110002E22Rik	0.423623	0.00187881	0.0396384	2.72612
4	chr3	138080632	138080707	4	+	1	75	0	13.0861	17.0959	11.2515	10.542	1110002E22Rik	0.694913	0.00867358	NA	2.0618
5	chr2	91275764	91275914	5	-	1	150	0	36.7797	49.911	46.5187	57.6912	1110051M20Rik	0.395856	0.00389296	0.0554306	2.40972
6	chr17	25988465	25990869	6	+	2	6444	0,1960	69.6931	74.3501	64.1051	66.2638	1700022N22Rik	0.302172	0.00775847	0.0762261	2.11022
7	chr10	76400823	76401507	7	+	2	7140	0,544	43.7193	28.2255	43.2095	24.5593	1700094J05Rik	0.460547	0.00552792	0.0642191	2.25744
8	chr5	112793591	112795569	8	+	2	20155	0,1823	108.852	117.262	107.504	114.571	1700095B10Rik	0.251416	0.00458931	0.0597222	2.33825
9	chr19	8889104	8890643	9	+	3	144,98,233	0,898,1306	47.7839	50.7141	66.9416	57.6912	1810009A15Rik,Lbhd1	0.531782	2.8516e-05	0.00389469	4.54491
10	chr19	3716930	3716980	10	+	1	50	0	5.74993	6.54006	5.48391	3.24368	1810055G02Rik	1.20829	0.00469199	NA	2.32864
11	chr4	73942925	73950863	11	-	2	309291	0,7647	158.817	155.126	151.469	149.441	2310002L09Rik	0.201274	0.00795432	0.0772365	2.0994
12	chr4	73941650	73942075	12	-	1	425	0	61.7622	60.9258	63.5378	60.9348	2310002L09Rik	0.333015	0.00537975	0.0636374	2.26924
13	chr7	27571743	27578782	13	+	3	5,150,70	0,2847,6969	39.159	51.2878	34.0381	39.1559	2310022A10Rik	0.463319	0.00172841	0.0380911	2.76235
14	chr3	145938652	145943770	14	+	3	17,199,9	0,245,5109	50.4606	54.1563	56.1628	51.2038	2410004B18Rik	0.488691	0.000156657	0.0118083	3.80505
15	chr3	145943795	145943895	15	+	1	100	0	38.8616	35.6835	44.7223	34.9854	2410004B18Rik	0.44657	0.00343435	0.052365	2.46416
16	chr11	113044430	113044630	16	-	1	200	0	9.81454	12.8506	20.7065	18.9987	2610035D17Rik	0.762369	0.00216487	NA	2.66457
17	chr11	78271789	78272089	17	+	1	300	0	45.0081	42.912	26.5686	21.8948	2610507B11Rik	0.435963	0.0099003	0.0847612	2.00435
18	chr11	78277241	78285754	18	+	8	93,158,207,100,183,123,156,80	0,1805,2467,5817,6858,7497,8196,8433	240.208	307.039	190.235	237.484	2610507B11Rik	0.253638	2.9491e-05	0.00394427	4.53031
19	chr11	78288010	78290228	19	+	5	57131102135425	0,154,930,1275,1793	212.747	224.771	194.679	209.681	2610507B11Rik	0.19057	0.00325093	0.0515185	2.48799
20	chr5	113092487	113095592	20	-	4	10,143,119,3	0,614,1478,3102	20.6205	28.9139	26.0013	28.3822	2900026A02Rik	0.640136	0.000550497	0.0228566	3.25925
21	chr14	32663467	32667855	21	-	2	711,39	0,4349	137.503	171.877	73.2764	84.2198	3425401B19Rik	0.366835	6.51534e-05	0.00679691	4.18606
22	chr14	32662467	32663367	22	-	1	900	0	210.666	219.838	135.68	129.168	3425401B19Rik	0.369517	4.74213e-07	0.000158785	6.32403
23	chr14	32660392	32662192	23	-	1	1800	0	490.628	530.548	383.307	407.661	3425401B19Rik	0.28745	9.98244e-11	1.09071e-07	10.0008
24	chr14	32659217	32659942	24	-	1	725	0	128.085	144.57	116.959	124.65	3425401B19Rik	0.312808	0.000162409	0.0119986	3.78939
25	chr17	12319077	12324551	25	+	2	95155	0,5319	17.6463	14.457	25.2449	15.4075	4732491K20Rik	0.660669	0.00365103	0.0541395	2.43759
26	chr13	54555562	54561704	26	-	4	11,125,127,12	0,964,3635,6130	106.671	124.376	91.6192	96.0361	4833439L19Rik	0.399336	1.5042e-05	0.00249818	4.82269
27	chr13	54553022	54555012	27	-	3	15,107,3	0,175,1987	70.8828	77.4481	60.5121	62.6725	4833439L19Rik	0.317105	0.00558489	0.0645584	2.25299
28	chr12	76385544	76385669	28	-	1	125	0	7.03871	7.5727	8.50952	4.86552	4930426I24Rik	1.12891	0.00200601	NA	2.69767
29	chr16	64766779	64769159	29	-	2	214236	0,2144	64.7363	66.548	59.5667	51.3197	4930453N24Rik	0.469877	0.000110984	0.00952079	3.95474
30	chr16	64766304	64766754	30	-	1	450	0	47.9822	37.5193	44.8168	28.9614	4930453N24Rik	0.500396	0.00106619	0.0317287	2.97217
31	chr6	125010375	125026978	31	-	2	19,6	0,16597	14.5731	17.5549	12.7643	7.18243	4930557K07Rik	1.32616	1.69361e-06	NA	5.77119
32	chr11	52403144	52403419	32	+	1	275	0	47.6848	56.1068	48.0315	50.3929	9530068E07Rik	0.436141	0.000966245	0.0306803	3.01491
33	chr9	68766070	68766395	33	+	1	325	0	48.3787	38.3225	48.2206	32.7843	9530091C08Rik	0.438079	0.00309573	0.0504687	2.50924
34	chr13	93096553	93098453	34	+	1	1900	0	777.034	826.686	617.318	644.45	A630019I02Rik	0.243356	5.56215e-12	7.69801e-09	11.2548
35	chr12	100940077	100940277	35	+	1	200	0	31.5255	23.4065	26.8523	16.5659	A630072L19Rik	0.546078	0.00546407	0.0639131	2.26248
36	chrM	7765	8415	36	+	1	650	0	175.769	225.116	156.197	197.517	ATP6,ATP8	0.293861	1.87408e-05	0.00292526	4.72721
37	chr4	119225481	119225556	37	-	1	75	0	6.93957	8.60534	6.42942	3.47537	AU022252	1.42935	0.000315849	NA	3.50052
38	chr4	156216725	156216900	38	+	1	175	0	64.3398	69.1869	46.1405	43.2105	Perm1	0.414764	0.00124419	0.033632	2.90511
39	chr13	14637179	14637554	39	+	1	375	0	38.0685	30.9792	41.6966	29.5407	AW209491	0.418454	0.00947019	0.0831295	2.02364
40	chr7	97579389	97579464	40	-	1	75	0	23.2971	30.2908	26.7577	29.1931	Aamdc	0.47456	0.00833282	0.0790628	2.07921
41	chr8	111053911	111053986	41	+	1	75	0	38.4651	48.4194	39.8056	44.9481	Aars	0.38825	0.00683552	0.0714169	2.16523
42	chr11	109942241	109942341	42	-	1	100	0	10.7068	10.5559	16.1681	10.4261	Abca8b	0.83768	0.00256976	0.0457533	2.59011
43	chr11	109933930	109934105	43	-	1	175	0	17.0515	19.5054	19.761	16.7976	Abca8b	0.656098	0.00293592	0.0492324	2.53226
44	chr5	8893813	8893888	44	+	1	75	0	30.3359	44.0593	17.9645	20.7364	Abcb4	0.546895	0.00337352	0.052197	2.47192
45	chr5	8896576	8896601	45	+	1	25	0	9.41799	9.4085	6.71307	4.0546	Abcb4	0.950961	0.00993882	NA	2.00267
46	chr5	8958969	8959169	46	+	1	200	0	38.0685	49.7962	43.5877	51.5513	Abcb4	0.371573	0.00764903	0.0756882	2.11639
47	chrX	104342514	104342564	47	-	1	50	0	10.0128	10.4412	8.88772	4.74967	Abcb7	1.20977	0.000390966	NA	3.40786
48	chr16	14459002	14459102	48	+	1	100	0	13.4826	18.0138	12.3861	10.4261	Abcc1	0.884433	0.000668286	NA	3.17504
49	chr16	20392474	20392774	49	-	1	300	0	38.1677	37.4045	54.0827	44.1372	Abcc5	0.479438	0.000910063	0.0298466	3.04093
50	chr15	91163057	91163157	50	-	1	100	0	19.7282	18.9318	19.9501	14.9441	Abcd2	0.600606	0.00670285	0.0708212	2.17374
51	chr15	91159117	91159167	51	-	1	50	0	18.142	18.2433	18.2482	14.3649	Abcd2	0.596133	0.00896527	0.0813503	2.04744
52	chr3	121774157	121774232	52	-	1	75	0	24.9825	30.7497	28.176	29.7723	Abcd3	0.455574	0.00979579	0.0843695	2.00896
53	chr16	20550013	20550088	53	+	1	75	0	32.1203	30.7497	31.2961	24.791	Abcf3	0.488921	0.00490484	0.0611388	2.30938
54	chr8	9987749	9987949	54	+	1	200	0	9.51713	7.68744	13.9934	7.18243	Abhd13	0.876669	0.00565711	NA	2.24741
55	chr9	122380676	122380751	55	+	1	75	0	7.13785	9.17903	9.36047	8.34089	Abhd5	0.84741	0.00887197	0.0809961	2.05198
56	chr2	31801123	31801473	56	+	1	350	0	31.8229	27.8813	24.5831	17.8402	Abl1	0.536302	0.00504031	0.0618212	2.29754
57	chr18	61799634	61800134	57	-	1	500	0	41.6374	40.0435	69.3053	61.1665	Ablim3,Gm35919	0.362596	0.00642303	0.0693768	2.19226
58	chr15	41869033	41869720	58	-	1	687	0	266.678	285.812	277.505	308.497	Abra	0.162679	0.00348029	0.0525939	2.45838
59	chr15	41865292	41865317	59	-	1	25	0	5.6508	2.29476	6.24032	7.64582	Abra	-1.37807	0.00226046	NA	2.6458
60	chr18	74805857	74805982	60	+	1	125	0	39.0599	66.089	55.1228	81.3237	Acaa2	0.413183	0.000880503	0.0294156	3.05527
61	chr11	84399909	84400259	61	+	1	350	0	38.8616	29.6024	14.3716	7.41413	Acaca	0.804129	0.000987462	0.0307945	3.00548
62	chr7	131444249	131444324	62	+	1	75	0	19.1334	19.6202	17.2081	13.4381	Acadsb	0.608101	0.00785702	0.0766863	2.10474
63	chr7	131445149	131445424	63	+	1	275	0	46.4951	60.2374	46.9915	58.5021	Acadsb	0.337392	0.00905697	0.0816204	2.04302
64	chr9	53582121	53582271	64	-	1	150	0	30.0384	48.4194	33.5653	44.9481	Acat1	0.49202	0.00118585	0.032764	2.92597
65	chr11	105974783	105974858	65	+	1	75	0	10.3102	12.2769	18.91	16.5659	Ace	0.719837	0.0045688	NA	2.3402
66	chr5	137290353	137290403	66	+	1	50	0	4.56029	5.39268	6.33487	3.59122	Ache	1.31006	0.00249846	NA	2.60233
67	chr14	54665118	54665618	67	-	1	500	0	139.882	125.753	142.393	125.808	Acin1	0.240101	0.0032897	0.0518165	2.48284
68	chr14	54642660	54643035	68	-	1	375	0	129.572	117.377	130.196	118.742	Acin1	0.241779	0.00429672	0.0577346	2.36686
69	chr11	116173332	116173457	69	-	1	125	0	17.6463	20.1939	19.9501	16.9135	Acox1	0.651181	0.00285017	0.0484599	2.54513
70	chr8	46534351	46534876	70	+	1	525	0	97.848	92.1345	76.2075	68.1173	Acsl1	0.290438	0.00524171	0.0629879	2.28053
71	chr11	54327149	54327249	71	+	1	100	0	13.8791	19.6202	12.9534	13.9015	Acsl6	0.630914	0.0097422	NA	2.01134
72	chr8	123892233	123892408	72	-	1	175	0	175.274	222.936	165.936	225.899	Acta1	0.180816	0.0070408	0.0721456	2.15238
73	chr19	34252538	34252563	73	-	1	25	0	11.0042	15.9486	15.979	15.6392	Acta2	0.783617	0.00157272	0.0367474	2.80335
74	chr19	34252438	34252463	74	-	1	25	0	25.0816	38.8961	33.2817	43.2105	Acta2	0.471521	0.00336594	0.052197	2.47289
75	chr5	142905363	142905463	75	-	1	100	0	37.8702	67.9248	41.5076	68.1173	Actb	0.405916	0.00199479	0.0406397	2.7001
76	chr12	80174082	80174207	76	-	1	125	0	16.9524	17.4401	29.0269	21.3156	Actn1	0.705999	0.000758845	0.0272083	3.11985
77	chr19	4867830	4868030	77	-	1	200	0	159.511	196.661	149.957	190.103	Actn3	0.215997	0.00246217	0.0446806	2.60868
78	chr7	28896882	28897032	78	-	1	150	0	18.9351	28.7992	26.285	32.9002	Actn4	0.528974	0.00412367	0.0565439	2.38472
79	chr19	46378137	46378337	79	-	1	200	0	24.2885	25.4718	26.5686	18.4195	Actr1a	0.82699	2.42187e-05	0.00344369	4.61585
80	chr19	46377762	46377912	80	-	1	150	0	20.9179	30.2908	22.2193	27.4554	Actr1a	0.503135	0.00748155	0.0748877	2.12601
81	chr1	36698488	36699138	81	-	1	650	0	191.929	213.757	181.536	201.224	Actr1b	0.240556	0.000322941	0.0175965	3.49088
82	chr11	20094284	20094384	82	-	1	100	0	11.2025	15.8338	14.9389	14.7124	Actr2	0.775388	0.00201736	0.0408891	2.69522
83	chr9	119434018	119434243	83	+	1	225	0	16.2584	13.8833	15.3171	9.84689	Acvr2b	0.679999	0.00872563	NA	2.0592
84	chr2	121146042	121146117	84	+	1	75	0	13.78	14.8012	18.2482	12.743	Adal	0.845129	0.000610186	0.0241285	3.21454
85	chr2	121156768	121156843	85	+	1	75	0	5.15511	6.31058	8.32042	4.98137	Adal	1.24703	0.00127917	NA	2.89307
86	chr16	85798027	85798177	86	-	1	150	0	20.8187	25.0129	27.0414	25.9494	Adamts1	0.540945	0.0043731	0.0582332	2.35921
87	chr6	92912887	92937296	87	-	1	24409	0	1.8836	2.63897	12.9534	7.18243	Adamts9	1.56004	0.00176248	NA	2.75388
88	chr14	55769415	55769440	88	-	1	25	0	5.05597	8.37586	13.0479	14.3649	Adcy4	0.846527	0.00778721	NA	2.10862
89	chr16	4417889	4418814	89	-	1	925	0	106.275	84.2176	74.411	49.4661	Adcy9	0.472551	2.03074e-05	0.00307723	4.69235
90	chr5	34619349	34619449	90	+	1	100	0	34.797	32.0119	36.78	29.1931	Add1	0.427996	0.00919533	0.0819292	2.03643
91	chr5	34625299	34625424	91	+	1	125	0	57.995	55.4184	58.9993	51.783	Add1	0.338747	0.0071471	0.0728393	2.14587
92	chr5	49960325	49960850	92	-	1	525	0	56.2105	33.9624	58.6212	31.7417	Adgra3	0.382498	0.00934364	0.0826186	2.02948
93	chr17	43439699	43439749	93	+	1	50	0	15.3662	21.3412	26.0959	26.5287	Adgrf5	0.666245	0.00103651	0.0314589	2.98443
94	chr14	21381513	21381588	94	+	1	75	0	15.8619	24.2097	23.3539	25.7177	Adk	0.698678	0.000531652	0.0224005	3.27437
95	chr2	168182089	168183089	95	-	1	1000	0	105.184	68.3838	111.38	65.6845	Adnp,Gm20716	0.35577	0.000652098	0.0249687	3.18569
96	chr1	134200939	134201039	96	-	1	100	0	46.396	74.3501	76.2075	102.639	Adora1	0.527397	2.60002e-06	0.000700992	5.58502
97	chr1	134200389	134200639	97	-	1	250	0	76.2362	100.166	106.936	129.863	Adora1	0.344114	0.000241765	0.0148054	3.61661
98	chr8	13253829	13254179	98	-	1	350	0	65.5294	70.7933	53.2318	44.1372	Adprhl1	0.611885	1.02817e-06	0.000309344	5.98794
99	chr8	13245487	13245587	99	-	1	100	0	36.4823	39.9288	31.107	30.2357	Adprhl1	0.415894	0.00981277	0.0843882	2.00821
100	chr8	13242540	13242640	100	-	1	100	0	60.176	57.4837	54.9337	48.8869	Adprhl1	0.348543	0.00601277	0.0669303	2.22093
101	chr8	13225012	13225437	101	-	1	425	0	31.5255	30.635	22.8812	18.1878	Adprhl1	0.56739	0.00286186	0.0484997	2.54335
102	chr8	13222937	13223662	102	-	1	725	0	63.051	49.452	48.5043	31.3942	Adprhl1	0.514425	0.000259973	0.0154201	3.58507
103	chr12	112620046	112634170	103	+	6	264,103,63,51,67,27	0,8254,12207,12648,13022,14097	232.773	295.909	199.596	270.152	Adssl1	0.187838	0.00167288	0.0376465	2.77653
104	chr12	112635490	112640989	104	+	5	95,125,98,150,32	0,903,2694,4121,5467	193.416	286.845	184.184	284.17	Adssl1	0.216077	0.000469234	0.0210851	3.32861
105	chr11	5863955	5864255	105	+	1	300	0	90.1153	100.855	80.8405	84.3357	Aebp1	0.35	0.000450458	0.0206363	3.34635
106	chr18	61752536	61752586	106	-	1	50	0	15.0688	23.0623	13.7098	15.1758	Afap1l1	0.689598	0.00308043	0.0504335	2.51139
107	chr19	56915693	56915818	107	-	1	125	0	13.4826	12.5064	26.9468	18.4195	Afap1l2	0.67681	0.00383554	0.0553103	2.41617
108	chr5	103833633	103834108	108	+	1	475	0	23.9911	24.2097	26.0013	20.5047	Aff1	0.620958	0.00140233	0.035163	2.85315
109	chr11	53372293	53372468	109	+	1	175	0	34.5987	30.635	28.0814	21.1998	Aff4	0.473529	0.00825877	0.0786565	2.08308
110	chr11	53399703	53400103	110	+	1	400	0	26.2712	27.1929	24.2049	20.0413	Aff4	0.557975	0.00362892	0.0539659	2.44022
111	chr8	123484601	123484676	111	+	1	75	0	20.323	18.1286	19.4774	13.4381	Afg3l1	0.585963	0.00973066	0.0840996	2.01186
112	chr18	67405063	67405513	112	-	1	450	0	94.3782	92.9377	96.914	90.9389	Afg3l2	0.296659	0.00226078	0.0429891	2.64574
113	chr1	89889051	89889201	113	+	1	150	0	5.15511	4.01583	6.90217	2.66445	Agap1	1.29059	0.00576306	NA	2.23935
114	chr3	116793654	116807399	114	-	2	168132	0,13613	64.8354	79.1691	47.5588	54.0999	Agl	0.330318	0.00661229	0.0705049	2.17965
115	chr3	116786753	116788546	115	-	4	68,124,112,21	0,476,1517,1772	53.0382	75.727	37.8201	49.582	Agl	0.33883	0.00958898	0.083673	2.01823
116	chr3	116743598	116743873	116	-	1	275	0	58.9864	67.4659	66.3743	69.855	Agl	0.375649	0.00120143	0.0329045	2.9203
117	chr10	78352304	78352379	117	-	1	75	0	7.03871	9.17903	3.12016	1.15846	Agpat3	1.70404	0.00286341	NA	2.54312
118	chr4	133011739	133011914	118	+	1	175	0	24.6851	17.7844	17.87	9.84689	Ahdc1	0.627397	0.0087595	NA	2.05752
119	chr19	9002310	9003910	119	+	1	1600	0	148.606	128.965	170.001	139.478	Ahnak	0.298485	0.000137063	0.0108023	3.86308
120	chr19	9004310	9005060	120	+	1	750	0	65.4303	55.5331	77.8149	59.6605	Ahnak	0.361962	0.00223958	0.0428514	2.64983
121	chr19	9005985	9006810	121	+	1	825	0	58.0941	55.8773	69.1162	59.0813	Ahnak	0.385675	0.00149754	0.0359447	2.82462
122	chr19	9007885	9008635	122	+	1	750	0	65.0337	54.5005	68.6435	50.0453	Ahnak	0.41748	0.000720076	0.026552	3.14262
123	chr19	9010710	9011335	123	+	1	625	0	50.6589	41.3056	56.3519	33.8269	Ahnak	0.658776	4.14629e-06	0.00102473	5.38234
124	chr19	9011435	9011735	124	+	1	300	0	14.6722	14.457	16.1681	11.1212	Ahnak	0.740598	0.00352761	NA	2.45252
125	chr19	9016185	9018385	125	+	1	2200	0	390.995	379.438	445.993	441.372	Ahnak	0.194228	2.74028e-05	0.00379254	4.56221
126	chr12	87273613	87273638	126	+	1	25	0	20.6205	36.2572	29.1215	44.7165	Ahsa1	0.43713	0.00992695	0.0848779	2.00318
127	chr1	183322508	183322758	127	+	1	250	0	21.711	17.5549	18.8155	11.1212	Aida	0.688259	0.00340977	0.052365	2.46728
128	chrX	48504812	48504912	128	-	1	100	0	15.3662	16.0633	16.6408	13.2064	Aifm1	0.633148	0.00878104	0.0804832	2.05645
129	chrX	48499805	48499855	129	-	1	50	0	16.3576	18.5875	16.4517	13.9015	Aifm1	0.661008	0.00473566	0.0604031	2.32462
130	chr10	13653596	13653621	130	-	1	25	0	3.7672	5.50742	9.36047	6.48736	Aig1	1.29792	0.00102813	NA	2.98795
131	chr10	13647578	13647703	131	-	1	125	0	6.7413	8.37586	13.8043	8.45674	Aig1	1.23877	0.000104088	NA	3.9826
132	chr2	25574687	25574912	132	-	1	225	0	42.4305	57.4837	47.5588	61.1665	Phpt1	0.343903	0.00853603	0.0797157	2.06874
133	chr10	4354286	4355386	133	+	1	1100	0	68.9	56.451	113.649	91.0547	Akap12	0.290934	0.00691954	0.0715099	2.15992
134	chr10	4356261	4356936	134	+	1	675	0	58.2924	42.6825	86.2298	54.3316	Akap12	0.453372	0.000317502	0.0173914	3.49825
135	chr7	75725981	75726081	135	+	1	100	0	17.6463	21.1118	16.1681	14.1332	Akap13	0.668838	0.00342924	0.052365	2.4648
136	chr12	53142312	53142562	136	+	1	250	0	19.5299	19.7349	22.3139	16.3343	Akap6	0.702441	0.0010893	0.0321677	2.96285
137	chr12	53149379	53149779	137	+	1	400	0	52.1459	48.3046	67.4143	55.2584	Akap6	0.402823	0.00154288	0.0362417	2.81167
138	chr17	32305296	32305696	138	-	1	400	0	125.408	116.574	116.013	102.06	Akap8	0.294713	0.000816567	0.0280661	3.08801
139	chr17	32334574	32334699	139	-	1	125	0	52.3442	45.7804	55.2173	43.0946	Akap8l	0.438066	0.00120909	0.0330072	2.91754
140	chr17	32333024	32333174	140	-	1	150	0	38.1677	36.4866	36.5909	30.9308	Akap8l	0.419836	0.00808101	0.0777034	2.09253
141	chr5	3956165	3956240	141	+	1	75	0	3.17238	3.90109	10.306	6.02398	Akap9	1.29045	0.00272511	NA	2.56462
142	chr5	4038547	4038697	142	+	1	150	0	27.56	23.0623	33.7544	22.5899	Akap9	0.542419	0.00342433	0.052365	2.46542
143	chr5	4050164	4050489	143	+	1	325	0	46.4951	34.8803	48.5043	31.2783	Akap9	0.44717	0.00322621	0.051362	2.49131
144	chr5	4067760	4067835	144	+	1	75	0	12.6895	17.2107	14.6553	14.1332	Akap9	0.70745	0.00406303	0.056345	2.39115
145	chr12	112674077	112674177	145	-	1	100	0	11.7973	12.8506	2.26921	0.57923	Akt1	2.19365	0.00281038	NA	2.55123
146	chr12	112671516	112671566	146	-	1	50	0	12.7886	17.7844	9.17137	8.34089	Akt1	0.883538	0.00177694	NA	2.75033
147	chr7	44854599	44854749	147	+	1	150	0	26.9652	44.4036	23.6376	34.8696	Akt1s1	0.437397	0.00928433	0.0823586	2.03225
148	chr7	27618208	27618308	148	+	1	100	0	37.1763	48.8783	29.9724	32.321	Akt2	0.50981	0.00111577	0.0323528	2.95243
149	chr19	20493403	20493503	149	+	1	100	0	48.0813	54.5005	34.6999	32.9002	Aldh1a1,E030003E18Rik	0.504562	0.000609624	0.0241285	3.21494
150	chr19	20619992	20620042	150	+	1	50	0	20.0256	27.1929	14.1825	14.5966	Aldh1a1	0.640735	0.00397101	0.0558851	2.4011
151	chr19	20630676	20630826	151	+	1	150	0	60.5726	61.27	54.8391	50.7404	Aldh1a1	0.396303	0.0015327	0.0362073	2.81454
152	chr19	20634349	20634499	152	+	1	150	0	73.7578	88.2334	72.0473	81.4395	Aldh1a1	0.34273	0.00119937	0.0329045	2.92105
153	chr4	139643489	139643539	153	+	1	50	0	17.8446	28.2255	19.9501	25.6019	Aldh4a1	0.575755	0.00368349	0.0543308	2.43374
154	chr7	126797650	126797775	154	-	1	125	0	181.718	235.213	166.03	226.478	Aldoa	0.203065	0.00220546	0.0425667	2.6565
155	chr3	54739278	54739303	155	+	1	25	0	6.7413	6.08111	10.2114	5.56059	Alg5	0.943727	0.00952847	NA	2.02098
156	chr3	54742147	54742222	156	+	1	75	0	8.52576	10.0969	13.9934	11.237	Alg5	0.775596	0.00722963	NA	2.14088
157	chr11	60538232	60538632	157	+	1	400	0	58.4907	85.4797	31.6743	40.8935	Alkbh5	0.405327	0.00283009	0.0482499	2.5482
158	chr18	65349208	65349708	158	-	1	500	0	60.0769	50.3699	46.1405	31.8576	Alpk2	0.531446	0.000171962	0.0124153	3.76457
159	chr18	65305219	65305594	159	-	1	375	0	40.4478	46.0099	34.7945	31.6259	Alpk2	0.568799	0.000211576	0.0138545	3.67453
160	chr7	81077556	81078831	160	+	1	1275	0	285.117	301.416	191.653	205.626	Alpk3	0.195349	0.00135139	0.0347643	2.86922
161	chr7	81092169	81092944	161	+	1	775	0	288.686	321.037	244.98	275.249	Alpk3	0.20056	0.000343178	0.0182078	3.46448
162	chr7	81093544	81094169	162	+	1	625	0	166.55	176.352	133.599	131.948	Alpk3	0.372651	1.20879e-06	0.000353442	5.91765
163	chr7	81104188	81104463	163	+	1	275	0	69.6931	72.0554	58.432	59.0813	Alpk3	0.304816	0.00926983	0.0822752	2.03293
164	chr2	91917559	91917959	164	+	1	400	0	41.7366	28.1108	44.9114	26.8762	Ambra1	0.447644	0.00624179	0.0680923	2.20469
165	chrX	145487288	145487363	165	-	1	75	0	14.1766	19.5054	8.60407	7.52997	Amot	0.91302	0.00140114	NA	2.85352
166	chrX	145487163	145487238	166	-	1	75	0	13.78	18.5875	9.64412	6.71905	Amot	1.20124	3.44458e-05	NA	4.46286
167	chrX	145476208	145476333	167	-	1	125	0	48.2796	46.1246	34.4163	28.6139	Amot	0.42285	0.00590965	0.0663241	2.22844
168	chrX	145471420	145471545	168	-	1	125	0	49.5684	47.1573	38.6711	29.5407	Amot	0.550598	0.000240242	0.0147879	3.61935
169	chr9	14592877	14593652	169	-	1	775	0	194.506	205.61	125.846	123.839	Amotl1	0.322228	2.08419e-05	0.00309716	4.68106
170	chr9	14572682	14572807	170	-	1	125	0	65.5294	69.6459	52.759	48.4235	Amotl1	0.426665	0.000558871	0.0230202	3.25269
171	chr9	14542865	14543240	171	-	1	375	0	121.244	163.272	117.526	156.855	Amotl1	0.230527	0.00388983	0.0554306	2.41007
172	chr9	102725119	102725194	172	+	1	75	0	23.2971	25.5865	25.3395	21.8948	Amotl2	0.581104	0.00250886	0.0450942	2.60052
173	chr7	110795761	110795786	173	+	1	25	0	8.52576	9.75272	7.94222	5.21306	Ampd3	1.03771	0.00270759	NA	2.56742
174	chr7	110800645	110800720	174	+	1	75	0	10.7068	13.4243	10.1169	8.68843	Ampd3	0.783384	0.00696152	NA	2.1573
175	chr2	128611257	128611782	175	-	1	525	0	20.1248	16.4075	27.2305	14.0173	Anapc1	0.878902	7.46586e-05	0.00756055	4.12692
176	chr2	25284996	25285071	176	+	1	75	0	12.1938	20.6528	19.8556	25.8336	Anapc2	0.620914	0.0044819	0.0589634	2.34854
177	chr2	33228187	33228937	177	+	1	750	0	109.546	106.247	104.005	92.329	Angptl2	0.354549	0.000135933	0.0108023	3.86668
178	chr8	23139030	23139480	178	+	1	450	0	222.165	242.556	208.767	241.075	Ank1	0.162172	0.00901341	0.081536	2.04511
179	chr8	23141164	23141239	179	+	1	75	0	87.6369	98.4451	87.8372	98.1213	Ank1	0.270312	0.00549406	0.0641488	2.26011
180	chr8	23149215	23149890	180	+	1	675	0	117.378	118.983	137.381	143.301	Ank1	0.234608	0.00467765	0.0600916	2.32997
181	chr10	70002038	70002563	181	+	1	525	0	100.525	94.544	103.533	91.8657	Ank3	0.30131	0.00158915	0.0369851	2.79884
182	chr10	70004621	70004971	182	+	1	350	0	82.6801	92.5935	96.914	106.115	Ank3	0.250125	0.00979702	0.0843695	2.00891
183	chr5	110251567	110251667	183	+	1	100	0	7.33612	7.91691	11.346	7.99335	Ankle2	0.839037	0.00989413	NA	2.00462
184	chr8	11619074	11619224	184	-	1	150	0	24.7842	29.2582	26.8523	26.6445	Ankrd10	0.469444	0.0096124	0.0837114	2.01717
185	chr8	11615848	11615898	185	-	1	50	0	8.92231	11.2443	8.88772	6.25567	Ankrd10	1.05925	0.00108265	NA	2.96551
186	chr8	122895636	122896161	186	-	1	525	0	49.9649	45.8951	51.4353	39.04	Ankrd11	0.51473	0.000214143	0.0138545	3.6693
187	chr8	122892136	122895411	187	-	1	3275	0	685.828	532.957	659.677	496.283	Ankrd11	0.280518	7.81909e-13	1.3527e-09	12.1068
188	chr5	90291057	90291107	188	-	1	50	0	7.73267	9.29377	6.52397	4.86552	Ankrd17	0.96229	0.00810651	0.0777686	2.09117
189	chr5	90253608	90253933	189	-	1	325	0	39.9521	31.7824	38.2929	23.5167	Ankrd17	0.601875	0.000327712	0.017717	3.48451
190	chr5	90252886	90252936	190	-	1	50	0	13.3835	15.4896	13.1425	11.237	Ankrd17	0.675851	0.00916422	0.081899	2.0379
191	chr5	90243639	90243814	191	-	1	175	0	26.7669	25.3571	21.8411	15.6392	Ankrd17	0.630453	0.00198316	0.0406021	2.70264
192	chr19	42035916	42036116	192	+	1	200	0	73.4603	68.8427	58.9993	53.9841	Ankrd2	0.312969	0.0083504	0.0791572	2.07829
193	chr19	42039867	42039942	193	+	1	75	0	71.9733	78.5954	65.6179	66.4954	Ankrd2	0.325102	0.00368132	0.0543308	2.434
194	chr19	42040099	42040224	194	+	1	125	0	70.4862	81.8081	66.6579	70.0867	Ankrd2	0.399266	0.000307379	0.0171357	3.51233
195	chr19	42044044	42044119	195	+	1	75	0	26.073	30.7497	27.7032	27.9188	Ankrd2	0.46648	0.00849718	0.0797157	2.07073
196	chr19	42044863	42045088	196	+	1	225	0	59.5812	77.2186	63.065	75.068	Ankrd2	0.364909	0.00130762	0.0343847	2.88352
197	chr1	36533990	36534415	197	-	1	425	0	204.222	221.444	192.504	218.022	Ankrd23	0.181259	0.00525082	0.0629879	2.27977
198	chr1	36530242	36530442	198	-	1	200	0	74.4517	117.262	72.6146	110.98	Ankrd23	0.258453	0.00865359	0.0799999	2.0628
199	chr14	31711073	31711173	199	-	1	100	0	23.3963	22.4886	19.761	13.3223	Ankrd28	0.758859	0.000497633	0.0215379	3.30309
200	chr15	31297103	31297353	200	-	1	250	0	34.3013	25.0129	18.91	10.542	Ankrd33b	0.663723	0.00267126	0.0467438	2.57328
201	chr11	94339559	94340234	201	+	1	675	0	157.727	150.995	133.032	119.089	Ankrd40	0.312399	9.34915e-05	0.00864857	4.02923
202	chr15	95972553	95972803	202	+	1	250	0	37.1763	30.9792	37.9147	24.6751	Ano6	0.571999	0.000661832	0.0251182	3.17925
203	chr19	20382899	20382974	203	-	1	75	0	8.42662	11.1296	15.3171	14.4807	Anxa1	0.741696	0.00692709	0.0715099	2.15945
204	chr9	69483789	69483839	204	+	1	50	0	7.63353	10.9001	18.7209	18.8829	Anxa2	0.729844	0.00661152	NA	2.1797
205	chr9	69485202	69485252	205	+	1	50	0	9.7154	17.4401	24.0158	30.815	Anxa2	0.708993	0.00168376	0.0377075	2.77372
206	chr3	36460449	36460524	206	-	1	75	0	11.2025	10.9001	19.0992	13.2064	Anxa5	0.716305	0.00635063	0.0687736	2.19718
207	chr11	54991406	54991431	207	-	1	25	0	30.0384	46.1246	29.4997	36.1439	Anxa6	0.544804	0.000628154	0.0243292	3.20193
208	chr3	127816929	127817004	208	-	1	75	0	43.521	30.2908	42.1694	24.5593	Ap1ar	0.474241	0.00397301	0.0558851	2.40088
209	chr3	127815614	127815689	209	-	1	75	0	29.3445	24.2097	26.1904	17.1452	Ap1ar	0.550633	0.0049965	0.0616798	2.30133
210	chr8	109854668	109854743	210	+	1	75	0	18.142	21.5707	15.2226	13.554	Ap1g1	0.638107	0.00564822	0.0649873	2.24809
211	chr13	94440274	94440324	211	+	1	50	0	21.6118	24.2097	20.3283	17.9561	Ap3b1	0.567651	0.00590809	0.0663241	2.22855
212	chr12	51738582	51738707	212	+	1	125	0	34.6979	53.3531	38.1037	53.4049	Ap4s1	0.378853	0.00753859	0.0752623	2.12271
213	chr18	34315028	34315203	213	+	1	175	0	9.02144	9.06429	9.83322	5.09721	Apc	1.17124	0.000601406	NA	3.22083
214	chrX	150571981	150572081	214	-	1	100	0	4.26288	4.01583	6.33487	3.01199	Apex2	1.22897	0.00863434	NA	2.06377
215	chr2	94418244	94418369	215	-	1	125	0	20.0256	20.8823	23.6376	15.8709	Api5	0.883979	3.24961e-05	0.00416431	4.48817
216	chr9	31164557	31164657	216	-	1	100	0	40.7452	48.5341	51.1517	53.5207	Aplp2	0.408095	0.00258105	0.0459148	2.5882
217	chr16	31303410	31303510	217	-	1	100	0	33.5082	46.6983	36.5909	43.6738	Apod	0.438767	0.00321141	0.0513232	2.4933
218	chr7	19696468	19696743	218	-	1	275	0	66.3225	90.9871	82.826	108.547	Apoe	0.336555	0.000930125	0.0302862	3.03146
219	chrX	94379933	94380033	219	+	1	100	0	32.9134	43.9446	34.7945	40.4301	Apoo	0.429564	0.00491182	0.0611388	2.30876
220	chr10	83600707	83601032	220	-	1	325	0	46.7925	43.0267	43.2095	32.9002	Appl2	0.487471	0.000972699	0.0306803	3.01202
221	chr4	40697232	40697332	221	-	1	100	0	9.41799	9.17903	10.0223	5.44475	Aptx	1.05828	0.00155413	NA	2.80851
222	chr6	55346745	55346845	222	+	1	100	0	16.3576	26.9634	27.4196	38.3449	Aqp1	0.510333	0.00632723	0.0686635	2.19879
223	chr6	55347295	55347595	223	+	1	300	0	83.1757	129.31	116.108	169.83	Aqp1	0.331826	0.000119856	0.0100278	3.92134
224	chr7	101401797	101401847	224	+	1	50	0	8.22835	9.75272	11.5351	9.3835	Arap1	0.814944	0.00731543	NA	2.13576
225	chr2	91275787	91275912	225	+	1	125	0	36.0858	48.8783	46.046	57.1119	Arfgap2	0.375101	0.00664431	0.0706639	2.17755
226	chr1	10173231	10173281	226	-	1	50	0	11.599	15.7191	8.79317	7.52997	Arfgef1	0.985812	0.000853366	0.0288063	3.06886
227	chr1	10172847	10172972	227	-	1	125	0	20.5213	25.816	17.4918	14.4807	Arfgef1	0.841031	0.000108447	0.00938064	3.96478
228	chr8	8689996	8690271	228	-	1	275	0	98.4428	105.444	92.0919	95.8044	Arglu1,Mir7654	0.259139	0.00634584	0.0687576	2.19751
229	chr3	122009846	122010046	229	+	1	200	0	18.6377	14.9159	27.9869	16.3343	Arhgap29	0.689845	0.0018061	0.038974	2.74326
230	chr11	120579533	120579558	230	-	1	25	0	23.2971	34.4214	25.2449	32.0893	Arhgdia	0.481362	0.00634547	0.0687576	2.19754
231	chr3	87731790	87731840	231	+	1	50	0	7.43526	9.98219	8.60407	7.29828	Arhgef11	0.900468	0.00604531	NA	2.21858
232	chr9	42972034	42972434	232	-	1	400	0	35.8875	32.3561	32.6198	25.0227	Arhgef12	0.449509	0.00807811	0.0777034	2.09269
233	chr11	68944299	68944624	233	-	1	325	0	39.0599	35.1098	48.5988	38.2291	Arhgef15	0.422578	0.00478914	0.0605426	2.31974
234	chr7	100882232	100882282	234	-	1	50	0	9.12058	11.2443	8.41497	6.8349	Arhgef17	0.854534	0.00761271	NA	2.11846
235	chr14	51989521	51989921	235	+	1	400	0	24.8833	18.3581	26.6632	16.1026	Arhgef40	0.563462	0.00700142	0.0720149	2.15481
236	chr6	43272870	43273120	236	+	1	250	0	13.78	11.5885	16.6408	9.96273	Arhgef5	0.719482	0.00717407	NA	2.14423
237	chrX	57302323	57302423	237	-	1	100	0	24.2885	27.7666	19.4774	16.9135	Arhgef6	0.62077	0.00229708	0.0433127	2.63882
238	chr15	96371634	96371859	238	+	1	225	0	7.43526	6.42532	11.4406	5.67644	Arid2	1.0364	0.00332353	NA	2.4784
239	chr12	71076447	71086654	239	+	1	10207	0	17.6463	12.8506	21.9357	11.7004	Arid4a	0.665459	0.00652823	0.069967	2.1852
240	chr9	59393203	59394927	240	-	1	1724	0	44.4133	46.0099	41.5076	38.3449	Arih1	0.406428	0.0048985	0.0611388	2.30994
241	chr8	94667604	94667654	241	+	1	50	0	17.8446	26.1602	15.4117	16.6818	Arl2bp	0.653837	0.00281739	0.0482184	2.55015
242	chr2	52416068	52416168	242	-	1	100	0	11.7973	13.3096	9.36047	6.48736	Arl5a	0.952901	0.00184416	0.0393472	2.7342
243	chr5	124117287	124117387	243	+	1	100	0	55.0209	58.5163	57.9593	56.8802	Arl6ip4	0.379416	0.00228146	0.0431751	2.64179
244	chr6	108813682	108815033	244	+	1	1351	0	26.1721	38.093	24.8667	30.815	Arl8b	0.454016	0.00863936	0.0799256	2.06352
245	chr5	145114280	145114330	245	+	1	50	0	7.8318	9.86746	14.2771	11.8163	Arpc1b	0.852096	0.00342048	NA	2.46591
246	chr5	145121670	145121720	246	+	1	50	0	10.905	16.2928	21.0847	21.0839	Arpc1b	0.825198	0.000400616	NA	3.39727
247	chr1	74254848	74254998	247	+	1	150	0	56.9045	61.4995	61.6468	62.2092	Arpc2	0.324192	0.00725064	0.0734458	2.13962
248	chr5	122405880	122406005	248	+	1	125	0	34.9953	44.1741	48.1261	55.1426	Arpc3	0.392331	0.00525932	0.0629879	2.27907
249	chr5	92392480	92393155	249	+	1	675	0	194.11	207.217	228.528	245.94	Art3	0.203403	0.00140607	0.0351686	2.85199
250	chr7	102096878	102097203	250	-	1	325	0	38.0685	42.453	55.7846	57.1119	Art5	0.376215	0.00606617	0.0672866	2.21709
251	chr5	24533221	24533396	251	-	1	175	0	38.3659	57.3689	43.7768	57.1119	Asb10	0.43797	0.00118998	0.032764	2.92446
252	chr11	102278377	102278452	252	+	1	75	0	13.8791	18.2433	15.6008	15.4075	Asb16	0.653103	0.00587936	NA	2.23067
253	chr12	103335836	103335961	253	-	1	125	0	57.995	86.7418	58.1484	83.6406	Asb2	0.301384	0.00720384	0.0732275	2.14244
254	chr12	103321166	103321666	254	-	1	500	0	123.425	155.47	149.106	186.396	Asb2	0.259284	0.00067794	0.0255892	3.16881
255	chr15	98135836	98136436	255	-	1	600	0	85.555	72.9733	69.1162	52.4781	Asb8	0.384155	0.000799376	0.0278726	3.09725
256	chr3	88965912	88966312	256	+	1	400	0	48.4779	31.094	37.7255	19.9255	Ash1l	0.518808	0.00241909	0.0442469	2.61635
257	chr3	88985116	88985416	257	+	1	300	0	16.0602	18.2433	14.7498	11.4687	Ash1l	0.763626	0.00187332	0.0395627	2.72739
258	chr3	89023046	89023196	258	+	1	150	0	16.9524	11.4738	18.2482	8.68843	Ash1l	0.744258	0.00538669	0.0636529	2.26868
259	chr3	89052753	89052903	259	+	1	150	0	36.978	31.5529	31.6743	23.0533	Ash1l	0.447509	0.00955737	0.0835083	2.01966
260	chr3	89054363	89054413	260	+	1	50	0	8.32749	9.63798	7.84767	5.67644	Ash1l	0.893679	0.00901546	NA	2.04501
261	chr3	89075983	89076233	261	+	1	250	0	48.3787	37.9782	42.264	28.0347	Ash1l	0.461258	0.00279665	0.0480459	2.55336
262	chr8	25832660	25832710	262	-	1	50	0	12.1938	14.6865	10.1169	8.45674	Ash2l	0.745744	0.00884692	NA	2.05321
263	chr2	153393883	153393958	263	+	1	75	0	6.93957	6.99901	8.79317	4.98137	Asxl1	1.05272	0.00411794	NA	2.38532
264	chr2	153396736	153396836	264	+	1	100	0	16.655	12.5064	18.3427	8.92012	Asxl1	0.850091	0.00123556	0.0334858	2.90814
265	chr12	5031501	5031801	265	+	1	300	0	30.6333	19.3907	33.2817	17.1452	Atad2b	0.536415	0.00662215	0.0705049	2.179
266	chr12	5032026	5032151	266	+	1	125	0	7.63353	6.76953	10.6842	5.44475	Atad2b	1.0316	0.00352652	NA	2.45265
267	chr7	130393967	130394242	267	-	1	275	0	34.0039	26.0455	30.5397	19.5779	Ate1	0.481465	0.00902159	0.081536	2.04472
268	chr6	136560752	136561427	268	+	1	675	0	50.758	40.8467	38.8601	25.6019	Atf7ip	0.509096	0.00111583	0.0323528	2.9524
269	chr2	91675961	91676161	269	-	1	200	0	9.41799	9.86746	8.98227	5.79229	Atg13	0.974337	0.00325622	NA	2.48729
270	chr1	87766923	87767048	270	+	1	125	0	11.0042	12.1622	9.64412	6.8349	Atg16l1	0.861924	0.00495035	NA	2.30536
271	chr12	105652151	105652251	271	-	1	100	0	14.6722	15.7191	15.5062	9.26766	Atg2b	1.05844	4.90726e-05	0.00562844	4.30916
272	chr16	45166994	45167019	272	+	1	25	0	19.7282	22.2591	20.8011	17.0293	Atg3	0.721439	0.000653955	0.0249687	3.18445
273	chr16	45169880	45169930	273	+	1	50	0	26.4695	22.6034	27.2305	18.6512	Atg3	0.587937	0.00273724	0.0473296	2.56269
274	chr17	79852542	79852817	274	-	1	275	0	36.4823	44.633	47.1806	52.7098	Atl2	0.368194	0.00879766	0.0805999	2.05563
275	chr8	116957158	116957233	275	+	1	75	0	7.23698	7.80217	4.91661	2.31691	Atmin	1.43461	0.00146052	NA	2.83549
276	chr8	12834648	12834698	276	+	1	50	0	15.961	18.4728	14.1825	11.7004	Atp11a	0.710453	0.00382486	NA	2.41738
277	chr1	172285659	172285784	277	-	1	125	0	67.9087	93.7408	60.7013	77.2691	Atp1a2	0.350524	0.00134262	0.0346676	2.87205
278	chr1	172273983	172274708	278	-	1	725	0	217.506	252.538	192.126	225.899	Atp1a2	0.205741	0.00111896	0.032398	2.95119
279	chrX	38334981	38335581	279	+	1	600	0	56.3097	46.0099	43.304	31.8576	Atp1b4	0.3782	0.0090061	0.081536	2.04546
280	chr5	122501575	122501950	280	-	1	375	0	137.503	156.617	53.7991	58.3862	Atp2a2	0.34815	0.00081382	0.0280661	3.08947
281	chr2	174462502	174462627	281	-	1	125	0	81.887	112.443	92.0919	119.437	Atp5e	0.307549	0.00104324	0.0316171	2.98161
282	chr5	145184542	145184642	282	-	1	100	0	65.7277	97.2977	74.8838	107.157	Atp5j2	0.26917	0.00852968	0.0797157	2.06907
283	chr16	91925546	91925621	283	-	1	75	0	71.9733	92.7082	80.1786	98.4689	Atp5o	0.291528	0.00415534	0.0567905	2.38139
284	chr3	105942947	105943047	284	-	1	100	0	54.6243	71.8259	62.1195	77.2691	Atp5pb	0.314939	0.00649684	0.0697878	2.1873
285	chr11	55118218	55118518	285	-	1	300	0	38.5642	42.1088	45.5732	43.3263	Atp5pb-ps	0.417674	0.00386777	0.0553758	2.41254
286	chr5	124646706	124646806	286	+	1	100	0	4.36202	10.5559	2.64741	5.09721	Atp6v0a2	1.2956	0.00307508	0.0503856	2.51214
287	chr6	29467782	29467957	287	+	1	175	0	62.9518	81.3491	68.1707	84.2198	Atp6v1f	0.284896	0.00919437	0.0819292	2.03648
288	chr18	80762881	80762956	288	-	1	75	0	11.7973	12.6212	13.6152	9.73104	Atp9b	0.806829	0.00335109	NA	2.47481
289	chr6	83057298	83057373	289	+	1	75	0	34.9953	46.0099	43.6822	49.582	Aup1	0.466929	0.00109552	0.0321804	2.96038
290	chr6	83057501	83057626	290	+	1	125	0	45.9995	49.7962	52.759	51.5513	Aup1	0.400088	0.002628	0.0462955	2.58037
291	chr2	172356839	172356964	291	-	1	125	0	3.07324	3.21266	8.22587	4.17045	Aurka	1.26564	0.00738767	NA	2.13149
292	chr9	118049321	118049421	292	+	1	100	0	27.3617	22.1444	25.2449	14.9441	Azi2	0.764634	0.000199433	0.0134619	3.7002
293	chr9	118064313	118064438	293	+	1	125	0	4.36202	3.90109	5.86211	2.43276	Azi2	1.33165	0.00669942	NA	2.17396
294	chr9	118064913	118064963	294	+	1	50	0	5.35338	5.85163	6.99672	3.82291	Azi2	1.21714	0.00320648	NA	2.49397
295	chr13	13996912	13997037	295	+	1	125	0	20.7196	25.4718	24.7722	24.791	B3galnt2	0.513601	0.00758681	0.0754395	2.11994
296	chr13	13998612	13998837	296	+	1	225	0	27.9566	40.3877	34.5108	43.0946	B3galnt2	0.425434	0.00666865	0.0707273	2.17596
297	chr4	117876888	117876913	297	-	1	25	0	2.47842	2.63897	4.16021	1.73769	B4galt2	1.62407	0.00677939	NA	2.16881
298	chr19	5039575	5039725	298	+	1	150	0	12.5904	14.2275	18.6264	16.1026	B4gat1	0.658285	0.00659308	NA	2.18091
299	chr17	16972988	16973513	299	+	1	525	0	19.3317	9.17903	26.8523	8.22505	BC002059	0.862983	0.00143882	0.0356017	2.84199
300	chr17	29274121	29274246	300	+	1	125	0	8.03008	6.99901	7.75312	3.93875	BC004004	0.994021	0.00938304	NA	2.02766
301	chr2	155817854	155818304	301	-	1	450	0	53.8313	48.1899	53.1372	42.3995	BC029722	0.42054	0.00181438	0.0390073	2.74127
302	chrX	136760429	136760554	302	+	1	125	0	9.41799	6.88427	13.4261	6.02398	BC065397	0.928894	0.00536044	NA	2.2708
303	chr8	71397700	71397900	303	+	1	200	0	52.2451	56.2216	49.5443	48.1918	Babam1	0.406256	0.00193422	0.0399442	2.71349
304	chr19	6942360	6942435	304	+	1	75	0	7.03871	7.80217	7.28037	4.17045	Bad	1.23032	0.00122268	NA	2.91269
305	chr4	40947745	40948270	305	-	1	525	0	162.188	179.221	142.676	161.026	Bag1	0.196214	0.0080438	0.0776334	2.09454
306	chr7	128540285	128540310	306	+	1	25	0	7.73267	4.2453	4.34931	6.37151	Bag3	-1.18128	0.00374227	NA	2.42687
307	chr7	128545611	128546511	307	+	1	900	0	203.726	202.053	216.142	212.345	Bag3	0.232165	0.000363659	0.0186146	3.43931
308	chr14	31256678	31256778	308	+	1	100	0	27.7583	37.2898	25.434	28.2663	Bap1	0.504086	0.00366965	0.0543308	2.43538
309	chr9	31846693	31858833	309	-	3	362,85,103	0,7419,12037	74.0552	60.2374	59.283	39.7351	Barx2	0.526771	3.37475e-05	0.00427193	4.47176
310	chr5	135196487	135196587	310	+	1	100	0	19.6291	22.4886	17.2081	15.0599	Baz1b	0.611097	0.00556064	0.064491	2.25488
311	chr5	135204993	135205168	311	+	1	175	0	29.1462	26.8487	26.3795	19.9255	Baz1b	0.51963	0.00584169	0.0660171	2.23346
312	chr2	59968964	59969014	312	-	1	50	0	7.13785	7.22849	11.5351	6.25567	Baz2b	1.11608	0.00113292	NA	2.9458
313	chr2	59962493	59962618	313	-	1	125	0	4.75856	3.55687	6.99672	2.54861	Baz2b	1.27605	0.0082363	NA	2.08427
314	chr2	170349309	170349434	314	-	1	125	0	4.75856	7.5727	15.2226	12.3955	Bcas1	1.1821	0.000307241	NA	3.51252
315	chr15	99470208	99470633	315	-	1	425	0	25.4781	17.8991	34.4163	19.8096	Bcdin3d	0.541764	0.00629941	0.068469	2.2007
316	chr7	25630326	25630426	316	-	1	100	0	23.3963	37.0603	29.1215	39.8509	Bckdha	0.483034	0.00393902	0.0556664	2.40461
317	chr7	127909607	127909657	317	+	1	50	0	1.58619	2.06528	7.75312	3.59122	Bckdk	1.73701	0.00282023	NA	2.54972
318	chr14	54885468	54885718	318	+	1	250	0	35.2927	35.913	28.8378	23.1691	Bcl2l2	0.602104	0.000479134	0.0212994	3.31954
319	chr9	44500773	44500973	319	+	1	200	0	11.3016	11.4738	7.56402	4.98137	Bcl9l	0.899902	0.0075573	NA	2.12163
320	chrX	48375032	48375182	320	+	1	150	0	13.0861	8.37586	14.5607	4.98137	Bcorl1	1.12109	0.000581339	NA	3.23557
321	chr10	75168151	75168176	321	+	1	25	0	2.57756	3.67161	7.09127	4.17045	Bcr	1.49313	0.00187779	NA	2.72635
322	chrX	73495374	73495624	322	+	1	250	0	12.0947	17.5549	29.1215	32.0893	Bgn	0.615673	0.00367979	0.0543308	2.43418
323	chr6	108664587	108665587	323	+	1	1000	0	178.446	169.468	175.391	171.22	Bhlhe40	0.206151	0.00387843	0.0554306	2.41134
324	chr6	145865001	145865051	324	-	1	50	0	19.4308	14.5717	23.0703	12.2797	Bhlhe41	0.710674	0.00248182	0.0447638	2.60523
325	chr13	49379569	49380019	325	+	1	450	0	50.3615	62.4174	50.3953	57.1119	Bicd2	0.403114	0.00146301	0.0358162	2.83475
326	chr13	49380581	49380681	326	+	1	100	0	24.9825	39.3551	29.5942	36.1439	Bicd2	0.615498	0.000214224	0.0138545	3.66913
327	chr1	164302296	164302596	327	-	1	300	0	39.9521	39.2403	38.0092	30.4674	Blzf1	0.513557	0.000996099	0.0307945	3.0017
328	chr1	164291548	164291573	328	-	1	25	0	2.9741	3.55687	6.33487	3.24368	Blzf1	1.47097	0.00278365	NA	2.55538
329	chr9	75828174	75828199	329	+	1	25	0	2.77583	2.18002	3.68746	0.81092	Bmp5	2.09475	0.00417012	NA	2.37985
330	chr6	118404897	118405322	330	-	1	425	0	106.969	105.1	97.8595	84.104	Bms1	0.410806	1.62249e-05	0.00267324	4.78982
331	chr6	118396140	118396290	331	-	1	150	0	61.3657	54.271	60.0394	47.9601	Bms1	0.362961	0.0041915	0.0570968	2.37763
332	chr6	118383555	118383855	332	-	1	300	0	77.6241	66.3185	84.5279	67.1905	Bms1	0.322848	0.00343551	0.052365	2.46401
333	chr9	70007047	70007147	333	+	1	100	0	31.922	32.3561	37.2528	32.4368	Bnip2	0.475178	0.00354939	0.0532408	2.44985
334	chr7	138891510	138891660	334	-	1	150	0	7.8318	9.98219	11.8188	10.542	Bnip3	0.882237	0.00323819	0.0515049	2.4897
335	chr5	41820667	41822142	335	-	1	1475	0	93.5851	53.3531	124.428	68.1173	Bod1l	0.29389	0.00682587	0.071352	2.16584
336	chr5	41819392	41819942	336	-	1	550	0	36.6806	21.3412	35.0781	16.4501	Bod1l	0.526523	0.0062534	0.0681473	2.20388
337	chr4	4764733	4764908	337	-	1	175	0	42.6288	52.6647	44.6277	50.9721	Bpnt2	0.352718	0.00953695	0.0834797	2.02059
338	chr11	107073146	107073296	338	-	1	150	0	6.24562	4.70425	5.76756	1.96938	Bptf	1.35668	0.00565297	NA	2.24772
339	chr11	107044566	107044641	339	-	1	75	0	7.93094	9.98219	9.92777	7.41413	Bptf	0.970554	0.00240783	NA	2.61837
340	chrX	75416777	75416827	340	+	1	50	0	11.7973	17.3254	16.3572	17.0293	Brcc3	0.772499	0.00127058	0.0338605	2.896
341	chr15	88730137	88730587	341	-	1	450	0	34.4004	30.5203	28.6487	21.0839	Brd1	0.503648	0.00495635	0.0614292	2.30484
342	chr15	88712760	88712785	342	-	1	25	0	10.112	15.1454	10.7787	10.8895	Brd1	0.809818	0.00342799	NA	2.46496
343	chr2	27452852	27453052	343	-	1	200	0	59.0855	55.7626	59.3775	49.6978	Brd3	0.410448	0.00115045	0.0324524	2.93913
344	chr2	27450275	27450550	344	-	1	275	0	35.3918	36.3719	37.8201	29.5407	Brd3,Mir7578	0.628062	9.11371e-05	0.00848433	4.0403
345	chr19	8848103	8848128	345	+	1	25	0	17.1507	19.0465	19.6665	17.0293	Bscl2	0.626046	0.00457015	NA	2.34007
346	chr10	79709695	79709820	346	+	1	125	0	65.4303	92.5935	63.6323	90.0121	Bsg	0.277014	0.00980282	0.0843695	2.00865
347	chr10	79710269	79710394	347	+	1	125	0	83.2749	119.098	84.2443	121.406	Bsg	0.256046	0.0063588	0.0688263	2.19662
348	chr19	36958398	36958498	348	+	1	100	0	11.6981	9.86746	17.3027	9.15181	Btaf1	0.932231	0.000949691	0.0306619	3.02242
349	chr5	107508669	107508994	349	+	1	325	0	10.6076	6.6548	14.6553	5.3289	Btbd8	1.00193	0.00300441	NA	2.52224
350	chr13	98316251	98316276	350	-	1	25	0	33.9048	41.3056	40.8457	43.3263	Btf3	0.420583	0.004809	0.0605536	2.31794
351	chr4	108818217	108818242	351	-	1	25	0	10.5085	14.457	16.8299	17.261	Btf3l4	0.693715	0.00526818	0.0629879	2.27834
352	chr5	145144908	145144933	352	+	1	25	0	9.51713	11.2443	12.3861	8.68843	Bud31	0.968535	0.000994806	NA	3.00226
353	chr1	58404286	58404336	353	+	1	50	0	1.98274	2.75371	6.80762	2.66445	Bzw1	2.05615	0.000222667	NA	3.65234
354	chr11	17266553	17266653	354	+	1	100	0	16.4567	21.456	21.7465	21.1998	C1d	0.690993	0.000999205	0.0307945	3.00035
355	chr6	124522753	124522953	355	+	1	200	0	11.6981	3.44214	13.9934	11.8163	C1ra	-1.30586	0.000179273	NA	3.74649
356	chr16	97890030	97890105	356	-	1	75	0	22.8014	31.4382	25.9068	27.9188	C2cd2	0.573539	0.00156118	0.0365812	2.80655
357	chr16	97858833	97859558	357	-	1	725	0	125.705	126.671	136.909	134.033	C2cd2	0.2584	0.00167741	0.0376465	2.77536
358	chrM	5402	6652	358	+	1	1250	0	575.885	765.76	523.997	744.888	COX1	0.136292	0.000230505	0.0144571	3.63732
359	chrM	7012	7362	359	+	1	350	0	131.257	167.747	121.686	158.361	COX2	0.226763	0.0037916	0.0550445	2.42118
360	chrM	14144	15288	360	+	1	1144	0	586.196	692.558	564.654	700.982	CYTB	0.168954	5.82038e-06	0.00125866	5.23505
361	chr1	85848306	85848406	361	+	1	100	0	36.3832	44.2888	31.8634	33.9428	Cab39	0.410858	0.0084557	0.0795886	2.07285
362	chr2	27018903	27019078	362	+	1	175	0	36.8789	37.8635	33.3762	30.2357	Cacfd1	0.452833	0.00479206	0.0605426	2.31948
363	chr1	136112923	136112998	363	+	1	75	0	83.6714	93.5114	84.717	91.4023	Cacna1s	0.280597	0.00497485	0.0615849	2.30322
364	chr1	136118674	136118799	364	+	1	125	0	63.8441	94.7735	67.6034	99.5115	Cacna1s	0.274573	0.00911247	0.081757	2.04036
365	chr1	136118967	136119417	365	+	1	450	0	130.761	182.777	144.756	200.413	Cacna1s	0.284677	0.000114712	0.00975994	3.94039
366	chr5	16333771	16333796	366	+	1	25	0	14.6722	17.4401	13.5207	11.7004	Cacna2d1	0.726434	0.00377901	0.055027	2.42262
367	chr5	16370665	16371415	367	+	1	750	0	97.7488	89.0366	85.0952	72.056	Cacna2d1	0.334802	0.00105726	0.0317255	2.97582
368	chr11	98002857	98003332	368	-	1	475	0	86.0507	83.0702	70.7236	61.5141	Cacnb1	0.416239	0.000142556	0.0110428	3.84602
369	chr10	81322643	81322993	369	+	1	350	0	57.301	53.9268	56.9192	43.3263	Cactin	0.583536	7.87001e-06	0.0016008	5.10402
370	chr1	160208451	160208526	370	-	1	75	0	19.8273	26.9634	23.7321	25.7177	Cacybp	0.554956	0.00388008	0.0554306	2.41116
371	chr15	102709465	102709540	371	-	1	75	0	47.9822	54.1563	49.1661	49.9295	Calcoco1	0.416421	0.00166603	0.0376465	2.77832
372	chr6	34745637	34746637	372	+	1	1000	0	240.902	184.613	309.557	241.538	Cald1	0.189439	0.00207312	0.0413971	2.68337
373	chr12	100207037	100207212	373	+	1	175	0	39.2582	58.4016	47.086	63.9468	Calm1	0.348401	0.00806784	0.0777034	2.09324
374	chr18	60963813	60969035	374	+	1	5222	0	124.516	170.042	106.558	145.039	Camk2a	0.235103	0.00372768	0.0545745	2.42856
375	chr11	5970203	5971103	375	-	1	900	0	153.067	169.124	140.218	156.623	Camk2b	0.240409	0.00145537	0.0357555	2.83703
376	chr14	20744611	20744636	376	-	1	25	0	65.6285	51.4026	60.0394	43.2105	Camk2g	0.347132	0.0071368	0.0728201	2.1465
377	chr14	20742711	20742736	377	-	1	25	0	50.758	41.4204	45.7623	32.6685	Camk2g	0.416081	0.00455586	0.0594467	2.34143
378	chr14	20739348	20739398	378	-	1	50	0	35.2927	29.6024	29.6888	20.273	Camk2g	0.530178	0.00324211	0.0515049	2.48917
379	chr13	55623104	55623254	379	+	1	150	0	10.6076	9.29377	13.7098	7.87751	Caml	0.823682	0.00607099	NA	2.21674
380	chr2	25938095	25938320	380	-	1	225	0	20.1248	16.7517	19.1937	12.3955	Camsap1	0.606678	0.00917221	0.081899	2.03753
381	chr2	25936526	25937995	381	-	1	1469	0	41.9348	44.1741	41.9803	37.3023	Camsap1	0.461357	0.00164381	0.0376246	2.78415
382	chr1	136277212	136277312	382	-	1	100	0	39.853	26.6192	48.977	27.9188	Camsap2	0.45493	0.00545687	0.0638944	2.26306
383	chr10	119215214	119215264	383	-	1	50	0	7.43526	7.34322	9.17137	4.17045	Cand1	1.37002	0.000244938	NA	3.61094
384	chr10	119213802	119213827	384	-	1	25	0	4.46115	4.81899	6.14577	2.89614	Cand1	1.4272	0.00189388	NA	2.72265
385	chr6	115786914	115789481	385	+	3	67,140,43	0,215,2524	70.0897	67.6953	62.4032	58.5021	Cand2	0.320917	0.00619822	0.0679024	2.20773
386	chr6	115803649	115803874	386	+	1	225	0	40.8443	51.8615	42.5476	48.076	Cand2	0.447133	0.00128745	0.0340721	2.89027
387	chr6	115804624	115804699	387	+	1	75	0	9.7154	16.178	18.1536	21.779	Cand2	0.688155	0.0042419	0.0574067	2.37244
388	chr11	50308885	50308910	388	-	1	25	0	9.02144	9.52324	8.50952	4.40214	Canx	1.28692	0.000285983	NA	3.54366
389	chr13	46502102	46502202	389	+	1	100	0	45.8012	50.8289	32.3362	33.1319	Cap2	0.392149	0.00904238	0.0816173	2.04372
390	chr6	17656256	17656431	390	+	1	175	0	68.5035	68.9574	65.807	62.4408	Capza2	0.34571	0.00274795	0.0474605	2.56099
391	chr6	17665312	17665512	391	+	1	200	0	30.5341	43.1414	30.1615	35.6805	Capza2	0.501519	0.00171276	0.0380288	2.7663
392	chr4	139280475	139280575	392	+	1	100	0	61.0682	71.2522	60.6067	65.6845	Capzb	0.358878	0.00212704	0.041895	2.67222
393	chr11	84964371	84964421	393	+	1	50	0	16.1593	20.1939	28.3651	27.1079	Car4	0.630303	0.00171973	0.0380313	2.76454
394	chr11	98821681	98821806	394	+	1	125	0	24.2885	23.1771	27.325	16.5659	Casc3	0.885202	1.1049e-05	0.00201208	4.95668
395	chr1	172219421	172219771	395	-	1	350	0	182.312	227.755	176.714	226.826	Casq1	0.202167	0.00219277	0.0425581	2.65901
396	chr3	102145199	102145524	396	+	1	325	0	90.8093	83.8734	90.5791	77.0374	Casq2	0.334148	0.00106363	0.0317255	2.97321
397	chr13	74700624	74700699	397	-	1	75	0	66.0251	60.9258	68.8326	60.3556	Cast	0.315397	0.00746694	0.0748573	2.12686
398	chr6	112459629	112459904	398	+	1	275	0	62.357	85.8239	64.4833	81.092	Cav3	0.345874	0.00167725	0.0376465	2.7754
399	chr11	100969992	100970567	399	-	1	575	0	124.912	146.406	134.167	159.172	Cavin1	0.233985	0.00311412	0.0506258	2.50666
400	chr11	100957560	100958310	400	-	1	750	0	138.692	153.06	180.024	203.541	Cavin1	0.190257	0.00913274	0.0818281	2.0394
401	chr7	105481090	105481215	401	-	1	125	0	11.8964	17.7844	24.2049	27.6871	Cavin3	0.658306	0.00255323	NA	2.59291
402	chr4	48671973	48672623	402	+	1	650	0	186.278	189.776	189.951	197.169	Cavin4	0.188267	0.0056345	0.0648764	2.24914
403	chr8	122633426	122633451	403	-	1	25	0	8.92231	13.1949	10.2114	9.84689	Cbfa2t3	0.851368	0.00349532	NA	2.45651
404	chr6	51470653	51470728	404	+	1	75	0	16.2584	3.90109	20.9901	13.554	Cbx3	-1.24578	8.90853e-05	NA	4.05019
405	chr6	51471820	51471845	405	+	1	25	0	18.5386	1.49159	24.0158	11.9321	Cbx3	-2.38996	8.84514e-08	3.91987e-05	7.0533
406	chr6	51475232	51475357	406	+	1	125	0	19.0343	2.75371	22.503	11.3529	Cbx3	-1.56762	1.13668e-05	0.00205195	4.94436
407	chr10	62771956	62772031	407	-	1	75	0	10.2111	16.0633	15.128	16.6818	Ccar1	0.739971	0.00308626	NA	2.51057
408	chr10	62744777	62745317	408	-	2	45,55	0,485	10.8059	13.4243	16.1681	14.4807	Ccar1	0.72106	0.00490869	0.0611388	2.30903
409	chr8	94911443	94911468	409	-	1	25	0	3.27151	3.90109	7.09127	4.17045	Ccdc102a	1.23738	0.00691083	NA	2.16047
410	chr8	94909768	94909843	410	-	1	75	0	6.44389	8.14639	13.8043	9.15181	Ccdc102a	1.15583	0.000294458	NA	3.53098
411	chr4	43495532	43495557	411	+	1	25	0	10.4094	16.7517	15.4117	18.8829	Ccdc107	0.641483	0.00860784	NA	2.06511
412	chr4	43495582	43495632	412	+	1	50	0	16.3576	27.6518	25.3395	32.9002	Ccdc107	0.619559	0.00115489	0.0324524	2.93746
413	chr4	43495682	43495882	413	+	1	200	0	38.9607	57.8279	56.1628	65.9162	Ccdc107	0.585918	5.3828e-06	0.00119979	5.26899
414	chr18	46287405	46287680	414	-	1	275	0	9.81454	8.03165	17.3027	9.3835	Ccdc112	0.814872	0.00596621	NA	2.2243
415	chr1	34437019	34437369	415	-	1	350	0	55.0209	61.0405	71.48	69.9708	Ccdc115	0.397395	0.000737296	0.0269476	3.13236
416	chr8	70868625	70873063	416	-	5	20,115,175,170,20	0,111,307,1279,4418	174.778	203.43	171.136	210.26	Ccdc124	0.200347	0.00330713	0.0519176	2.48055
417	chr13	74356457	74357157	417	+	1	700	0	94.7747	72.1701	84.0552	54.2158	Ccdc127	0.464005	2.81322e-05	0.00386771	4.5508
418	chr13	74360618	74361143	418	+	1	525	0	70.9819	59.09	73.0873	56.5327	Ccdc127	0.321089	0.00647236	0.0697282	2.18894
419	chr6	29415630	29417171	419	+	2	25100	0,1441	8.42662	9.86746	8.88772	6.13982	Ccdc136	0.997251	0.00265203	NA	2.57642
420	chr6	91892873	91893480	420	+	1	607	0	16.1593	11.4738	26.285	12.9747	Ccdc174	0.75045	0.00212211	0.041895	2.67323
421	chr1	164278184	164278309	421	+	1	125	0	15.8619	8.60534	14.4662	4.63383	Ccdc181	1.00375	0.00208934	0.0415561	2.67999
422	chr19	56813276	56813601	422	-	1	325	0	20.6205	11.2443	21.5574	7.87751	Ccdc186	0.795563	0.0028259	0.0482499	2.54884
423	chr19	56807978	56808178	423	-	1	200	0	34.8961	23.5213	37.4419	19.8096	Ccdc186	0.579497	0.00154324	0.0362417	2.81157
424	chr19	56798727	56798802	424	-	1	75	0	7.43526	5.85163	5.38936	2.08522	Ccdc186	1.23962	0.00832399	NA	2.07967
425	chr19	56798577	56798602	425	-	1	25	0	7.53439	10.0969	8.88772	7.76166	Ccdc186	0.832871	0.00989216	NA	2.00471
426	chr11	102686233	102686483	426	-	1	250	0	85.8524	81.1197	82.826	75.5314	Ccdc43	0.271475	0.00936603	0.0827047	2.02844
427	chr16	27435561	27435661	427	+	1	100	0	36.978	35.454	35.9291	30.004	Ccdc50	0.419296	0.00908234	0.081757	2.0418
428	chr16	27444550	27446347	428	+	1	1797	0	39.6547	37.2898	32.6198	25.4861	Ccdc50	0.511013	0.00190856	0.0398241	2.71929
429	chr16	45094011	45094286	429	+	1	275	0	27.2626	24.8981	22.9757	15.5233	Ccdc80	0.654363	0.00127502	0.0338833	2.89448
430	chr12	108275185	108275210	430	-	1	25	0	5.55166	5.85163	2.45831	0.57923	Ccdc85c	2.02362	0.00757852	NA	2.12042
431	chr12	108207135	108207210	431	-	1	75	0	15.0688	22.9476	14.2771	16.5659	Ccdc85c	0.670191	0.00342627	NA	2.46518
432	chr12	100944863	100945888	432	-	1	1025	0	169.226	144.799	143.905	124.882	Ccdc88c	0.225988	0.00400529	0.0560686	2.39737
433	chr12	100940092	100940267	433	-	1	175	0	30.7324	23.2918	26.285	16.4501	Ccdc88c	0.519442	0.0086258	0.0799158	2.0642
434	chr7	16275926	16276101	434	-	1	175	0	43.7193	35.7982	41.5076	29.5407	Ccdc9	0.4732	0.00239779	0.0442217	2.62019
435	chr7	25718897	25719022	435	-	1	125	0	22.0084	26.6192	25.7177	23.6325	Ccdc97	0.627252	0.000978342	0.0306803	3.00951
436	chr7	25716095	25716170	436	-	1	75	0	23.198	27.4224	25.6231	24.6751	Ccdc97	0.51706	0.00575155	0.0654967	2.24022
437	chr11	6596161	6596511	437	+	1	350	0	30.3359	23.7507	34.5108	22.4741	Ccm2	0.520088	0.00436392	0.058223	2.36012
438	chr10	24596809	24596884	438	+	1	75	0	8.6249	13.6538	10.9678	10.0786	Ccn2	1.00638	0.00048794	NA	3.31163
439	chr11	40752117	40752342	439	-	1	225	0	104.788	135.735	98.1432	127.778	Ccng1	0.24139	0.00568936	0.0651827	2.24494
440	chr4	155823364	155823764	440	+	1	400	0	72.2707	66.2037	77.3421	67.0747	Ccnl2	0.295821	0.00840825	0.0792804	2.07529
441	chr1	127802648	127803098	441	+	1	450	0	46.5943	48.3046	53.9882	51.2038	Ccnt2	0.373519	0.00502469	0.0618212	2.29889
442	chr9	73011933	73013333	442	+	1	1400	0	394.366	371.636	357.116	335.605	Ccpg1	0.222993	6.22235e-06	0.00133171	5.20605
443	chr9	73015308	73015533	443	+	1	225	0	84.4645	82.4965	87.1753	80.5128	Ccpg1	0.330719	0.00131013	0.0343847	2.88269
444	chr3	88311687	88311812	444	+	1	125	0	29.4436	29.9466	33.7544	25.6019	Cct3	0.64139	0.000225218	0.014258	3.6474
445	chr7	19356906	19357681	445	-	1	775	0	111.925	91.2166	105.802	84.3357	Cd3eap	0.278853	0.00361084	0.0538732	2.44239
446	chr10	128911986	128912061	446	+	1	75	0	14.6722	25.1276	17.9645	22.1265	Cd63	0.702609	0.00097788	0.0306803	3.00971
447	chr14	59592485	59596936	447	-	1	4451	0	10.905	13.0801	13.3316	10.4261	Cdadc1	0.846333	0.00200837	0.0408763	2.69716
448	chr2	5833674	5833699	448	-	1	25	0	26.4695	32.3561	25.8122	25.4861	Cdc123	0.525694	0.0034246	0.052365	2.46539
449	chr11	104507155	104507230	449	-	1	75	0	15.4653	16.637	17.87	13.2064	Cdc27	0.764372	0.0013622	0.0348719	2.86576
450	chr10	79685019	79685094	450	+	1	75	0	38.6633	56.6805	39.3329	49.3503	Cdc34	0.496913	0.000365214	0.0186146	3.43745
451	chr9	21140774	21140824	451	-	1	50	0	10.112	14.2275	14.8444	12.8589	Cdc37	0.948418	0.000311709	NA	3.50625
452	chr19	29026189	29026339	452	+	1	150	0	19.7282	27.4224	18.5318	20.1572	Cdc37l1	0.572157	0.00510676	0.0622556	2.29185
453	chr1	180093999	180094174	453	+	1	175	0	9.21972	8.37586	14.1825	9.03597	Cdc42bpa	0.786005	0.009346	0.0826186	2.02937
454	chr1	180111811	180111886	454	+	1	75	0	5.94821	7.34322	9.83322	6.8349	Cdc42bpa	1.08779	0.00188382	NA	2.72496
455	chr11	54787567	54787692	455	-	1	125	0	14.2757	16.637	11.346	8.57258	Cdc42se2	0.763676	0.00507806	NA	2.2943
456	chr1	143677660	143677835	456	-	1	175	0	26.1721	23.7507	27.7978	19.4621	Cdc73	0.627027	0.00118713	0.032764	2.9255
457	chr1	143671350	143671425	457	-	1	75	0	11.9955	12.0475	16.9245	10.6578	Cdc73	0.933165	0.000473465	0.0210983	3.32471
458	chr1	143669989	143670064	458	-	1	75	0	9.61627	12.1622	13.1425	11.3529	Cdc73	0.812181	0.00348785	0.0526601	2.45744
459	chr16	4765760	4765835	459	-	1	75	0	16.0602	19.6202	17.87	16.7976	Cdip1	0.596699	0.00785438	0.0766863	2.10489
460	chr4	155625531	155625656	460	+	1	125	0	29.2453	27.3076	25.3395	19.3462	Cdk11b	0.526195	0.00556921	0.0645315	2.25421
461	chr4	155630207	155630332	461	+	1	125	0	90.5119	78.7102	82.7315	68.5807	Cdk11b	0.29534	0.00527618	0.0629879	2.27768
462	chr4	70228640	70228715	462	-	1	75	0	5.25425	6.19584	10.5896	6.95074	Cdk5rap2	1.06054	0.00339876	NA	2.46868
463	chr9	21288933	21289058	463	-	1	125	0	3.27151	3.44214	5.95666	2.43276	Cdkn2d	1.60518	0.00180531	NA	2.74345
464	chr9	103356301	103356426	464	-	1	125	0	86.9429	83.7586	65.5233	60.2398	Cdv3	0.289572	0.00883462	0.0807959	2.05381
465	chr9	103355101	103355326	465	-	1	225	0	56.4088	45.8951	44.5332	32.321	Cdv3	0.410883	0.00433027	0.0579805	2.36348
466	chr7	35120267	35120342	466	+	1	75	0	9.61627	10.9001	7.18582	4.51798	Cebpa	1.1135	0.00157457	NA	2.80284
467	chr2	167689389	167689814	467	+	1	425	0	67.6113	101.314	74.6001	86.6526	Cebpb	0.528805	3.7451e-07	0.000138836	6.42654
468	chr2	167689939	167690189	468	+	1	250	0	21.5127	19.276	31.3907	19.6938	Cebpb	0.784899	9.59848e-05	0.00866367	4.0178
469	chr2	131177988	131178938	469	-	1	950	0	274.014	271.24	253.489	266.213	Cenpb	0.188494	0.00106199	0.0317255	2.97388
470	chr17	40931735	40931760	470	-	1	25	0	2.67669	1.83581	4.44386	0.81092	Cenpq	2.17657	0.0033023	NA	2.48118
471	chr4	153985334	153985384	471	+	1	50	0	32.2195	38.6667	29.3106	29.6565	Cep104	0.509497	0.00209382	0.0415561	2.67906
472	chr4	153994422	153994497	472	+	1	75	0	31.0298	28.2255	26.9468	20.1572	Cep104	0.508921	0.00605308	0.0671989	2.21802
473	chr18	53706934	53706959	473	-	1	25	0	7.73267	9.75272	9.92777	7.99335	Cep120	0.862926	0.0066648	NA	2.17621
474	chr1	176756636	176756961	474	-	1	325	0	16.9524	14.3422	31.7689	20.5047	Cep170	0.649071	0.00269016	0.0469308	2.57022
475	chr2	155990217	155991217	475	+	1	1000	0	48.7753	34.4214	45.9514	28.0347	Cep250	0.461564	0.00291861	0.049061	2.53482
476	chr11	20229386	20229461	476	-	1	75	0	21.9092	22.0297	19.2883	15.2916	Cep68	0.557974	0.00945602	0.0830589	2.02429
477	chr10	94740062	94740187	477	+	1	125	0	13.1852	10.2117	16.7354	9.03597	Cep83	0.77379	0.00543733	0.0637734	2.26461
478	chr10	94748964	94749039	478	+	1	75	0	15.3662	14.3422	19.6665	12.743	Cep83	0.785121	0.00122888	0.033392	2.91049
479	chr11	106817837	106817962	479	+	1	125	0	15.4653	11.359	21.2738	11.1212	Cep95	0.707106	0.00565447	0.0649983	2.24761
480	chrX	72914860	72914960	480	-	1	100	0	25.9738	25.0129	33.5653	27.5713	Cetn2	0.472489	0.00835984	0.0791916	2.0778
481	chr8	46194087	46194262	481	+	1	175	0	19.4308	20.8823	28.3651	24.5593	Cfap97	0.5326	0.00686166	0.0714383	2.16357
482	chr9	71723571	71723596	482	-	1	25	0	2.87497	2.98318	4.34931	1.15846	Cgnl1	2.17727	0.000625336	NA	3.20389
483	chr2	119353457	119353857	483	+	1	400	0	32.0212	16.5222	56.4465	48.3077	Chac1	-0.464445	0.00673175	0.070905	2.17187
484	chr7	73501911	73502111	484	-	1	200	0	21.1161	17.7844	21.652	14.4807	Chd2	0.575235	0.00931575	0.0825064	2.03078
485	chr7	73451702	73451827	485	-	1	125	0	55.0209	46.6983	55.3119	40.8935	Chd2	0.419773	0.00192542	0.0398918	2.71548
486	chr10	75937389	75937439	486	+	1	50	0	33.8056	59.7784	40.1838	60.0081	Chchd10	0.486634	0.000416969	0.0199914	3.3799
487	chr10	75937584	75937684	487	+	1	100	0	51.2537	84.3323	58.0538	86.6526	Chchd10	0.401255	0.000439472	0.0203648	3.35707
488	chr17	15760329	15760429	488	+	1	100	0	13.1852	8.26113	15.3171	6.60321	Chd1	0.791547	0.00979924	0.0843695	2.00881
489	chr17	15768593	15768768	489	+	1	175	0	19.4308	13.3096	22.2193	10.8895	Chd1	0.723348	0.00303751	0.0502406	2.51748
490	chr11	69359138	69359238	490	-	1	100	0	4.56029	4.58951	9.45502	4.51798	Chd3	1.29692	0.00173591	NA	2.76047
491	chr6	125097105	125097255	491	+	1	150	0	27.4609	33.8477	19.761	18.4195	Chd4	0.674574	0.000505179	0.0216684	3.29655
492	chr6	125105179	125105354	492	+	1	175	0	68.0078	78.9397	58.5266	62.6725	Chd4	0.352796	0.00219351	0.0425581	2.65886
493	chr6	125106431	125106531	493	+	1	100	0	19.1334	26.275	16.2626	17.4927	Chd4	0.585043	0.00623845	0.0680923	2.20492
494	chr6	125113899	125114124	494	+	1	225	0	65.232	74.4649	60.1339	62.4408	Chd4	0.355737	0.0022045	0.0425667	2.65669
495	chr6	125120465	125120540	495	+	1	75	0	16.0602	17.0959	14.3716	10.8895	Chd4	0.767407	0.00217019	NA	2.6635
496	chr6	125122837	125122937	496	+	1	100	0	33.6074	32.4708	36.0236	29.7723	Chd4	0.444221	0.00692061	0.0715099	2.15986
497	chr14	52203888	52204088	497	-	1	200	0	23.5946	30.635	28.2705	30.815	Chd8	0.487328	0.00589841	0.0663241	2.22926
498	chr18	67205383	67205958	498	+	1	575	0	76.7318	70.2196	73.371	58.0387	Chmp1b	0.470103	3.55333e-05	0.0043909	4.44936
499	chr6	71579657	71579732	499	+	1	75	0	21.9092	26.6192	24.5831	23.7484	Chmp3	0.548821	0.00409449	0.0563902	2.3878
500	chr2	154657025	154657350	500	+	1	325	0	102.706	108.198	91.7137	93.2558	Chmp4b	0.266269	0.00487856	0.0610482	2.31171
501	chr11	119915649	119915699	501	+	1	50	0	38.6633	40.9614	35.8345	32.6685	Chmp6	0.495523	0.00139366	0.035163	2.85584
502	chr11	119916029	119916104	502	+	1	75	0	41.9348	41.0761	38.3874	31.9734	Chmp6	0.510628	0.000844042	0.0287251	3.07364
503	chr11	119919172	119919347	503	+	1	175	0	11.9955	11.0148	10.4005	6.48736	Chmp6	0.802669	0.00919826	NA	2.03629
504	chr9	18312795	18312920	504	+	1	125	0	19.1334	22.3739	25.7177	25.1385	Chordc1	0.576136	0.00340488	0.052365	2.4679
505	chr10	88475337	88475462	505	-	1	125	0	27.2626	32.5855	22.4084	22.0107	Chpt1	0.559017	0.00266619	0.0467266	2.57411
506	chr16	20731899	20731974	506	+	1	75	0	4.56029	4.36004	4.82206	2.08522	Chrd	1.41149	0.00531669	NA	2.27436
507	chr7	25270869	25271194	507	+	1	325	0	12.293	11.818	16.4517	10.4261	Cic	0.869598	0.00119958	NA	2.92097
508	chr7	25285657	25285807	508	+	1	150	0	7.53439	8.26113	10.4951	6.25567	Cic	1.14937	0.000648966	NA	3.18778
509	chr7	25285913	25285988	509	+	1	75	0	10.112	15.1454	11.8188	11.237	Cic	0.897849	0.000986703	NA	3.00581
510	chr3	135408061	135408211	510	-	1	150	0	27.4609	34.6508	30.5397	32.2051	Cisd2	0.546708	0.00116327	0.0325111	2.93432
511	chr2	32370860	32371310	511	+	1	450	0	87.1412	86.5123	77.8149	69.5074	Ciz1	0.40697	0.000114213	0.00975743	3.94229
512	chr2	91550558	91550683	512	+	1	125	0	10.4094	9.75272	7.09127	4.0546	Ckap5	0.972898	0.00730503	NA	2.13638
513	chr7	19416740	19419538	513	+	1	2798	0	358.082	434.856	353.429	443.457	Ckm	0.193763	4.01006e-05	0.00481208	4.39685
514	chr7	19604400	19604450	514	-	1	50	0	8.42662	10.6706	10.306	9.03597	Clasrp	0.797111	0.00882361	NA	2.05435
515	chr6	42286650	42286925	515	+	1	275	0	57.6976	57.8279	47.6533	43.3263	Clcn1	0.356007	0.00695861	0.0717639	2.15748
516	chr6	42313806	42314331	516	+	1	525	0	85.9516	96.6093	74.6947	81.6712	Clcn1	0.282537	0.00573422	0.065476	2.24153
517	chr6	42315531	42315706	517	+	1	175	0	19.6291	27.5371	29.3106	30.2357	Clcn1	0.691389	0.000172235	0.0124153	3.76388
518	chr8	60912913	60913163	518	-	1	250	0	16.3576	13.0801	15.0335	8.1092	Clcn3	0.797626	0.00330155	0.0518923	2.48128
519	chr7	7296715	7296865	519	-	1	150	0	21.017	21.6855	21.5574	17.8402	Clcn4	0.575875	0.00574631	0.0654967	2.24061
520	chr7	43457579	43457704	520	+	1	125	0	59.7795	91.2166	71.9527	99.7432	Etfb	0.374613	0.000405839	0.0197291	3.39165
521	chr16	10595814	10596014	521	+	1	200	0	77.4258	69.6459	70.9127	57.2278	Clec16a	0.371607	0.00115839	0.0324677	2.93615
522	chr16	10611021	10611096	522	+	1	75	0	29.6419	34.5361	25.1504	24.0959	Clec16a	0.497503	0.00520706	0.0629663	2.28341
523	chr17	44275980	44276155	523	+	1	175	0	22.6032	30.5203	21.2738	22.1265	Clic5	0.595601	0.00198709	0.0406024	2.70178
524	chr11	45887400	45890796	524	+	1	3396	0	115.494	102.231	113.177	90.9389	Clint1	0.357289	0.000107761	0.00936028	3.96754
525	chr11	45893892	45894067	525	+	1	175	0	69.7923	72.6291	64.1996	55.2584	Clint1	0.494468	2.35115e-05	0.0033662	4.62872
526	chr5	123630241	123631166	526	-	1	925	0	307.423	295.106	275.425	268.299	Clip1	0.19765	0.000380061	0.0190122	3.42015
527	chr3	89170049	89170099	527	+	1	50	0	21.3144	20.0791	24.6776	18.0719	Clk2,Gm45927	0.605396	0.00346473	0.0524531	2.46033
528	chr11	51271808	51272008	528	+	1	200	0	57.4002	59.09	67.0361	64.5261	Clk4	0.33621	0.00494368	0.0613821	2.30595
529	chr11	51273088	51273163	529	+	1	75	0	29.2453	34.1919	39.3329	38.4608	Clk4	0.513845	0.00123909	0.0335379	2.9069
530	chr11	51280368	51280418	530	+	1	50	0	25.8747	40.6172	33.9435	45.4115	Clk4	0.462113	0.00344551	0.0523661	2.46275
531	chr11	51281114	51281189	531	+	1	75	0	25.4781	34.5361	36.6855	40.4301	Clk4	0.533931	0.00100275	0.0307945	2.99881
532	chr7	97713924	97714074	532	+	1	150	0	53.4347	55.8773	57.5811	56.0693	Clns1a	0.328406	0.00910064	0.081757	2.04093
533	chr17	56993465	56993540	533	+	1	75	0	22.504	28.455	26.8523	27.3396	Clpp	0.541167	0.00320357	0.0513232	2.49437
534	chr17	56995889	56996089	534	+	1	200	0	23.7928	38.093	28.3651	34.0586	Clpp	0.643489	0.000155963	0.0118083	3.80698
535	chr7	19638947	19638997	535	-	1	50	0	32.2195	35.913	27.7978	24.9068	Clptm1	0.541954	0.00169696	0.0377992	2.77033
536	chr13	93144374	93144574	536	-	1	200	0	105.581	115.426	85.7571	89.2012	Cmya5	0.293153	0.00202539	0.0408891	2.69349
537	chr13	93096371	93098421	537	-	1	2050	0	818.77	881.072	644.738	683.142	Cmya5	0.2432	1.4826e-12	2.3676e-09	11.829
538	chr13	93095146	93095446	538	-	1	300	0	89.7188	125.753	66.2797	90.823	Cmya5	0.284692	0.00407266	0.0563902	2.39012
539	chr13	93089121	93094121	539	-	1	5000	0	1881.02	2146.17	1488.5	1715.91	Cmya5	0.201547	1.18142e-19	6.13156e-16	18.9276
540	chr13	93083157	93083382	540	-	1	225	0	181.222	206.528	170.285	199.602	Cmya5	0.182923	0.00736134	0.0739697	2.13304
541	chr6	87843089	87843689	541	-	1	600	0	161.791	188.744	168.678	205.394	Cnbp	0.197478	0.00470539	0.0602612	2.3274
542	chr6	35023189	35023414	542	-	1	225	0	17.4481	16.637	18.8155	13.9015	Cnot4	0.607165	0.00896969	0.0813503	2.04722
543	chr5	96072382	96072482	543	-	1	100	0	11.0042	13.3096	12.8588	11.1212	Cnot6l	0.707137	0.00918353	NA	2.03699
544	chr1	179625092	179625442	544	+	1	350	0	39.0599	31.094	31.4852	19.8096	Cnst	0.556072	0.00169617	0.0377992	2.77053
545	chr4	85046321	85046346	545	+	1	25	0	2.57756	2.86845	8.03677	3.93875	Cntln	1.43056	0.00414638	NA	2.38233
546	chr4	85049630	85049755	546	+	1	125	0	2.67669	2.18002	10.0223	3.24368	Cntln	1.61736	0.00226387	NA	2.64515
547	chr6	47298508	47298558	547	+	1	50	0	10.8059	14.1128	11.4406	9.96273	Cntnap2	0.817346	0.00330862	0.0519176	2.48035
548	chr2	35135491	35135666	548	+	1	175	0	25.0816	14.457	23.4485	10.4261	Cntrl	0.611239	0.00996976	0.0850653	2.00132
549	chr2	35148507	35148895	549	+	1	388	0	16.4567	16.5222	16.5463	11.4687	Cntrl	0.750208	0.00217658	0.0424156	2.66223
550	chr2	35169253	35169303	550	+	1	50	0	10.6076	7.80217	9.54957	4.28629	Cntrl	0.93198	0.00889639	NA	2.05079
551	chr2	35170471	35170646	551	+	1	175	0	34.8961	26.5044	32.2416	17.9561	Cntrl	0.664667	0.000342577	0.0182078	3.46524
552	chr11	12309688	12309738	552	-	1	50	0	36.4823	49.3373	40.7512	50.1612	Cobl	0.367176	0.00965972	0.0839056	2.01504
553	chr4	47312385	47312535	553	+	1	150	0	11.1033	10.5559	21.9357	15.1758	Col15a1	0.680666	0.00809347	0.0777296	2.09187
554	chr10	77072027	77072052	554	-	1	25	0	3.46979	3.55687	8.60407	3.93875	Col18a1	1.38939	0.00247104	NA	2.60712
555	chr6	4540571	4540821	555	+	1	250	0	11.599	12.9654	34.6999	29.0773	Col1a2	0.663906	0.00303692	0.0502406	2.51757
556	chr1	45394729	45394804	556	-	1	75	0	11.4007	11.1296	19.0046	13.6698	Col5a2	0.713458	0.00604954	0.0671989	2.21828
557	chr10	76716780	76721446	557	-	15	1,36,54,63,63,54,45,27,27,45,54,45,21,21,44	0,348,481,619,1014,1278,1592,1736,2198,2344,2842,4180,4307,4482,4622	76.137	82.726	107.409	117.004	Col6a1	0.27473	0.00479966	0.0605536	2.31879
558	chr9	108967778	108967803	558	+	1	25	0	14.8705	6.6548	8.50952	2.08522	Col7a1	1.12181	0.00977468	NA	2.0099
559	chr5	72159500	72159875	559	-	1	375	0	36.8789	34.6508	36.6855	29.5407	Commd8	0.448274	0.00544674	0.0638477	2.26386
560	chr1	159244683	159258652	560	+	5	3,77,120,69,6	0,4518,5339,7864,13963	56.9045	57.8279	48.977	45.4115	Cop1	0.364914	0.00523974	0.0629879	2.28069
561	chr1	172106126	172106176	561	+	1	50	0	19.9265	23.9802	17.3972	15.6392	Copa	0.639169	0.00320961	0.0513232	2.49355
562	chr2	125844810	125848281	562	-	1	3471	0	43.521	44.8625	41.3184	38.6925	Cops2	0.386463	0.00774208	0.0761011	2.11114
563	chr2	125842635	125842735	563	-	1	100	0	19.4308	23.0623	20.2338	19.3462	Cops2	0.568093	0.0062496	0.0681417	2.20415
564	chr2	125840340	125840490	564	-	1	150	0	19.3317	19.0465	19.5719	15.1758	Cops2	0.591707	0.00761145	0.0754538	2.11853
565	chr2	125831926	125832326	565	-	1	400	0	46.7925	36.6014	57.4865	40.7777	Cops2	0.368317	0.00968291	0.0839056	2.01399
566	chr1	10024949	10025049	566	-	1	100	0	23.6937	32.3561	27.2305	29.1931	Cops5	0.585256	0.00098919	0.0307945	3.00472
567	chr5	100655072	100655397	567	-	1	325	0	65.3311	91.4461	65.7124	87.6952	Coq2	0.285271	0.00784821	0.0766863	2.10523
568	chr1	180178892	180179042	568	-	1	150	0	54.1287	93.6261	32.998	52.0147	Coq8a	0.367588	0.00476631	0.0605426	2.32182
569	chr1	180166712	180167437	569	-	1	725	0	238.027	300.269	206.97	267.14	Coq8a	0.219503	0.000213881	0.0138545	3.66983
570	chr5	113845180	113845280	570	-	1	100	0	5.74993	6.99901	10.5896	7.76166	Coro1c	0.998234	0.00390418	NA	2.40847
571	chr5	113844388	113844463	571	-	1	75	0	4.95684	5.96637	10.0223	7.29828	Coro1c	0.99485	0.00663929	NA	2.17788
572	chr11	77469899	77470124	572	+	1	225	0	67.413	87.086	63.916	78.3117	Coro6	0.294578	0.00707071	0.072345	2.15054
573	chr8	120669332	120672874	573	+	1	3542	0	130.861	176.352	134.64	182.109	Cox4i1	0.230438	0.00230537	0.0433478	2.63726
574	chr8	120673227	120674070	574	+	1	843	0	115.395	160.633	117.526	165.544	Cox4i1	0.23462	0.0033742	0.052197	2.47183
575	chr7	30184170	30185159	575	+	1	989	0	53.9304	66.2037	61.2685	67.538	Cox7a1	0.399193	0.000813554	0.0280661	3.08961
576	chr7	30185287	30185337	576	+	1	50	0	31.5255	49.452	38.9547	55.7218	Cox7a1	0.378841	0.0085451	0.0797645	2.06828
577	chrX	106021749	106021924	577	+	1	175	0	96.1626	116.344	101.169	121.406	Cox7b	0.259539	0.00399554	0.0560686	2.39842
578	chr8	64617547	64617697	578	-	1	150	0	54.6243	67.5806	58.8103	67.8856	Cpe	0.324238	0.00652705	0.069967	2.18528
579	chr6	22254606	22255281	579	+	1	675	0	88.5291	59.5489	95.8739	60.7032	Cped1	0.302344	0.00655032	0.0701313	2.18374
580	chr2	30405441	30405491	580	-	1	50	0	39.4564	60.5816	39.6165	55.3743	Crat	0.361584	0.00783964	0.0766652	2.1057
581	chr2	30402150	30402750	581	-	1	600	0	78.1198	92.8229	68.5489	77.7325	Crat	0.326499	0.00202229	0.0408891	2.69416
582	chr6	106794218	106794318	582	-	1	100	0	45.9003	50.4847	45.195	43.558	Crbn	0.42117	0.00231728	0.0433745	2.63502
583	chr6	53681041	53681166	583	+	1	125	0	3.7672	2.86845	7.09127	2.43276	Creb5	1.36555	0.00797278	NA	2.09839
584	chr16	4084783	4084908	584	-	1	125	0	5.35338	3.67161	6.99672	2.31691	Crebbp	1.31996	0.00656076	NA	2.18305
585	chr17	78374557	78374832	585	+	1	275	0	30.0384	26.9634	31.4852	23.6325	Crim1	0.473579	0.00829049	0.0787773	2.08142
586	chr17	87025560	87027708	586	+	2	115,10	0,2138	10.5085	16.178	13.8989	14.0173	Cript	0.855004	0.000855346	NA	3.06786
587	chr11	75679318	75679368	587	+	1	50	0	6.14648	6.76953	3.68746	1.73769	Crk	1.32347	0.00957814	NA	2.01872
588	chr2	145934564	145934614	588	-	1	50	0	10.5085	8.26113	10.6842	4.98137	Crnkl1	0.973416	0.00415847	NA	2.38107
589	chr2	145932826	145932951	589	-	1	125	0	25.0816	18.2433	27.4196	13.2064	Crnkl1	0.809806	0.000180209	0.0126184	3.74422
590	chr2	145926782	145926932	590	-	1	150	0	25.1807	27.4224	28.9324	26.6445	Crnkl1	0.469956	0.00941219	0.0829359	2.02631
591	chr4	141030978	141031053	591	-	1	75	0	5.35338	5.50742	5.48391	2.7803	Crocc	1.28219	0.00457918	NA	2.33921
592	chr16	59560071	59560221	592	-	1	150	0	14.2757	11.0148	11.4406	5.56059	Crybg3	0.909393	0.00345077	0.0523661	2.46208
593	chr16	59556196	59556996	593	-	1	800	0	45.9995	27.8813	36.6855	18.8829	Crybg3	0.460414	0.00912778	0.0818189	2.03964
594	chr3	103043572	103043672	594	+	1	100	0	68.1069	78.2512	57.6756	63.9468	Csde1	0.314804	0.00626885	0.0682083	2.20281
595	chr3	103043817	103043917	595	+	1	100	0	64.4389	70.5638	53.1372	54.795	Csde1	0.34332	0.0046173	0.0598042	2.33561
596	chr6	118128701	118129301	596	-	1	600	0	115.395	99.2482	93.6047	73.562	Csgalnact2	0.366744	0.000178215	0.012592	3.74906
597	chr18	61580357	61580457	597	+	1	100	0	35.9866	48.4194	29.9724	33.3636	Csnk1a1	0.501932	0.00133	0.034622	2.87615
598	chr18	61587413	61587463	598	+	1	50	0	32.7151	45.3214	28.0814	34.522	Csnk1a1	0.421348	0.00841304	0.0792804	2.07505
599	chr11	120990961	120991036	599	-	1	75	0	12.0947	17.3254	14.4662	14.7124	Csnk1d	0.713318	0.00382784	NA	2.41705
600	chr18	53933466	53933541	600	+	1	75	0	12.5904	15.3749	13.9934	12.9747	Csnk1g3	0.667355	0.00863144	0.0799236	2.06392
601	chr2	148875166	148875512	601	-	1	346	0	112.917	147.782	119.701	158.245	Cst3	0.213557	0.00862675	0.0799158	2.06415
602	chr7	132988122	132988347	602	-	1	225	0	24.6851	20.1939	24.5831	15.8709	Ctbp2	0.557497	0.0074372	0.0746597	2.12859
603	chr8	105664076	105664476	603	+	1	400	0	48.6761	34.7656	41.8858	24.0959	Ctcf	0.54457	0.000700258	0.0261934	3.15474
604	chr18	35175109	35175209	604	+	1	100	0	16.9524	13.5391	21.5574	12.743	Ctnna1	0.694119	0.00390624	0.0554372	2.40824
605	chr2	157774426	157774576	605	+	1	150	0	38.3659	32.2413	41.2239	30.1199	Ctnnbl1	0.417001	0.00910527	0.081757	2.04071
606	chr18	57477033	57477108	606	+	1	75	0	33.5082	39.0109	19.0046	17.4927	Ctxn3	0.560868	0.00329273	0.051825	2.48244
607	chr19	46331780	46331805	607	-	1	25	0	17.9438	18.817	21.0847	17.6086	Cuedc2	0.590845	0.0065462	NA	2.18401
608	chr6	47525682	47525907	608	+	1	225	0	15.6636	14.457	16.6408	10.3103	Cul1	0.794588	0.00181508	0.0390073	2.7411
609	chr1	80286916	80287116	609	-	1	200	0	101.615	95.5766	85.568	81.3237	Cul3	0.298118	0.00259223	0.0459954	2.58633
610	chr1	80283689	80283814	610	-	1	125	0	53.8313	60.3521	45.6678	48.771	Cul3	0.364552	0.00523124	0.0629879	2.2814
611	chr1	80267022	80267272	611	-	1	250	0	78.9129	69.3017	70.1563	60.0081	Cul3	0.294005	0.00959257	0.083673	2.01807
612	chr8	13124792	13124867	612	+	1	75	0	29.4436	37.1751	19.5719	19.4621	Cul4a	0.559847	0.00311909	0.0506302	2.50597
613	chr8	13146539	13146689	613	+	1	150	0	27.9566	26.7339	25.3395	18.1878	Cul4a	0.634558	0.00102351	0.0311997	2.98991
614	chr11	97752592	97752742	614	-	1	150	0	21.1161	19.7349	24.9613	17.6086	Cwc25	0.630422	0.00249139	0.0448969	2.60356
615	chr9	3430813	3431063	615	+	1	250	0	36.4823	24.7834	33.3762	18.6512	Cwf19l2	0.537765	0.00359716	0.0538019	2.44404
616	chr11	72778906	72789143	616	-	3	46,187,67	0,3741,10170	19.2325	16.0633	20.8956	13.4381	Cyb5d2	0.604765	0.0085885	0.0798108	2.06608
617	chr9	87026950	87029578	617	+	1	2628	0	69.2966	59.6637	51.6244	38.8083	Cyb5r4	0.438084	0.000781062	0.0277087	3.10731
618	chr15	76656549	76656599	618	-	1	50	0	11.4007	16.5222	6.05122	2.7803	Cyhr1	1.51068	0.000105585	0.00921475	3.9764
619	chr15	76644219	76644519	619	-	1	300	0	22.9006	27.6518	28.4596	26.5287	Cyhr1	0.630802	0.000584459	0.0236518	3.23325
620	chr15	63929768	63929968	620	-	1	200	0	16.8532	16.7517	23.1648	17.261	Cyrib	0.64124	0.00375665	0.0548054	2.4252
621	chr5	143707416	143707541	621	+	1	125	0	11.6981	14.457	14.5607	13.0906	Cyth3	0.733892	0.00430803	NA	2.36572
622	chr13	103920890	103921040	622	+	1	150	0	12.8878	13.4243	8.03677	2.7803	D130037M23Rik	1.66086	1.29183e-05	NA	4.88879
623	chr5	36672764	36672864	623	-	1	100	0	19.6291	16.5222	13.8043	9.84689	D5Ertd579e	0.951199	0.000164208	0.0120885	3.7846
624	chr5	36629683	36629783	624	-	1	100	0	32.4177	28.455	19.9501	16.3343	D5Ertd579e	0.66409	0.000818856	0.0280983	3.08679
625	chr5	36615659	36616534	625	-	1	875	0	197.778	198.726	154.401	136.93	D5Ertd579e	0.396742	4.76829e-08	2.3569e-05	7.32164
626	chr5	36613259	36613784	626	-	1	525	0	80.8956	70.2196	69.3999	52.3623	D5Ertd579e	0.418318	0.000300593	0.0169573	3.52202
627	chr8	83574525	83574825	627	+	1	300	0	105.68	136.194	97.2922	130.095	D830024N08Rik	0.225657	0.00955521	0.0835083	2.01976
628	chr8	84246432	84246682	628	-	1	250	0	79.2103	95.4619	85.4734	100.786	D8Ertd738e	0.256172	0.00966618	0.0839056	2.01474
629	chr17	49480737	49480762	629	-	1	25	0	9.02144	5.04847	12.2915	4.0546	Daam2	0.983213	0.00998818	NA	2.00051
630	chr9	108208460	108209010	630	-	1	550	0	108.753	112.443	97.7649	99.9749	Dag1	0.278445	0.00244704	0.0446402	2.61136
631	chr9	108206810	108207810	631	-	1	1000	0	155.446	151.798	155.913	150.599	Dag1	0.259963	0.000616694	0.0242473	3.20993
632	chr8	84815579	84815879	632	-	1	300	0	38.5642	34.7656	31.3907	22.4741	Dand5	0.584548	0.000626734	0.0243196	3.20292
633	chr10	80278255	80278280	633	+	1	25	0	9.02144	11.4738	12.8588	9.49935	Dazap1	1.03646	0.000359411	NA	3.44441
634	chr10	80280952	80281002	634	+	1	50	0	6.7413	8.72008	11.4406	7.87751	Dazap1	1.16315	0.000349061	NA	3.4571
635	chr2	164490269	164490394	635	+	1	125	0	11.7973	16.0633	15.8844	15.5233	Dbndd2	0.756081	0.00207325	NA	2.68335
636	chr11	5788532	5788632	636	+	1	100	0	5.25425	5.62216	7.37492	3.47537	Dbnl	1.4106	0.000822172	NA	3.08504
637	chr11	5791806	5791831	637	+	1	25	0	6.93957	8.72008	8.41497	6.37151	Dbnl	0.957186	0.00539654	NA	2.26788
638	chr11	5797634	5797659	638	+	1	25	0	8.72403	11.7033	12.197	11.8163	Dbnl	0.736901	0.00944098	NA	2.02498
639	chr12	80339022	80339672	639	-	1	650	0	42.6288	39.0109	26.1904	20.5047	Dcaf5	0.492497	0.00462071	0.0598042	2.33529
640	chr1	165367457	165367482	640	-	1	25	0	21.711	25.4718	19.2883	17.6086	Dcaf6	0.629957	0.00231998	0.0433745	2.63452
641	chr1	165357433	165357533	641	-	1	100	0	65.0337	70.3343	62.6868	61.6299	Dcaf6	0.401676	0.00057779	0.0234276	3.23823
642	chr1	165339923	165351258	642	-	1	11335	0	176.563	194.481	157.71	177.707	Dcaf6	0.210725	0.00288498	0.0487721	2.53986
643	chr1	172172352	172172677	643	+	1	325	0	140.378	137.571	116.77	108.084	Dcaf8	0.307132	0.000273312	0.0158621	3.56334
644	chr10	97482340	97482540	644	+	1	200	0	33.0125	29.9466	35.3618	27.6871	Dcn	0.47119	0.00525216	0.0629879	2.27966
645	chr10	97506552	97506702	645	+	1	150	0	28.254	39.4698	36.5909	41.8203	Dcn	0.533415	0.000654287	0.0249687	3.18423
646	chr6	83189553	83189728	646	+	1	175	0	98.9385	94.544	87.0808	83.1772	Dctn1	0.272536	0.0058295	0.0659511	2.23437
647	chr6	83189908	83190083	647	+	1	175	0	97.2532	96.3798	87.459	88.1586	Dctn1	0.252583	0.00988089	0.0847284	2.0052
648	chr6	83190977	83191152	648	+	1	175	0	91.2058	92.5935	83.9606	79.9335	Dctn1	0.36621	0.000288191	0.0163914	3.54032
649	chr6	83195003	83195103	649	+	1	100	0	82.7792	85.7092	81.6914	83.8723	Dctn1	0.264765	0.00999076	0.0850653	2.0004
650	chr6	83195562	83195687	650	+	1	125	0	91.5032	97.2977	92.281	95.341	Dctn1	0.295013	0.00230729	0.0433478	2.6369
651	chr6	83195962	83196012	651	+	1	50	0	22.8014	32.4708	24.394	28.498	Dctn1	0.563143	0.00191447	0.0398241	2.71795
652	chr10	127274731	127274806	652	+	1	75	0	50.8572	53.2384	51.8135	49.0027	Dctn2	0.366353	0.00529637	0.0631187	2.27602
653	chr8	34097210	34097285	653	-	1	75	0	30.0384	25.3571	35.2672	23.7484	Dctn6	0.542107	0.00244948	0.0446453	2.61093
654	chr8	13256287	13256937	654	-	1	650	0	88.0334	76.1859	98.9941	84.2198	Dcun1d2	0.267554	0.00847495	0.0796596	2.07186
655	chr9	7184522	7184897	655	+	1	375	0	81.0939	91.905	77.5312	79.4702	Dcun1d5	0.368969	0.000364656	0.0186146	3.43812
656	chr19	10606845	10606970	656	+	1	125	0	26.4695	36.2572	20.9901	23.8642	Ddb1	0.48437	0.00848237	0.0796805	2.07148
657	chr10	127295724	127296224	657	+	1	500	0	113.016	113.476	115.257	113.297	Ddit3	0.279228	0.00153192	0.0362073	2.81476
658	chr3	137625986	137626461	658	+	1	475	0	95.1713	99.2482	75.4511	71.9402	Ddit4l	0.346534	0.000734581	0.0268958	3.13396
659	chr4	138312366	138312391	659	+	1	25	0	8.72403	14.9159	17.4918	20.9681	Ddost	0.763131	0.00225311	NA	2.64722
660	chr1	169973231	169973456	660	-	1	225	0	12.3921	10.3264	24.0158	13.554	Ddr2	0.780873	0.00232634	0.0433745	2.63333
661	chr10	62598319	62598869	661	-	1	550	0	132.645	94.1998	121.497	80.5128	Ddx21	0.315299	0.000726611	0.0266981	3.1387
662	chr10	62582346	62582596	662	-	1	250	0	37.1763	29.6024	38.1037	25.8336	Ddx21	0.457478	0.00636584	0.0688306	2.19614
663	chr15	98651256	98651589	663	-	1	333	0	91.1067	84.1029	74.6947	67.4222	Ddx23	0.288215	0.00673906	0.070905	2.1714
664	chr12	103425760	103425847	664	-	1	87	0	28.4522	27.0781	28.176	22.4741	Ddx24	0.492943	0.00732136	0.0736749	2.13541
665	chr12	103424057	103424582	665	-	1	525	0	136.313	140.783	131.33	128.589	Ddx24	0.297158	0.000249952	0.0150811	3.60214
666	chr2	167019883	167020033	666	+	1	150	0	30.0384	25.4718	28.8378	18.4195	Ddx27	0.625293	0.00100788	0.0309063	2.99659
667	chrX	13286040	13286165	667	+	1	125	0	82.5809	85.2502	83.0151	82.4822	Ddx3x	0.328537	0.00141308	0.0352167	2.84983
668	chrX	13292286	13292661	668	+	1	375	0	57.4002	75.0386	67.2252	85.3783	Ddx3x	0.299397	0.00747721	0.0748803	2.12626
669	chr11	106247496	106248396	669	+	1	900	0	152.175	136.653	165.557	147.472	Ddx42	0.23125	0.00266715	0.0467266	2.57395
670	chr13	55652049	55652149	670	+	1	100	0	47.6848	42.6825	41.6966	32.2051	Ddx46	0.427842	0.00402624	0.0562119	2.3951
671	chr13	55663791	55663816	671	+	1	25	0	7.43526	7.68744	6.80762	4.0546	Ddx46	1.01459	0.00818036	NA	2.08723
672	chr13	55675986	55676111	672	+	1	125	0	24.6851	27.3076	23.6376	16.2184	Ddx46	0.904218	6.65533e-06	0.00140984	5.17683
673	chr13	55676791	55676891	673	+	1	100	0	18.2412	21.6855	16.9245	14.4807	Ddx46	0.690413	0.00214656	0.0420799	2.66826
674	chr6	135015824	135015874	674	+	1	50	0	8.12921	9.98219	10.4005	8.34089	Ddx47	0.830648	0.00769457	NA	2.11382
675	chr8	70293830	70293880	675	-	1	50	0	26.1721	21.5707	34.5108	23.4008	Ddx49	0.556545	0.00291553	0.0490489	2.53528
676	chr8	70293590	70293665	676	-	1	75	0	14.2757	14.6865	19.3828	15.755	Ddx49	0.617379	0.00918988	NA	2.03669
677	chr10	62651046	62651196	677	-	1	150	0	38.0685	34.3066	36.3073	28.0347	Ddx50	0.446232	0.00602813	0.0670294	2.21982
678	chr5	120624561	120624711	678	+	1	150	0	24.2885	26.3897	29.3106	25.2544	Ddx54	0.603737	0.00102496	0.0311997	2.98929
679	chr9	44607210	44607510	679	+	1	300	0	25.379	25.7013	19.761	15.755	Ddx6	0.573331	0.00551972	0.0641957	2.25808
680	chr4	15919838	15919963	680	-	1	125	0	35.6892	49.5668	39.9948	49.2344	Decr1	0.409571	0.00415234	0.0567875	2.38171
681	chr3	90279631	90279681	681	+	1	50	0	7.13785	10.7854	9.07682	7.41413	Dennd4b	1.13722	0.000456038	NA	3.341
682	chr7	109905188	109905263	682	-	1	75	0	6.7413	9.63798	9.92777	6.60321	Dennd5a	1.31907	7.93542e-05	NA	4.10043
683	chr6	116652005	116652280	683	+	1	275	0	9.41799	7.11375	18.3427	9.49935	Depp1	0.818883	0.00681399	NA	2.1666
684	chr15	55258449	55258674	684	+	1	225	0	27.2626	38.7814	40.373	50.8563	Deptor	0.410928	0.00715267	0.0728604	2.14553
685	chr15	57870101	57870176	685	-	1	75	0	4.16374	5.73689	6.52397	3.82291	Derl1	1.47658	0.000585212	NA	3.23269
686	chr1	75362581	75362706	686	+	1	125	0	103.4	124.835	87.9317	107.389	Des	0.241155	0.0084763	0.0796596	2.07179
687	chr1	75367014	75367739	687	+	1	725	0	337.462	409.729	303.223	395.845	Des	0.133097	0.007196	0.073194	2.14291
688	chr2	91933146	91933521	688	-	1	375	0	49.3701	64.5974	57.0138	68.0014	Dgkz	0.410471	0.000763591	0.0273313	3.11714
689	chr7	45473730	45474180	689	-	1	450	0	122.93	122.196	119.133	117.468	Dhdh	0.231491	0.00688235	0.0714848	2.16226
690	chr13	112933096	112933221	690	+	1	125	0	32.616	28.455	25.9068	15.8709	Dhx29	0.728333	0.000169431	0.0123852	3.77101
691	chr13	112935485	112935585	691	+	1	100	0	38.1677	29.1434	30.9179	17.1452	Dhx29	0.677548	0.000239756	0.0147879	3.62023
692	chr7	133759503	133759903	692	-	1	400	0	65.3311	56.5658	41.6021	30.004	Dhx32	0.498996	0.000438833	0.0203648	3.3577
693	chr3	62484133	62484258	693	-	1	125	0	18.5386	19.8497	20.2338	17.1452	Dhx36	0.622049	0.00409429	0.0563902	2.38782
694	chr17	80290045	80290070	694	-	1	25	0	5.05597	1.60633	2.74196	3.24368	Dhx57	-1.70402	0.00326595	NA	2.48599
695	chr11	101738141	101738441	695	+	1	300	0	57.301	45.4362	52.8536	36.1439	Dhx8	0.434166	0.00175321	0.0384335	2.75617
696	chr11	101767014	101767189	696	+	1	175	0	6.7413	7.45796	12.2915	6.37151	Dhx8	1.32035	0.000109452	NA	3.96078
697	chr2	180660487	180660687	697	-	1	200	0	9.02144	4.36004	6.24032	1.2743	Dido1	1.50696	0.00580305	NA	2.23634
698	chr9	64314752	64314777	698	-	1	25	0	17.6463	24.6686	17.5863	19.4621	Dis3l	0.552455	0.00916988	0.081899	2.03764
699	chrX	75106289	75106364	699	+	1	75	0	15.3662	15.6044	15.7899	11.5846	Dkc1	0.687851	0.00574012	0.065476	2.24108
700	chr3	132178059	132178259	700	+	1	200	0	24.8833	14.1128	16.4517	6.48736	Dkk2	0.740429	0.00661596	0.0705049	2.17941
701	chr8	36584149	36584349	701	-	1	200	0	12.3921	14.1128	15.3171	12.048	Dlc1	0.800896	0.00188813	NA	2.72397
702	chr8	36569888	36569963	702	-	1	75	0	4.65943	5.96637	10.1169	7.41413	Dlc1	1.02602	0.00544774	NA	2.26378
703	chr12	31331611	31332086	703	-	1	475	0	62.0596	78.5954	72.1418	84.2198	Dld	0.440268	5.65481e-05	0.0061823	4.24758
704	chr16	31838132	31838207	704	+	1	75	0	21.4135	27.8813	21.8411	22.0107	Dlg1	0.633944	0.00117458	0.0326678	2.93012
705	chr16	31842775	31842825	705	+	1	50	0	16.5558	16.178	18.5318	14.249	Dlg1	0.607641	0.00941711	0.082944	2.02608
706	chr16	31857912	31858062	706	+	1	150	0	28.4522	35.3393	28.8378	29.7723	Dlg1	0.507337	0.00285764	0.0484679	2.54399
707	chr12	85132638	85132888	707	+	1	250	0	65.6285	79.2839	60.2285	68.0014	Dlst	0.31665	0.00542782	0.0637163	2.26537
708	chr12	85133513	85133638	708	+	1	125	0	41.7366	65.1711	50.2062	73.562	Dlst	0.327735	0.00913798	0.0818397	2.03915
709	chr4	117675994	117676119	709	-	1	125	0	11.4999	15.3749	17.2081	16.5659	Dmap1	0.73674	0.00251784	NA	2.59897
710	chrX	83691786	83691811	710	+	1	25	0	4.06461	5.04847	9.83322	7.29828	Dmd	1.02169	0.00858398	0.0798108	2.06631
711	chrX	83922467	83922567	711	+	1	100	0	19.0343	15.1454	24.6776	15.0599	Dmd	0.749419	0.000862904	0.0289869	3.06404
712	chrX	84373452	84373527	712	+	1	75	0	8.6249	8.4906	7.18582	4.28629	Dmd	1.00121	0.00656754	0.0702071	2.1826
713	chrX	84531889	84531989	713	+	1	100	0	23.198	14.5717	15.979	7.18243	Dmd	0.745461	0.00520079	0.0629554	2.28393
714	chrX	84773601	84773651	714	+	1	50	0	13.1852	12.3917	8.98227	5.56059	Dmd	0.897047	0.00459712	0.0597222	2.33751
715	chr7	19086503	19086553	715	+	1	50	0	29.9393	38.4372	32.2416	36.2597	Dmpk	0.455215	0.00464263	0.0599012	2.33324
716	chr7	19091762	19091837	716	+	1	75	0	22.9997	38.5519	21.9357	27.6871	Dmpk	0.68141	0.000170035	0.0123857	3.76946
717	chr4	40723994	40724144	717	+	1	150	0	25.0816	12.2769	29.216	26.1811	Dnaja1	-0.637447	0.00227343	0.0430932	2.64332
718	chr9	54699567	54699842	718	+	1	275	0	67.1156	71.5964	46.5187	43.3263	Dnaja4	0.414117	0.00114172	0.0324241	2.94244
719	chr16	22866974	22867049	719	+	1	75	0	20.1248	31.6676	24.394	31.0466	Dnajb11	0.522812	0.00435831	0.058223	2.36068
720	chr10	59890855	59890880	720	+	1	25	0	12.0947	15.1454	10.2114	9.3835	Dnajb12	0.724244	0.00941503	NA	2.02618
721	chr4	42953154	42953379	721	+	1	225	0	104.094	120.934	109.111	127.199	Dnajb5	0.233513	0.00761379	0.0754538	2.1184
722	chr4	42956644	42957119	722	+	1	475	0	78.8137	89.9545	75.7347	85.61	Dnajb5	0.268694	0.00934831	0.0826186	2.02927
723	chr4	42958034	42958359	723	+	1	325	0	85.9516	137.112	100.507	150.02	Dnajb5	0.358447	4.44853e-05	0.0051593	4.35178
724	chr10	63397295	63397370	724	+	1	75	0	13.78	12.1622	17.87	10.8895	Dnajc12	0.752022	0.00386609	0.0553758	2.41273
725	chr10	63407018	63407143	725	+	1	125	0	24.4868	22.4886	30.8234	22.4741	Dnajc12	0.550747	0.00377592	0.055027	2.42298
726	chr10	128806608	128807033	726	+	1	425	0	45.9003	33.8477	39.7111	25.7177	Dnajc14	0.431733	0.00728369	0.0735243	2.13765
727	chr2	119208696	119208796	727	-	1	100	0	7.63353	7.22849	9.73867	4.86552	Dnajc17	1.13761	0.00159295	NA	2.7978
728	chr7	103882772	103882972	728	-	1	200	0	14.6722	20.0791	17.3027	18.3036	Dnajc19-ps	0.593962	0.00821744	0.0784144	2.08526
729	chr5	21783066	21783216	729	-	1	150	0	45.8012	38.7814	40.8457	27.4554	Dnajc2	0.549089	0.000423356	0.0201579	3.37329
730	chr7	105641189	105641239	730	+	1	50	0	9.31886	13.7685	13.9934	14.9441	Timm10b	0.741445	0.0049738	NA	2.30331
731	chr9	21499280	21499355	731	+	1	75	0	14.0774	20.4233	15.4117	17.4927	Dnm2	0.596882	0.00945775	NA	2.02421
732	chr12	3866089	3866239	732	+	1	150	0	16.655	19.0465	12.6697	8.22505	Dnmt3a	1.05585	6.4107e-05	NA	4.19309
733	chr2	164754147	164754197	733	+	1	50	0	11.8964	14.2275	14.9389	12.743	Dnttip1	0.702656	0.00632495	NA	2.19894
734	chr2	164757403	164757453	734	+	1	50	0	11.4007	9.98219	13.3316	7.87751	Dnttip1	0.784831	0.0079345	NA	2.10048
735	chr2	164765176	164765226	735	+	1	50	0	13.3835	15.4896	17.1136	14.8283	Dnttip1	0.63448	0.00876405	0.0803984	2.0573
736	chr3	122275607	122276807	736	+	1	1200	0	135.223	110.837	124.995	101.017	Dnttip2	0.236194	0.00689454	0.0714848	2.16149
737	chr12	83331865	83350837	737	-	1	18972	0	38.9607	33.1592	47.5588	35.1013	Dpf3	0.420684	0.00607071	0.0672866	2.21676
738	chr9	65034881	65035006	738	+	1	125	0	61.6631	64.0237	46.046	41.0094	Dpp8	0.437999	0.000847398	0.0287489	3.07191
739	chr9	65043719	65043844	739	+	1	125	0	35.8875	47.272	25.2449	28.498	Dpp8	0.467417	0.00448919	0.0590219	2.34783
740	chr19	5424684	5424884	740	-	1	200	0	74.1543	87.545	71.8582	73.4462	Drap1	0.421865	8.54961e-05	0.00806772	4.06805
741	chr19	5423573	5423673	741	-	1	100	0	103.895	117.721	107.504	122.796	Drap1	0.265989	0.00261218	0.0461915	2.583
742	chr11	3266287	3266412	742	-	1	125	0	14.1766	21.2265	14.088	14.5966	Drg1	0.765361	0.0012562	NA	2.90094
743	chr1	34198518	34198743	743	+	1	225	0	104.193	90.6429	105.707	88.9695	Dst	0.275503	0.00404831	0.0562536	2.39273
744	chr1	34199308	34201319	744	+	1	2011	0	150.787	156.043	145.796	138.551	Dst	0.338028	1.25413e-05	0.00218787	4.90166
745	chr1	34212240	34212515	745	+	1	275	0	41.4392	43.3709	36.5909	30.815	Dst	0.528651	0.000593013	0.0238584	3.22694
746	chr1	34215487	34217859	746	+	1	2372	0	25.5773	28.3403	18.3427	15.5233	Dst	0.609415	0.00320602	0.0513232	2.49403
747	chr1	34225623	34225998	747	+	1	375	0	97.0549	103.494	78.2876	80.6286	Dst	0.265589	0.00771725	0.0759331	2.11254
748	chr1	34227793	34228718	748	+	1	925	0	186.774	177.499	151.091	133.454	Dst	0.321082	1.66024e-05	0.00269417	4.77983
749	chr1	34228868	34229243	749	+	1	375	0	83.8697	95.0029	59.5667	61.0507	Dst	0.359451	0.00115124	0.0324524	2.93883
750	chr1	34257744	34257919	750	+	1	175	0	75.6414	75.0386	57.6756	52.4781	Dst	0.340379	0.0039106	0.0554372	2.40776
751	chr1	34260167	34262244	751	+	1	2077	0	148.209	172.222	119.795	136.93	Dst	0.238974	0.00237155	0.043931	2.62497
752	chr1	34263281	34263481	752	+	1	200	0	57.6976	81.4639	47.5588	60.7032	Dst	0.362396	0.00272303	0.0473056	2.56495
753	chr1	34268242	34268342	753	+	1	100	0	44.215	51.0583	37.8201	37.0706	Dst	0.465957	0.00132061	0.0345289	2.87922
754	chr18	23621986	23622061	754	+	1	75	0	32.616	36.1424	34.5108	32.7843	Dtna	0.437744	0.00662257	0.0705049	2.17897
755	chr8	31096235	31097010	755	+	1	775	0	174.976	176.467	120.173	116.425	Dusp26	0.274819	0.000503888	0.0216578	3.29767
756	chr1	166100097	166101372	756	-	1	1275	0	358.28	357.179	300.481	290.078	Dusp27	0.267889	2.95205e-07	0.000115631	6.52988
757	chr1	166098422	166099072	757	-	1	650	0	191.631	174.402	181.915	170.525	Dusp27	0.198669	0.00471195	0.0602612	2.3268
758	chr4	155847526	155847626	758	+	1	100	0	8.82317	8.60534	4.34931	1.50599	Dvl1	1.37192	0.0067505	0.0709465	2.17066
759	chr16	20517048	20517198	759	+	1	150	0	9.61627	10.2117	6.80762	3.47537	Dvl3	1.1466	0.00243968	NA	2.61267
760	chr12	110617679	110617804	760	+	1	125	0	11.2025	14.2275	10.1169	8.57258	Dync1h1	0.802726	0.00527162	NA	2.27806
761	chr12	110651754	110651854	761	+	1	100	0	52.4433	50.8289	58.0538	49.3503	Dync1h1	0.433834	0.000848895	0.0287489	3.07115
762	chr12	110655439	110655614	762	+	1	175	0	36.7797	49.2225	34.889	40.1985	Dync1h1	0.451197	0.00240503	0.0442217	2.61888
763	chr8	104419973	104420448	763	-	1	475	0	87.9343	86.3976	72.7091	62.7884	Dync1li2	0.403162	0.00018843	0.012953	3.72485
764	chr9	96685541	96685941	764	-	1	400	0	28.3531	26.5044	32.8089	24.5593	Zbtb38	0.557526	0.00186059	0.0394948	2.73035
765	chr12	16811158	16811308	765	+	1	150	0	24.4868	27.3076	11.5351	9.73104	E2f6	0.661534	0.00646432	NA	2.18948
766	chr12	16822105	16822205	766	+	1	100	0	50.2623	44.2888	38.8601	29.7723	E2f6	0.416855	0.00561965	0.0647773	2.25029
767	chr17	24444548	24444673	767	-	1	125	0	12.4912	16.178	17.9645	16.7976	E4f1	0.746332	0.00170472	NA	2.76835
768	chr14	20346749	20348071	768	-	2	72278	0,1044	57.4993	66.548	53.9882	59.7764	Ecd	0.317353	0.00922212	0.0820974	2.03517
769	chr4	137948560	137948635	769	+	1	75	0	21.3144	28.2255	26.1904	27.2237	Ece1	0.589006	0.00152163	0.0361845	2.81769
770	chr4	137949452	137949527	770	+	1	75	0	20.0256	30.8645	27.0414	28.498	Ece1	0.785556	1.91868e-05	0.00297252	4.717
771	chr17	24438950	24439100	771	+	1	150	0	30.2367	44.1741	40.4675	46.1066	Eci1	0.582823	9.58468e-05	0.00866367	4.01842
772	chr13	34993089	34993239	772	-	1	150	0	17.0515	23.0623	17.1136	17.3769	Eci2	0.631362	0.00389131	0.0554306	2.4099
773	chr10	95993401	95993451	773	+	1	50	0	4.65943	5.1632	5.76756	3.01199	Eea1	1.36594	0.00253623	NA	2.59581
774	chr10	96010788	96011088	774	+	1	300	0	44.0167	33.7329	39.7111	26.1811	Eea1	0.448141	0.00538813	0.0636529	2.26856
775	chr7	89980416	89980591	775	-	1	175	0	46.9908	43.7151	45.4787	33.7111	Eed	0.545887	0.000185925	0.0128517	3.73066
776	chr7	89976904	89977029	776	-	1	125	0	44.7107	42.1088	47.4642	38.1132	Eed	0.461759	0.00135112	0.0347643	2.8693
777	chr9	78480534	78480684	777	-	1	150	0	33.6074	50.7141	47.5588	60.4715	Eef1a1	0.524879	0.000138691	0.0108305	3.85795
778	chr2	181148007	181148082	778	-	1	75	0	68.0078	95.3472	66.6579	89.5487	Eef1a2	0.339476	0.00132689	0.0346057	2.87717
779	chr2	181144982	181145407	779	-	1	425	0	95.0721	109.001	74.7892	80.9762	Eef1a2	0.314543	0.001632	0.0375537	2.78728
780	chr2	181143357	181143682	780	-	1	325	0	76.831	84.5618	76.0184	80.0494	Eef1a2	0.285597	0.00673913	0.070905	2.1714
781	chr7	132851455	132851480	781	-	1	25	0	7.03871	9.52324	10.1169	8.45674	Eef1akmt2	0.912646	0.00433584	NA	2.36293
782	chr10	81179550	81179775	782	+	1	225	0	107.266	144.684	93.8884	122.449	Eef2	0.310986	0.000373618	0.0188225	3.42757
783	chr10	81181909	81182409	783	+	1	500	0	182.015	215.937	174.067	219.18	Eef2	0.173166	0.0095979	0.0836843	2.01782
784	chr4	115759877	115760052	784	+	1	175	0	26.9652	25.816	24.2049	18.3036	Efcab14	0.565161	0.00383551	0.0553103	2.41618
785	chr4	115762233	115762283	785	+	1	50	0	13.6809	15.0307	13.9934	11.3529	Efcab14	0.663267	0.00998203	0.0850653	2.00078
786	chr1	178455839	178455864	786	+	1	25	0	20.323	19.276	18.8155	13.4381	Efcab2	0.634463	0.00493893	0.0613598	2.30637
787	chr1	178483048	178483673	787	+	1	625	0	107.663	87.086	89.9173	66.6113	Efcab2	0.343201	0.000794953	0.0278301	3.09966
788	chr11	102871042	102871167	788	-	1	125	0	32.1203	25.3571	26.3795	16.3343	Eftud2	0.566793	0.00367065	0.0543308	2.43526
789	chr3	129716646	129716771	789	-	1	125	0	21.1161	29.0287	24.0158	26.992	Egf	0.506331	0.00690056	0.0714848	2.16112
790	chr15	7207169	7207669	790	-	1	500	0	81.6887	63.5648	81.3132	58.8496	Egflam	0.329227	0.0036149	0.0538732	2.4419
791	chr15	7206594	7206719	791	-	1	125	0	8.72403	8.4906	11.2515	6.8349	Egflam	0.896955	0.00553612	NA	2.25679
792	chr12	54180180	54180580	792	-	1	400	0	51.1546	42.3383	33.9435	23.8642	Egln3	0.457242	0.00424815	0.0574538	2.3718
793	chr18	34863659	34863859	793	+	1	200	0	15.5645	5.96637	42.8313	32.4368	Egr1	-0.71823	0.00494795	0.0613983	2.30557
794	chr11	22056790	22056915	794	-	1	125	0	15.961	13.3096	17.3027	10.3103	Ehbp1	0.715172	0.00524433	0.0629879	2.28031
795	chr11	22056535	22056610	795	-	1	75	0	24.7842	17.4401	26.8523	14.4807	Ehbp1	0.629494	0.00333461	0.0520319	2.47696
796	chr2	125673199	125673999	796	+	1	800	0	122.136	113.59	111.38	95.1093	Eid1	0.368404	4.22293e-05	0.004953	4.37439
797	chr5	124570913	124571113	797	-	1	200	0	21.9092	26.6192	21.3683	19.5779	Eif2b1	0.666578	0.000848573	0.0287489	3.07131
798	chrX	94200912	94200962	798	-	1	50	0	21.6118	22.3739	17.87	13.554	Eif2s3x	0.686938	0.00191872	0.0398725	2.71699
799	chrX	94190858	94190908	799	-	1	50	0	11.9955	13.8833	15.4117	12.1638	Eif2s3x	0.784526	0.00243734	0.0445024	2.61308
800	chr19	60766342	60766992	800	-	1	650	0	291.759	281.911	284.313	290.657	Eif3a	0.15004	0.00682508	0.071352	2.16589
801	chr19	60762015	60762290	801	-	1	275	0	96.6583	93.5114	98.805	94.8776	Eif3a	0.257927	0.0072332	0.0733926	2.14067
802	chr5	140441759	140441809	802	+	1	50	0	33.8056	36.6014	36.78	30.9308	Eif3b	0.60278	0.000173609	0.0124502	3.76043
803	chr5	140442143	140442218	803	+	1	75	0	60.2751	65.0564	63.4432	63.4834	Eif3b	0.348164	0.00324902	0.0515185	2.48825
804	chr15	51789996	51790096	804	-	1	100	0	69.2966	82.726	71.48	80.3969	Eif3h	0.30704	0.00438908	0.0583711	2.35763
805	chr15	51787917	51788017	805	-	1	100	0	29.2453	32.1266	31.4852	28.1505	Eif3h	0.526292	0.00210935	0.0417151	2.67585
806	chr15	79093349	79093399	806	+	1	50	0	27.1635	37.2898	34.9836	40.546	Eif3l	0.460561	0.00397613	0.0558865	2.40054
807	chr3	138550908	138550983	807	+	1	75	0	59.5812	60.6963	64.2942	60.7032	Eif4e	0.356842	0.0029729	0.0495858	2.52682
808	chr3	138553583	138553708	808	+	1	125	0	51.2537	56.2216	57.2029	56.9961	Eif4e	0.392922	0.00185984	0.0394948	2.73052
809	chr3	138555401	138555751	809	+	1	350	0	66.9173	65.7448	68.4544	64.6419	Eif4e	0.330992	0.00413302	0.0566346	2.38373
810	chr1	87219595	87220969	810	+	1	1374	0	79.3094	77.907	79.7058	69.6233	Eif4e2	0.388172	0.000313107	0.0172875	3.50431
811	chr1	87224367	87224442	811	+	1	75	0	13.4826	12.8506	14.3716	9.84689	Eif4e2	0.699526	0.00916719	0.081899	2.03776
812	chr10	61430565	61430715	812	-	1	150	0	30.9307	44.9772	28.0814	35.6805	Eif4ebp2	0.420697	0.00874485	0.0802578	2.05825
813	chr11	3240938	3241013	813	+	1	75	0	11.4007	14.2275	10.2114	8.45674	Eif4enif1	0.810846	0.00480032	NA	2.31873
814	chr7	111075594	111075694	814	-	1	100	0	75.7405	84.3323	63.3487	67.6539	Eif4g2	0.307138	0.00547499	0.0639982	2.26162
815	chr4	138163469	138163594	815	+	1	125	0	35.3918	49.7962	30.8234	36.9548	Eif4g3	0.445997	0.00364692	0.0541395	2.43807
816	chr4	138177928	138178003	816	+	1	75	0	43.8184	49.911	42.1694	42.9788	Eif4g3	0.375994	0.00749399	0.0749399	2.12529
817	chr4	138180532	138183327	817	+	1	2795	0	114.503	132.063	112.704	129.052	Eif4g3	0.225529	0.0079707	0.0772511	2.0985
818	chr1	38036013	38036263	818	+	1	250	0	139.585	134.358	147.215	141.911	Eif5b	0.227691	0.0040974	0.0563902	2.38749
819	chr11	65001003	65001228	819	+	1	225	0	40.9435	37.1751	39.8056	31.0466	Elac2	0.465308	0.00276487	0.0476514	2.55832
820	chr14	79573301	79573326	820	+	1	25	0	3.7672	5.04847	8.03677	4.86552	Elf1	1.36436	0.00114977	NA	2.93939
821	chr8	70585857	70585982	821	+	1	125	0	9.7154	10.3264	8.32042	4.28629	Ell	1.26893	0.000318696	NA	3.49662
822	chr4	136010229	136011404	822	-	1	1175	0	196.489	162.125	149.295	112.602	Eloa	0.34467	8.34567e-06	0.00163449	5.07854
823	chr4	56758981	56759056	823	-	1	75	0	15.4653	17.3254	23.543	19.1145	Elp1	0.681409	0.00189009	0.0397591	2.72352
824	chr18	24638397	24638472	824	+	1	75	0	23.892	30.2908	35.6454	35.1013	Elp2	0.581886	0.000621065	0.0242669	3.20686
825	chr14	55581618	55581930	825	-	1	312	0	15.961	23.4065	25.1504	30.004	Emc9	0.533864	0.00685882	0.0714383	2.16375
826	chr1	181923602	181923827	826	-	1	225	0	62.7536	60.6963	51.4353	45.8749	Enah	0.367484	0.00400276	0.0560686	2.39764
827	chr1	181918277	181918302	827	-	1	25	0	33.4091	24.7834	31.3907	19.3462	Enah	0.485704	0.00896854	0.0813503	2.04728
828	chr3	95626751	95626851	828	+	1	100	0	65.0337	68.8427	58.5266	56.7644	Ensa	0.34128	0.00425335	0.0574867	2.37127
829	chr3	95628542	95629017	829	+	1	475	0	120.649	165.223	100.412	131.253	Ensa	0.282941	0.000690516	0.0258756	3.16083
830	chr19	40739317	40739467	830	+	1	150	0	5.84907	5.1632	11.0624	5.21306	Entpd1	1.12387	0.00322307	NA	2.49173
831	chr14	69575006	69575278	831	+	2	16,34	0,238	7.43526	33.5035	26.0959	16.2184	Entpd4b	3.09396	3.18688e-38	6.61596e-34	37.4966
832	chr2	26387560	26387660	832	-	1	100	0	21.1161	17.7844	21.9357	12.2797	Entr1	0.814811	0.000343809	0.0182078	3.46368
833	chr15	44437377	44437477	833	+	1	100	0	9.12058	11.0148	13.7098	11.4687	Eny2	0.748327	0.00802544	NA	2.09553
834	chr17	86754063	86754288	834	+	1	225	0	39.0599	49.2225	50.4898	55.6059	Epas1	0.411478	0.00239677	0.0442217	2.62037
835	chr17	86828712	86828812	835	+	1	100	0	25.5773	29.8318	37.0637	36.028	Epas1	0.515197	0.00210648	0.0417151	2.67644
836	chr4	132006965	132007415	836	-	1	450	0	155.942	145.832	140.029	120.595	Epb41	0.34667	1.39224e-05	0.00234982	4.85629
837	chr4	132003627	132003777	837	-	1	150	0	57.6976	59.09	51.4353	46.9175	Epb41	0.400466	0.00187202	0.0395627	2.72769
838	chr4	131967798	131967973	838	-	1	175	0	80.1025	75.1533	76.9639	68.8123	Epb41	0.290762	0.00747226	0.0748669	2.12655
839	chr10	25501846	25502346	839	+	1	500	0	125.309	104.297	153.455	123.376	Epb41l2	0.266084	0.00167976	0.0376585	2.77475
840	chr18	33854246	33854321	840	-	1	75	0	4.95684	4.58951	8.88772	4.17045	Epb41l4a	1.19584	0.00410527	NA	2.38666
841	chr18	33824459	33824534	841	-	1	75	0	3.46979	3.90109	9.54957	5.09721	Epb41l4a	1.29019	0.00296925	NA	2.52735
842	chr18	33810239	33810314	842	-	1	75	0	3.46979	4.70425	9.17137	4.98137	Epb41l4a	1.53479	0.000298522	NA	3.52502
843	chr18	6453522	6453597	843	-	1	75	0	15.6636	19.9644	16.2626	15.1758	Epc1	0.674556	0.00342632	0.052365	2.46517
844	chr2	49488709	49488809	844	+	1	100	0	13.1852	15.7191	13.0479	10.8895	Epc2	0.762877	0.00345485	0.0523661	2.46157
845	chr2	49545709	49545834	845	+	1	125	0	23.892	19.6202	26.0013	17.3769	Epc2	0.557378	0.00669617	0.0708164	2.17417
846	chr1	181001815	181001965	846	-	1	150	0	28.0557	34.8803	32.998	34.9854	Ephx1	0.452442	0.00594919	0.0666156	2.22554
847	chr10	11390832	11390907	847	+	1	75	0	14.3748	15.7191	9.92777	7.06659	Epm2a	0.848112	0.00333345	NA	2.47711
848	chr7	5092845	5092945	848	+	1	100	0	59.8786	74.1207	54.8391	64.8736	Epn1	0.317215	0.00728514	0.0735243	2.13756
849	chr1	185397076	185397251	849	+	1	175	0	64.2406	59.4342	64.3887	56.7644	Eprs	0.316429	0.00867219	0.0801222	2.06187
850	chr1	185401311	185401661	850	+	1	350	0	84.4645	81.1197	89.0663	78.08	Eprs	0.358475	0.00052429	0.0222023	3.28043
851	chr1	185406978	185407178	851	+	1	200	0	42.1331	49.5668	50.1116	45.7591	Eprs	0.59026	1.76929e-05	0.00283771	4.7522
852	chr6	119722187	119722287	852	-	1	100	0	31.8229	21.2265	33.7544	17.3769	Erc1	0.609359	0.00163712	0.0375537	2.78592
853	chr16	13127558	13127633	853	+	1	75	0	4.8577	4.47478	6.14577	2.20107	Ercc4	1.57951	0.00118827	NA	2.92509
854	chr1	44166887	44167337	854	+	1	450	0	29.1462	25.1276	40.562	26.6445	Ercc5	0.615043	0.000427303	0.0202069	3.36926
855	chr4	48219345	48219520	855	-	1	175	0	28.9479	34.0771	28.9324	26.992	Erp44	0.577007	0.000842158	0.028708	3.07461
856	chr14	74732300	74732400	856	+	1	100	0	9.91368	11.1296	10.8733	7.18243	Esd	1.02363	0.000838444	NA	3.07653
857	chr14	74735963	74735988	857	+	1	25	0	8.6249	9.29377	10.4951	7.29828	Esd	0.858242	0.00703703	NA	2.15261
858	chr19	6921694	6921719	858	-	1	25	0	7.23698	9.17903	4.16021	1.73769	Esrra	1.87633	0.000130595	NA	3.88407
859	chr12	86521294	86521419	859	+	1	125	0	7.93094	9.86746	11.9133	9.61519	Esrrb	0.844688	0.00530893	NA	2.27499
860	chr12	116378275	116378550	860	+	1	275	0	11.6981	8.26113	15.4117	7.52997	Esyt2	0.783213	0.00955491	0.0835083	2.01977
861	chr2	20778030	20778180	861	+	1	150	0	52.3442	50.3699	47.4642	40.4301	Etl4	0.39157	0.00428549	0.057621	2.368
862	chr2	20798619	20798769	862	+	1	150	0	22.7023	26.5044	19.761	16.5659	Etl4	0.694446	0.000767959	0.0274403	3.11466
863	chr2	20805787	20805937	863	+	1	150	0	20.8187	16.2928	15.4117	7.41413	Etl4	0.921707	0.000488049	0.0215115	3.31154
864	chr2	20805962	20806737	864	+	1	775	0	107.167	89.2661	94.172	75.7631	Etl4	0.265279	0.00758958	0.0754395	2.11978
865	chr4	126149598	126149648	865	+	1	50	0	4.16374	1.14738	4.53841	4.63383	Eva1b	-1.61707	0.00650138	NA	2.18699
866	chr5	37322075	37322175	866	-	1	100	0	11.4007	13.3096	10.5896	8.45674	Evc	0.76289	0.00814873	NA	2.08891
867	chr5	37370578	37370828	867	+	1	250	0	37.5728	32.4708	30.4452	21.1998	Evc2	0.527025	0.00262384	0.0462955	2.58106
868	chr5	37383166	37383216	868	+	1	50	0	6.7413	8.03165	6.42942	4.17045	Evc2	1.09576	0.0044981	NA	2.34697
869	chr8	4193311	4193361	869	+	1	50	0	28.6505	24.4392	27.5141	20.1572	Evi5l	0.489428	0.00998455	0.0850653	2.00067
870	chr8	4207048	4207223	870	+	1	175	0	6.7413	6.76953	7.37492	3.82291	Evi5l	1.22266	0.00194077	NA	2.71203
871	chr11	116290216	116290266	871	-	1	50	0	33.8056	40.8467	50.5844	54.3316	Exoc7	0.412888	0.0037383	0.0546529	2.42733
872	chr11	116289535	116289635	872	-	1	100	0	30.9307	44.0593	49.828	61.8616	Exoc7	0.453325	0.00132533	0.0346057	2.87768
873	chr8	124896523	124896798	873	-	1	275	0	8.6249	6.42532	10.7787	4.86552	Exoc8	0.997165	0.00548024	NA	2.2612
874	chr4	134371882	134372157	874	-	1	275	0	47.883	38.3225	40.2784	26.5287	Extl1	0.54742	0.000471896	0.0210983	3.32615
875	chr14	65075717	65075767	875	-	1	50	0	5.45252	6.08111	5.20026	3.12783	Extl3	1.16931	0.0076246	NA	2.11778
876	chr14	65052483	65052608	876	-	1	125	0	7.23698	9.52324	11.5351	10.0786	Extl3	0.834874	0.00663161	NA	2.17838
877	chr11	101210567	101210717	877	-	1	150	0	19.6291	24.6686	15.8844	14.1332	Ezh1	0.718682	0.00125707	0.0337225	2.90064
878	chr18	60302590	60303815	878	+	1	1225	0	129.671	50.1404	240.536	134.265	F830016B08Rik	-0.296049	0.00177094	0.0385373	2.7518
879	chr7	144580622	144580847	879	-	1	225	0	13.6809	13.998	15.128	10.8895	Fadd	0.760082	0.00338918	NA	2.46991
880	chr4	109829838	109829888	880	+	1	50	0	22.504	30.1761	21.2738	24.2117	Faf1	0.503098	0.00826949	0.0786806	2.08252
881	chr4	109890923	109890973	881	+	1	50	0	58.7881	58.4016	57.6756	54.3316	Faf1	0.327019	0.00851308	0.0797157	2.06991
882	chr6	42315529	42315704	882	-	1	175	0	19.6291	27.5371	29.3106	30.4674	Fam131b	0.674004	0.000246928	0.0150772	3.60743
883	chr3	85672323	85673423	883	-	1	1100	0	143.352	137.8	148.728	135.539	Fam160a1	0.294554	0.000200372	0.0134619	3.69816
884	chr16	36046380	36046480	884	-	1	100	0	39.2582	50.8289	49.7334	57.9229	Fam162a	0.368604	0.0061108	0.0673356	2.2139
885	chr16	36043993	36044068	885	-	1	75	0	40.6461	54.9594	47.2751	58.2704	Fam162a	0.349039	0.00874454	0.0802578	2.05826
886	chr12	55205781	55205831	886	+	1	50	0	2.08187	2.52423	6.61852	1.85353	Fam177a2	2.33245	8.75327e-05	NA	4.05783
887	chr19	23975378	23975653	887	-	1	275	0	25.0816	25.816	25.0558	20.8522	Fam189a2	0.52701	0.00607506	0.067299	2.21645
888	chr19	60212675	60212750	888	-	1	75	0	31.3272	25.2423	38.0092	26.4128	Fam204a	0.457403	0.0086551	0.0799999	2.06273
889	chr10	77503856	77503906	889	-	1	50	0	8.32749	6.19584	11.5351	5.21306	Fam207a	0.948356	0.00769923	NA	2.11355
890	chr10	77497474	77497499	890	-	1	25	0	6.24562	4.81899	8.41497	3.59122	Fam207a	1.0837	0.00919948	NA	2.03624
891	chr18	68268299	68268474	891	-	1	175	0	19.3317	13.7685	15.7899	7.76166	Fam210a	0.782852	0.00342533	0.052365	2.4653
892	chr5	143562758	143563508	892	+	1	750	0	97.4514	95.8061	66.3743	57.6912	Fam220a	0.400139	0.000223619	0.014258	3.65049
893	chr3	127896045	127896120	893	-	1	75	0	7.93094	8.26113	5.10571	2.89614	Fam241a	1.10769	0.00841532	NA	2.07493
894	chr6	22318987	22319012	894	-	1	25	0	5.94821	6.42532	5.67301	3.12783	Fam3c	1.19754	0.00519708	NA	2.28424
895	chr6	22309332	22309432	895	-	1	100	0	18.3403	14.8012	19.6665	11.9321	Fam3c	0.637522	0.00789896	0.0769871	2.10243
896	chr6	22308419	22308519	896	-	1	100	0	26.4695	23.1771	29.216	19.8096	Fam3c	0.591419	0.00210953	0.0417151	2.67581
897	chrX	74313157	74318437	897	+	8	168,85,100,146,77,67,62,70	0,1519,1706,2269,4272,4479,4984,5210	181.718	162.698	185.413	160.446	Fam50a	0.296026	3.82119e-05	0.00463906	4.4178
898	chr4	132902031	132902081	898	-	1	50	0	14.2757	18.817	15.6008	14.3649	Fam76a	0.73273	0.00206033	0.041212	2.68606
899	chr9	13831043	13831118	899	+	1	75	0	7.63353	8.94955	10.5896	8.1092	Fam76b	0.877589	0.00600698	0.0669303	2.22134
900	chr17	75540123	75540173	900	-	1	50	0	20.323	22.0297	19.2883	15.2916	Fam98a	0.709617	0.00105861	0.0317255	2.97526
901	chr2	117259223	117259348	901	+	1	125	0	13.1852	15.0307	15.4117	13.3223	Fam98b	0.652387	0.00901411	0.081536	2.04508
902	chr1	93528587	93528662	902	+	1	75	0	6.54303	6.42532	6.05122	3.12783	Farp2	1.14239	0.00682313	NA	2.16602
903	chr8	84861150	84861411	903	+	1	261	0	36.7797	47.5015	41.413	46.9175	Farsa	0.404388	0.00476676	0.0605426	2.32178
904	chr11	116145737	116148000	904	-	6	23,177,186,123,119,97	0,97,698,966,1970,2166	71.3785	69.3017	67.1307	61.6299	Fbf1	0.359569	0.00173653	0.038189	2.76032
905	chr2	104054923	104055048	905	+	1	125	0	28.9479	34.7656	31.8634	32.6685	Fbxo3	0.47626	0.00411596	0.0565128	2.38553
906	chr14	47531029	47531279	906	+	1	250	0	14.6722	14.5717	19.2883	14.4807	Fbxo34	0.651483	0.0064992	NA	2.18714
907	chr18	62516977	62517127	907	-	1	150	0	27.9566	27.996	28.0814	23.4008	Fbxo38	0.480477	0.00838759	0.0792804	2.07636
908	chr16	36969351	36970551	908	-	1	1200	0	230.394	233.377	191.653	178.75	Fbxo40	0.361616	3.428e-08	1.91509e-05	7.46496
909	chr16	36964435	36964635	909	-	1	200	0	57.6976	86.5123	60.2285	85.3783	Fbxo40	0.299226	0.00727312	0.0734781	2.13828
910	chr16	36963910	36964035	910	-	1	125	0	29.9393	47.8457	37.5364	52.0147	Fbxo40	0.420829	0.00433458	0.0579805	2.36305
911	chr2	34822606	34822856	911	-	1	250	0	43.3228	34.6508	38.5765	26.992	Fbxw2	0.415566	0.00952041	0.0834021	2.02134
912	chr3	84903550	84903950	912	+	1	400	0	34.0039	22.1444	36.4964	17.4927	Fbxw7	0.667469	0.000437309	0.0203554	3.35921
913	chr14	63146824	63146949	913	-	1	125	0	48.4779	53.1236	44.0604	42.052	Fdft1	0.415182	0.00256258	0.0457037	2.59132
914	chr17	56257392	56257692	914	+	1	300	0	51.0554	84.1029	37.7255	58.8496	Fem1a	0.336525	0.00818297	0.078249	2.08709
915	chr17	56259167	56259892	915	+	1	725	0	141.072	140.898	140.123	140.289	Fem1a	0.242519	0.0022124	0.0425667	2.65514
916	chr18	38841121	38841596	916	-	1	475	0	64.2406	64.7121	61.8359	53.289	Fgf1	0.462976	0.000127958	0.0104173	3.89293
917	chr5	108704872	108705022	917	+	1	150	0	12.6895	16.7517	8.69862	6.60321	Fgfrl1	1.07276	0.000340003	NA	3.46852
918	chr9	79819025	79820700	918	-	1	1675	0	432.236	442.314	425.949	421.447	Filip1	0.275119	1.24572e-09	1.05294e-06	8.90458
919	chr9	79818075	79818825	919	-	1	750	0	125.111	120.589	114.595	107.041	Filip1	0.298923	0.000605831	0.0240479	3.21765
920	chr16	57569657	57571482	920	+	1	1825	0	418.456	310.366	408.173	295.87	Filip1l	0.2698	9.67252e-08	4.18337e-05	7.01446
921	chr5	136962110	136965932	921	+	5	118,133,77,106,16	0,888,2982,3454,3806	71.2793	104.067	82.2587	119.205	Fis1	0.276953	0.00471408	0.0602612	2.3266
922	chr4	62303156	62303231	922	-	1	75	0	7.43526	9.63798	13.5207	12.048	Fkbp15	0.763229	0.00970589	NA	2.01296
923	chr12	65062631	65073938	923	-	7	109,98,68,136,108,102,124	0,1046,3105,4010,6370,7319,11183	197.58	216.281	213.873	235.514	Fkbp3	0.21366	0.000838146	0.0286654	3.07668
924	chr6	56878049	56878424	924	+	1	375	0	76.9301	83.9881	86.3244	89.6646	Fkbp9	0.287105	0.00506914	0.0619396	2.29507
925	chr4	53764940	53765140	925	+	1	200	0	16.4567	18.0138	19.0992	15.2916	Fktn	0.675569	0.00301352	0.0500086	2.52093
926	chrX	7594526	7594626	926	+	1	100	0	21.6118	33.0445	30.7288	40.0826	Foxp3	0.471706	0.00576734	0.0655696	2.23902
927	chr11	60720382	60720482	927	-	1	100	0	27.7583	27.8813	26.9468	20.273	Flii	0.694661	0.000213233	0.0138545	3.67115
928	chr11	60720190	60720215	928	-	1	25	0	15.8619	15.2601	14.9389	11.0053	Flii	0.654551	0.00952522	NA	2.02112
929	chrX	74240222	74240322	929	-	1	100	0	13.4826	17.2107	16.7354	14.5966	Flna	0.79041	0.000975696	NA	3.01069
930	chrX	74240025	74240075	930	-	1	50	0	11.4007	16.178	13.4261	13.554	Flna	0.734949	0.00402857	NA	2.39485
931	chrX	74226234	74226309	931	-	1	75	0	6.84044	11.2443	12.5752	12.2797	Flna	0.972248	0.000959463	NA	3.01797
932	chr6	29455143	29455268	932	+	1	125	0	27.4609	47.1573	30.3506	43.2105	Flnc	0.493488	0.00166845	0.0376465	2.77769
933	chr6	29456298	29456423	933	+	1	125	0	53.5339	75.1533	56.541	77.8483	Flnc	0.306502	0.00860699	0.0798784	2.06515
934	chr6	29461022	29461297	934	+	1	275	0	94.1799	132.637	106.936	147.356	Flnc	0.299361	0.000531958	0.0224005	3.27412
935	chr11	78057908	78058108	935	+	1	200	0	72.9647	76.7596	68.5489	65.8004	Flot2	0.399952	0.000342343	0.0182078	3.46554
936	chr5	147634382	147634457	936	-	1	75	0	6.24562	7.68744	15.0335	10.1944	Flt1	1.07552	0.000707076	NA	3.15053
937	chr17	23760637	23761062	937	-	1	425	0	60.87	57.5984	47.3697	40.1985	Flywch1	0.389694	0.00338896	0.0523194	2.46993
938	chr15	99319574	99319649	938	-	1	75	0	10.4094	8.37586	13.237	6.95074	Fmnl3	0.858003	0.00610075	NA	2.21462
939	chr15	99319192	99319242	939	-	1	50	0	6.34475	7.22849	8.98227	6.25567	Fmnl3	0.955493	0.00710956	NA	2.14816
940	chr1	162833852	162833877	940	-	1	25	0	6.34475	8.60534	12.197	9.49935	Fmo1	1.04429	0.00106354	NA	2.97324
941	chr1	162898689	162898714	941	-	1	25	0	2.37928	2.63897	5.38936	2.20107	Fmo2	1.65662	0.00357255	NA	2.44702
942	chr1	162898186	162898336	942	-	1	150	0	17.3489	18.2433	31.107	26.0653	Fmo2	0.561316	0.00531802	0.0632677	2.27425
943	chr1	134047107	134047307	943	+	1	200	0	37.7711	53.0089	51.0571	65.1053	Fmod	0.361837	0.00627215	0.0682083	2.20258
944	chr1	71586893	71590197	944	-	1	3304	0	25.0816	32.815	48.6934	53.5207	Fn1	0.466501	0.00262921	0.0462955	2.58017
945	chr2	90757351	90757676	945	+	1	325	0	70.5854	62.9911	71.6691	56.7644	Fnbp4	0.395853	0.000722193	0.0265829	3.14135
946	chr6	122820308	122820458	946	+	1	150	0	9.41799	8.4906	7.75312	4.40214	Foxj2	0.938375	0.00930411	NA	2.03133
947	chr4	119627961	119628161	947	+	1	200	0	16.9524	24.3244	24.7722	27.803	Foxj3	0.57498	0.00342975	0.052365	2.46474
948	chr12	99196280	99196655	948	-	1	375	0	82.0852	65.7448	62.6868	44.2531	Foxn3	0.4414	0.00027648	0.0159437	3.55834
949	chr12	99194180	99194505	949	-	1	325	0	35.5901	39.1256	38.4819	35.3329	Foxn3	0.47842	0.0019446	0.0400628	2.71117
950	chrX	101254385	101255235	950	+	1	850	0	202.735	211.806	143.716	146.313	Foxo4	0.298606	3.24005e-05	0.00416431	4.48945
951	chr7	81559574	81560124	951	-	1	550	0	242.687	234.409	193.45	174.464	Fsd2	0.315116	1.41236e-06	0.000400098	5.85006
952	chr7	81552986	81553186	952	-	1	200	0	102.706	106.591	89.1609	90.2438	Fsd2	0.251384	0.00851076	0.0797157	2.07003
953	chr16	37833882	37833932	953	+	1	50	0	20.1248	23.8655	30.1615	29.1931	Fstl1	0.508882	0.00656002	0.0701697	2.18309
954	chr11	106252283	106252333	954	-	1	50	0	20.1248	26.1602	21.2738	21.779	Ftsj3	0.560457	0.00491231	0.0611388	2.30871
955	chr11	106251166	106251266	955	-	1	100	0	25.2799	29.3729	26.6632	24.3276	Ftsj3	0.565088	0.00204571	0.0411422	2.68916
956	chr11	106250567	106250817	956	-	1	250	0	49.3701	48.3046	49.828	43.558	Ftsj3	0.390623	0.00418935	0.0570968	2.37785
957	chr3	152220153	152220228	957	+	1	75	0	25.5773	21.8002	27.9869	19.6938	Fubp1	0.557896	0.00436049	0.058223	2.36046
958	chr3	152220480	152220555	958	+	1	75	0	16.5558	12.1622	17.4918	9.61519	Fubp1	0.707287	0.00685389	0.0714383	2.16406
959	chr12	77364969	77365069	959	+	1	100	0	15.7627	15.1454	18.2482	12.9747	Fut8	0.692724	0.00409453	0.0563902	2.3878
960	chr12	77475137	77475387	960	+	1	250	0	17.1507	14.2275	26.4741	15.755	Fut8	0.694546	0.00222125	0.0426184	2.6534
961	chr3	34061837	34062012	961	+	1	175	0	92.1972	118.639	90.7682	118.858	Fxr1	0.244931	0.00770182	0.0759211	2.11341
962	chr3	34064978	34065053	962	+	1	75	0	69.6931	82.6113	70.9127	79.9335	Fxr1	0.346699	0.00131334	0.0344076	2.88162
963	chr3	34068184	34068234	963	+	1	50	0	44.1159	54.271	47.2751	53.0573	Fxr1	0.40388	0.00245769	0.0446806	2.60947
964	chr9	45395852	45395977	964	+	1	125	0	24.4868	39.6993	26.0959	34.7537	Fxyd6	0.544395	0.00136879	0.034887	2.86366
965	chr9	123828196	123830471	965	-	1	2275	0	591.946	661.349	412.334	431.525	Fyco1	0.309846	1.20843e-13	2.5087e-10	12.9178
966	chr9	123827098	123827173	966	-	1	75	0	73.0638	71.7112	59.4721	51.783	Fyco1	0.387828	0.00109916	0.0321804	2.95894
967	chr9	123826553	123826653	967	-	1	100	0	77.8224	70.2196	67.0361	54.4475	Fyco1	0.367606	0.00150515	0.035964	2.82242
968	chr10	39455081	39455131	968	+	1	50	0	5.94821	7.22849	10.7787	7.52997	Fyn	1.01423	0.00315235	NA	2.50137
969	chr10	81367303	81367353	969	-	1	50	0	2.67669	2.29476	3.97111	1.2743	Fzr1	1.69657	0.00884248	NA	2.05343
970	chr1	193272259	193272634	970	-	1	375	0	91.2058	109.46	66.847	77.8483	G0s2	0.293337	0.0041743	0.0569373	2.37942
971	chr11	119270277	119270502	971	+	1	225	0	31.922	40.5025	23.3539	23.9801	Gaa	0.581411	0.000930761	0.0302862	3.03116
972	chr6	129541108	129541308	972	+	1	200	0	38.9607	29.8318	39.6165	25.2544	Gabarapl1	0.479457	0.00404352	0.0562536	2.39324
973	chr16	84846276	84846326	973	+	1	50	0	7.53439	9.52324	8.22587	6.48736	Gabpa	0.906428	0.00714796	NA	2.14582
974	chr8	13483685	13483735	974	-	1	50	0	13.2843	14.9159	13.9934	10.6578	Gas6	0.784836	0.00265902	NA	2.57528
975	chr8	123526467	123526667	975	+	1	200	0	19.8273	17.5549	23.3539	15.0599	Gas8	0.680925	0.00197751	0.0405262	2.70388
976	chr8	69917958	69918058	976	-	1	100	0	16.655	17.0959	18.8155	13.2064	Gatad2a	0.765398	0.00110843	0.0322736	2.95529
977	chr10	78162465	78162665	977	-	1	200	0	48.3787	65.6301	43.2095	55.8376	Gatd3a	0.344247	0.00786555	0.0766974	2.10427
978	chr16	70528897	70528972	978	+	1	75	0	26.4695	37.634	26.1904	30.3516	Gbe1	0.525738	0.00224436	0.0428945	2.64891
979	chr5	139252398	139252473	979	+	1	75	0	6.34475	8.37586	6.05122	3.35953	Get4	1.28386	0.00159112	NA	2.7983
980	chr3	67431666	67431791	980	+	1	125	0	24.5859	33.0445	21.0847	20.7364	Gfm1	0.666247	0.000495015	0.0215379	3.30538
981	chr3	67444775	67444850	981	+	1	75	0	37.0772	39.9288	35.4563	33.4794	Gfm1	0.411046	0.00836547	0.0791916	2.07751
982	chr13	97146224	97146299	982	+	1	75	0	22.1075	26.7339	16.4517	15.0599	Gfm2	0.634435	0.00317341	0.0511572	2.49847
983	chr11	84869997	84870072	983	-	1	75	0	16.2584	12.7359	9.45502	14.5966	Ggnbp2	-0.784198	0.00278728	NA	2.55482
984	chr11	84870004	84870079	984	+	1	75	0	15.4653	11.9327	9.36047	13.9015	Ggnbp2os	-0.78054	0.00356265	NA	2.44823
985	chr15	3319579	3320704	985	-	1	1125	0	153.563	107.739	121.497	83.0614	Ghr	0.288478	0.00133337	0.0346324	2.87505
986	chr15	3318454	3318979	986	-	1	525	0	84.068	81.3491	87.6481	83.7565	Ghr	0.306859	0.0027659	0.0476514	2.55816
987	chr11	60443002	60443677	987	+	1	675	0	80.1025	89.4955	71.1963	74.8363	Gid4	0.303188	0.00422338	0.057268	2.37434
988	chr2	180716879	180716954	988	+	1	75	0	23.198	33.274	21.9357	25.8336	Gid8	0.50085	0.00690662	0.0715097	2.16073
989	chr5	137524749	137524824	989	+	1	75	0	11.3016	19.0465	13.8043	16.5659	Gigyf1	0.768542	0.00164454	NA	2.78395
990	chr1	87407311	87407436	990	+	1	125	0	36.5815	32.7003	33.849	22.3582	Gigyf2	0.651757	0.000149444	0.0114482	3.82552
991	chr1	87425080	87425205	991	+	1	125	0	74.8482	59.3195	76.3966	55.8376	Gigyf2	0.345373	0.00314477	0.0509247	2.50241
992	chr1	87428573	87428723	992	+	1	150	0	75.0465	60.6963	75.3565	54.9109	Gigyf2	0.380205	0.00115445	0.0324524	2.93762
993	chr10	56387714	56387989	993	+	1	275	0	23.5946	24.4392	33.6599	29.0773	Gja1	0.49029	0.00666479	0.0707273	2.17621
994	chr11	102800151	102800226	994	-	1	75	0	2.18101	1.83581	6.90217	2.31691	Gjc1	1.57186	0.00854496	NA	2.06829
995	chr13	58263216	58264141	995	-	1	925	0	67.8095	61.8437	63.4432	54.3316	Gkap1	0.319207	0.00790785	0.0770375	2.10194
996	chr13	58243823	58243948	996	-	1	125	0	10.905	6.54006	12.1024	3.70706	Gkap1	1.1942	0.00124025	NA	2.90649
997	chr1	143745198	143746632	997	+	1	1434	0	26.073	27.996	30.9179	26.7604	Glrx2	0.52638	0.0031686	0.051151	2.49913
998	chr12	105032642	105032867	998	+	1	225	0	35.2927	41.6498	29.3106	29.0773	Glrx5	0.420514	0.00990922	0.0847612	2.00396
999	chr14	34321770	34321820	999	+	1	50	0	19.4308	22.9476	15.0335	13.4381	Glud1	0.630252	0.00574019	0.065476	2.24107
1000	chr1	153906373	153906473	1000	+	1	100	0	40.8443	70.2196	53.7991	85.0307	Glul	0.33741	0.00578224	0.065667	2.2379
1001	chr1	153907022	153907122	1001	+	1	100	0	45.6029	77.1038	61.4577	90.4755	Glul	0.43104	0.000206194	0.0136892	3.68572
1002	chr10	29698945	29699220	1002	-	1	275	0	34.2022	36.4866	37.5364	35.9122	Gm10275	0.418343	0.00756729	0.0753463	2.12106
1003	chr13	12183530	12183905	1003	-	1	375	0	18.2412	19.0465	24.1103	18.9987	Gm10336,Mtr	0.631305	0.00282793	0.0482499	2.54853
1004	chr9	33728574	33728749	1004	+	1	175	0	29.741	32.815	32.0525	27.803	Gm10698	0.562154	0.000968512	0.0306803	3.01389
1005	chr4	82546669	82546919	1005	+	1	250	0	22.1075	24.6686	20.7065	18.5353	Gm11266	0.54663	0.00730888	0.0736207	2.13615
1006	chr2	164763220	164763295	1006	-	1	75	0	12.4912	17.0959	12.9534	12.5113	Gm11457	0.758348	0.00292434	NA	2.53397
1007	chr2	164754131	164754231	1007	-	1	100	0	12.0947	15.2601	15.3171	13.3223	Gm11457	0.753581	0.00281901	NA	2.5499
1008	chr11	3530438	3531528	1008	+	2	14,11	0,1079	21.711	28.7992	31.107	32.4368	Gm11946	0.606617	0.000638147	0.0245332	3.19508
1009	chr11	33173188	33173363	1009	+	1	175	0	18.142	19.276	25.9068	18.0719	Gm12115	0.852712	5.50359e-05	0.00610987	4.25935
1010	chr4	131900252	131900877	1010	-	1	625	0	181.42	160.977	193.923	174.927	Gm12992	0.251904	0.000374455	0.0188225	3.4266
1011	chr4	131900052	131900152	1011	-	1	100	0	35.0944	29.2582	43.1149	32.0893	Gm12992	0.424162	0.00867811	0.0801334	2.06157
1012	chr4	147267622	147267647	1012	+	1	25	0	6.24562	1.49159	1.41825	1.85353	Gm13158	-2.23709	0.000997186	NA	3.00122
1013	chr2	67516375	67516715	1013	-	1	340	0	199.562	215.363	188.439	204.931	Gm13601	0.238247	0.00031024	0.0171749	3.5083
1014	chr2	146305713	146305913	1014	+	1	200	0	17.5472	20.6528	17.2081	15.4075	Gm14117	0.614293	0.00621787	0.0680818	2.20636
1015	chr5	5783153	5783278	1015	-	1	125	0	10.112	13.3096	12.2915	11.4687	Gm15459	0.716678	0.00904669	NA	2.04351
1016	chr5	31136030	31136280	1016	-	1	250	0	137.404	171.304	144.095	181.183	Gm15469	0.244817	0.0010613	0.0317255	2.97416
1017	chr7	93179236	93179636	1017	-	1	400	0	22.4049	25.3571	27.0414	21.779	Gm15501	0.717014	0.00019241	0.0131396	3.71577
1018	chr8	23141156	23141231	1018	-	1	75	0	87.8352	98.5598	88.1208	98.8164	Gm15816	0.252897	0.00926432	0.0822752	2.03319
1019	chr8	23140125	23140225	1019	-	1	100	0	118.766	135.046	115.351	134.033	Gm15816	0.221624	0.0081236	0.0778246	2.09025
1020	chr8	23138988	23139513	1020	-	1	525	0	230.493	252.423	218.411	252.428	Gm15816	0.184986	0.0023487	0.0436517	2.62917
1021	chr18	80211522	80212222	1021	+	1	700	0	118.369	132.178	110.246	121.522	Gm16286,Txnl4a	0.279157	0.00110234	0.0321804	2.95768
1022	chr19	7668543	7668768	1022	+	1	225	0	24.8833	29.0287	22.9757	21.8948	Gm16437	0.543573	0.00422265	0.057268	2.37441
1023	chr12	48556158	48556208	1023	-	1	50	0	2.67669	3.90109	6.05122	2.54861	Gm1818	2.01384	9.27394e-05	NA	4.03274
1024	chr12	101221950	101222325	1024	+	1	375	0	115.792	165.796	120.646	172.958	Gm18795	0.216763	0.0060997	0.0673356	2.21469
1025	chr2	146863724	146863849	1025	+	1	125	0	26.5687	25.9308	23.7321	18.8829	Kiz	0.53344	0.00623527	0.0680923	2.20514
1026	chr2	146870770	146870845	1026	+	1	75	0	31.6246	34.3066	27.2305	24.9068	Kiz	0.481002	0.00579738	0.0657311	2.23677
1027	chr10	17799071	17799546	1027	-	1	475	0	218.398	240.72	170.569	189.871	Gm20655	0.217973	0.000963715	0.0306803	3.01605
1028	chr14	26022688	26022763	1028	+	1	75	0	6.64216	21.6855	16.5463	4.74967	Gm2260	3.74155	6.47898e-31	NA	30.1885
1029	chr14	26023703	26023753	1029	+	1	50	0	8.72403	10.0969	10.9678	0.81092	Gm2260	4.21758	2.48382e-12	NA	11.6049
1030	chr14	26023934	26023984	1030	+	1	50	0	5.35338	7.91691	7.09127	1.73769	Gm2260	2.81208	6.70312e-09	NA	8.17372
1031	chr10	22262789	22263514	1031	-	1	725	0	120.253	100.396	113.555	95.8044	Gm26740	0.236571	0.00960358	0.0836987	2.01757
1032	chr10	22259969	22260269	1032	-	1	300	0	62.7536	40.5025	53.2318	31.1625	Gm26740	0.403205	0.00498522	0.0616398	2.30232
1033	chr14	50876885	50877010	1033	+	1	125	0	4.06461	2.29476	4.44386	0.81092	Gm26782	1.84703	0.00875701	NA	2.05764
1034	chr7	92646410	92646535	1034	+	1	125	0	25.2799	20.4233	31.4852	22.9374	Gm26944	0.51023	0.00766744	0.0757841	2.11535
1035	chr15	27856095	27856120	1035	-	1	25	0	5.45252	6.88427	5.95666	4.17045	Trio	1.09538	0.00672999	NA	2.17199
1036	chr19	5510856	5511606	1036	+	1	750	0	142.36	125.867	135.396	113.76	Gm31166	0.329846	7.33323e-05	0.0074994	4.1347
1037	chr19	5511631	5512906	1037	+	1	1275	0	367.897	307.153	351.443	293.669	Gm31166	0.223598	1.80464e-05	0.00285987	4.74361
1038	chr19	5549831	5550206	1038	+	1	375	0	51.7494	45.6657	57.0138	45.2957	Gm31166	0.373555	0.00535354	0.0634163	2.27136
1039	chr14	54975263	54975438	1039	+	1	175	0	115.891	121.852	91.6192	91.2864	Gm31251	0.344438	0.000191886	0.0131396	3.71696
1040	chr14	54975863	54976063	1040	+	1	200	0	146.722	159.945	115.919	121.175	Gm31251	0.276364	0.000661219	0.0251182	3.17965
1041	chr14	54979251	54979576	1041	+	1	325	0	205.61	225.23	158.466	173.537	Gm31251	0.217918	0.00147122	0.035848	2.83232
1042	chr14	54989263	54989413	1042	+	1	150	0	69.9905	78.7102	30.1615	29.6565	Gm31251	0.419587	0.00349172	0.0526803	2.45696
1043	chr4	153985301	153985401	1043	-	1	100	0	34.4004	41.0761	30.9179	30.3516	Gm31566	0.560672	0.000522282	0.0221729	3.2821
1044	chr15	88864629	88864779	1044	+	1	150	0	8.12921	10.3264	14.4662	12.6272	Pim3	0.82004	0.00400664	NA	2.39722
1045	chr10	97390607	97390732	1045	-	1	125	0	4.56029	4.2453	13.4261	6.13982	Gm34114	1.30043	0.00097192	0.0306803	3.01237
1046	chr5	111492104	111492204	1046	+	1	100	0	9.61627	12.0475	10.306	8.34089	Gm36149	0.865043	0.0037912	NA	2.42122
1047	chr16	91658818	91660418	1047	+	1	1600	0	275.997	261.258	289.796	280.694	Son	0.182579	0.00124799	0.0336769	2.90379
1048	chrX	163973475	163973950	1048	+	1	475	0	20.2239	9.63798	27.7978	9.49935	Gm38561	0.712844	0.00605297	0.0671989	2.21803
1049	chr9	124271139	124271164	1049	-	1	25	0	6.84044	9.52324	10.6842	10.1944	Gm39469	0.852766	0.00626334	0.0682083	2.20319
1050	chr2	91933153	91933528	1050	+	1	375	0	48.8744	64.2532	56.9192	67.538	Gm39876	0.424894	0.000514344	0.0219707	3.28875
1051	chr13	30231551	30231726	1051	-	1	175	0	27.56	26.7339	33.3762	23.6325	Gm40863	0.669284	0.000206083	0.0136892	3.68596
1052	chr13	75644914	75645164	1052	+	1	250	0	33.31	51.4026	52.4754	66.0321	Gm4149,Mir682	0.544528	5.53886e-05	0.00611631	4.25658
1053	chr19	12794989	12795464	1053	-	1	475	0	71.8742	79.9723	40.562	37.6499	Gm44505,Zfp91	0.510547	9.50945e-05	0.00866367	4.02184
1054	chr19	12777950	12778025	1054	-	1	75	0	83.2749	77.1038	75.4511	68.8123	Gm44505,Zfp91	0.326917	0.00249464	0.0449165	2.60299
1055	chr19	12769888	12770463	1055	-	1	575	0	121.046	107.624	99.0887	80.7445	Gm44505,Zfp91	0.353227	0.000180336	0.0126184	3.74392
1056	chr7	81610250	81610450	1056	+	1	200	0	32.4177	41.1909	23.9212	25.6019	Gm44570	0.480386	0.00539496	0.0636529	2.26801
1057	chr7	81612243	81612393	1057	+	1	150	0	65.3311	63.909	54.4609	43.6738	Gm44570	0.514226	4.87436e-05	0.00562176	4.31208
1058	chr15	102659747	102660022	1058	+	1	275	0	39.6547	31.3234	31.6743	20.1572	Gm4544	0.536949	0.00229185	0.0432929	2.63981
1059	chr3	124385683	124385983	1059	+	1	300	0	38.2668	46.1246	44.4386	43.6738	Gm4617	0.545198	0.000141196	0.0109784	3.85018
1060	chr10	59895618	59895718	1060	-	1	100	0	27.6592	32.1266	24.7722	24.2117	Gm46226	0.503272	0.00545251	0.0638793	2.2634
1061	chr15	89133060	89133135	1061	+	1	75	0	42.4305	70.908	43.7768	68.2331	Gm46530	0.354978	0.00537238	0.0635865	2.26983
1062	chr8	72588449	72588499	1062	+	1	50	0	7.63353	6.42532	8.41497	3.47537	Gm51538	1.25524	0.00153326	NA	2.81438
1063	chr19	12906130	12906155	1063	+	1	25	0	4.16374	4.93373	5.67301	1.73769	Gm5512	2.16695	3.18992e-05	NA	4.49622
1064	chr7	130622499	130623724	1064	+	1	1225	0	169.028	196.546	171.041	199.139	Tacc2	0.23364	0.000742718	0.0269695	3.12918
1065	chr7	130624049	130624874	1065	+	1	825	0	126.697	158.682	142.014	172.147	Tacc2	0.309112	5.88189e-05	0.0063598	4.23048
1066	chr7	130624949	130625649	1066	+	1	700	0	117.774	134.932	123.104	141.563	Tacc2	0.259852	0.00165694	0.0376465	2.78069
1067	chr7	130625674	130626174	1067	+	1	500	0	89.3222	101.314	100.412	107.389	Tacc2	0.333184	0.000404326	0.0197038	3.39327
1068	chr6	100604657	100604782	1068	+	1	125	0	13.78	16.2928	17.7754	15.4075	Gm6565	0.663445	0.00519318	0.0628999	2.28457
1069	chr12	96922493	96922718	1069	-	1	225	0	35.7884	36.7161	48.7879	44.4847	Gm6863	0.390277	0.00809871	0.0777296	2.09158
1070	chr7	126672889	126673239	1070	-	1	350	0	32.3186	36.4866	60.6067	56.5327	Sult1a1	0.492997	0.000564478	0.0231823	3.24835
1071	chr5	9260971	9261146	1071	-	1	175	0	12.5904	18.3581	26.9468	27.5713	Gm7332	0.778276	0.000261426	0.0154621	3.58265
1072	chrX	38479992	38480042	1072	+	1	50	0	2.67669	3.21266	5.86211	2.20107	Gm7598	1.95455	0.000316471	NA	3.49967
1073	chr5	146575837	146576087	1073	+	1	250	0	31.6246	34.8803	29.3106	23.9801	Gm8494	0.708834	4.44735e-05	0.0051593	4.3519
1074	chr10	118254539	118254564	1074	+	1	25	0	4.56029	6.19584	7.84767	5.44475	Gm9030	1.18977	0.00236424	NA	2.62631
1075	chr10	118254589	118254664	1075	+	1	75	0	5.84907	9.4085	10.4005	8.34089	Gm9030	1.2238	0.000202798	NA	3.69294
1076	chr16	62717079	62717279	1076	+	1	200	0	5.35338	5.04847	6.24032	1.96938	Gm9816	1.84623	0.000163222	NA	3.78722
1077	chr1	75435960	75436010	1077	+	1	50	0	4.75856	4.2453	5.76756	2.08522	Gmppa	1.58114	0.001544	NA	2.81135
1078	chr2	174330083	174330433	1078	+	1	350	0	172.101	202.971	145.607	156.044	Gnas	0.35785	8.29201e-07	0.000256929	6.08134
1079	chr4	155527432	155527482	1079	+	1	50	0	11.6981	16.2928	18.4373	17.7244	Gnb1	0.755605	0.00148917	0.0359044	2.82705
1080	chr6	4004286	4008284	1080	+	1	3998	0	24.0902	18.2433	44.5332	28.1505	Gng11	0.48455	0.00922909	0.0820996	2.03484
1081	chr4	125040985	125041110	1081	+	1	125	0	23.6937	25.0129	25.7177	18.767	Gnl2	0.753519	0.000129413	0.0104946	3.88802
1082	chr4	125042627	125042677	1082	+	1	50	0	13.5817	14.6865	16.0735	12.5113	Gnl2	0.689968	0.00596704	0.0667794	2.22424
1083	chr2	39033157	39033232	1083	-	1	75	0	13.2843	8.37586	14.9389	5.90813	Golga1	0.891243	0.00441953	NA	2.35462
1084	chr2	39024224	39024274	1084	-	1	50	0	16.4567	10.9001	16.4517	7.18243	Golga1	0.820269	0.00372623	0.0545745	2.42873
1085	chr2	32292107	32292157	1085	+	1	50	0	12.3921	14.5717	11.7242	9.73104	Golga2	0.719508	0.00843227	NA	2.07406
1086	chr2	32297527	32297828	1086	+	1	301	0	26.6678	31.094	25.0558	22.9374	Golga2	0.587286	0.00139748	0.035163	2.85466
1087	chr2	32301700	32301725	1087	+	1	25	0	26.2712	24.8981	25.3395	17.7244	Golga2	0.654667	0.000890887	0.029561	3.05018
1088	chr2	32302148	32302273	1088	+	1	125	0	51.6502	49.5668	45.195	38.6925	Golga2	0.383398	0.00591038	0.0663241	2.22838
1089	chr2	32303587	32303912	1089	+	1	325	0	119.658	125.638	107.315	113.181	Golga2	0.270668	0.00189028	0.0397591	2.72347
1090	chr2	32305214	32305289	1090	+	1	75	0	22.9006	36.0277	22.3139	29.8882	Golga2	0.496783	0.00587685	0.0661983	2.23086
1091	chr5	110203727	110203777	1091	+	1	50	0	38.2668	32.7003	33.4708	22.7058	Golga3	0.549931	0.00128837	0.0340721	2.88996
1092	chr5	110204784	110205034	1092	+	1	250	0	90.9084	78.5954	81.9751	62.6725	Golga3	0.393929	0.000247852	0.0150811	3.60581
1093	chr5	110207576	110207751	1093	+	1	175	0	57.1028	50.7141	52.4754	40.3143	Golga3	0.427677	0.00145768	0.0357699	2.83634
1094	chr5	110208443	110208568	1094	+	1	125	0	56.8054	52.7794	49.9225	42.1678	Golga3	0.354059	0.00798974	0.0773382	2.09747
1095	chr9	118506320	118506545	1095	+	1	225	0	52.4433	79.1691	23.1648	28.9614	Golga4	0.487684	0.00156122	0.0365812	2.80654
1096	chr9	118536768	118537316	1096	+	1	548	0	114.305	120.589	76.4911	76.8057	Golga4	0.288652	0.00305771	0.0503856	2.5146
1097	chr9	118548641	118548791	1097	+	1	150	0	127.49	126.097	109.489	102.176	Golga4	0.30368	0.000525112	0.0222023	3.27975
1098	chr9	118551846	118551946	1098	+	1	100	0	82.2835	78.4807	58.7157	52.7098	Golga4	0.307975	0.00797983	0.0773034	2.09801
1099	chr9	118553442	118553567	1099	+	1	125	0	79.8051	66.2037	56.4465	38.3449	Golga4	0.504659	6.50333e-05	0.00679691	4.18686
1100	chr9	118555574	118557199	1100	+	1	1625	0	638.044	667.66	506.506	532.311	Golga4	0.216528	2.87088e-08	1.65554e-05	7.54198
1101	chr9	118557324	118559774	1101	+	1	2450	0	965.394	1014.86	808.405	839.997	Golga4	0.244287	5.93569e-15	1.76036e-11	14.2265
1102	chr12	102476192	102476317	1102	+	1	125	0	11.599	13.6538	10.0223	8.1092	Golga5	0.802372	0.00581904	0.0659071	2.23515
1103	chr12	102479601	102484553	1103	+	1	4952	0	83.374	77.5628	80.1786	63.831	Golga5	0.452413	3.0819e-05	0.00407518	4.51118
1104	chr12	102487123	102489493	1104	+	1	2370	0	73.4603	69.1869	74.7892	58.7338	Golga5	0.486262	1.99663e-05	0.00304779	4.6997
1105	chr16	36911990	36913940	1105	+	1	1950	0	189.549	132.522	186.075	130.906	Golgb1	0.217746	0.00421547	0.0572355	2.37515
1106	chr16	36914215	36914715	1106	+	1	500	0	37.0772	29.6024	34.2272	22.2424	Golgb1	0.517103	0.00293483	0.0492324	2.53242
1107	chr16	36914815	36915440	1107	+	1	625	0	101.219	90.9871	98.8996	82.2505	Golgb1	0.331479	0.000709537	0.0263506	3.14902
1108	chr16	36917923	36919473	1108	+	1	1550	0	145.434	93.0524	140.88	87.116	Golgb1	0.26501	0.0033298	0.0520319	2.47758
1109	chr16	36919548	36919573	1109	+	1	25	0	3.46979	2.98318	3.30926	0.92677	Golgb1	1.85138	0.00629114	NA	2.20127
1110	chr2	121911885	121911910	1110	+	1	25	0	5.15511	4.2453	3.12016	0.92677	Golm2	1.69681	0.00879995	NA	2.05552
1111	chr3	88896063	88896238	1111	+	1	175	0	11.4999	8.4906	11.6297	4.98137	Gon4l	1.01355	0.00239123	NA	2.62138
1112	chr3	88902840	88907530	1112	+	4	60120111159	0,141,2611,4531	39.5556	37.8635	43.304	33.8269	Gon4l	0.538371	0.000407961	0.0197291	3.38938
1113	chr5	138364441	138364466	1113	-	1	25	0	5.74993	7.45796	6.42942	4.98137	Got2-ps1	0.997269	0.00927368	NA	2.03275
1114	chr19	55076291	55076366	1114	-	1	75	0	25.9738	24.8981	23.7321	18.0719	Gpam	0.547551	0.00566436	0.0650758	2.24685
1115	chr19	55075580	55075655	1115	-	1	75	0	38.6633	42.3383	33.6599	30.1199	Gpam	0.506733	0.00130053	0.0342626	2.88588
1116	chr8	23174589	23174639	1116	-	1	50	0	25.8747	32.4708	30.5397	28.8456	Gpat4	0.638734	0.000233559	0.014589	3.6316
1117	chr1	187225840	187226215	1117	+	1	375	0	46.2969	31.4382	45.5732	23.8642	Gpatch2	0.595292	0.000253627	0.0151737	3.5958
1118	chr11	102482010	102482085	1118	-	1	75	0	15.8619	9.75272	14.1825	5.90813	Gpatch8	0.785425	0.00968412	0.0839056	2.01394
1119	chr11	102479160	102479685	1119	-	1	525	0	41.7366	40.5025	39.4275	30.004	Gpatch8	0.599606	0.000103958	0.0091448	3.98314
1120	chr13	111453389	111453439	1120	-	1	50	0	11.0042	12.8506	12.8588	10.7736	Gpbp1	0.728118	0.00785196	0.0766863	2.10502
1121	chr13	111453039	111453239	1121	-	1	200	0	26.2712	27.4224	31.3907	28.2663	Gpbp1	0.488103	0.00584807	0.0660174	2.23299
1122	chr13	111433550	111436571	1122	-	1	3021	0	45.5038	36.8308	52.5699	37.1865	Gpbp1	0.45341	0.00186675	0.0395044	2.72891
1123	chr4	116592812	116592837	1123	+	1	25	0	6.34475	6.76953	9.36047	5.44475	Gpbp1l1	1.09041	0.00280113	NA	2.55267
1124	chr2	132550435	132550535	1124	-	1	100	0	36.7797	52.6647	35.0781	43.4421	Gpcpd1	0.454973	0.00182675	0.0391366	2.73832
1125	chr15	99723191	99723866	1125	+	1	675	0	225.834	259.996	218.978	251.385	Gpd1	0.259509	1.93688e-05	0.00297849	4.7129
1126	chr2	57364033	57364133	1126	+	1	100	0	37.4737	43.0267	35.1727	35.9122	Gpd2	0.39623	0.00953824	0.0834797	2.02053
1127	chr7	34202176	34202526	1127	-	1	350	0	137.701	162.698	140.502	172.726	Gpi1	0.197634	0.00923027	0.0820996	2.03479
1128	chr5	31511133	31511308	1128	+	1	175	0	13.78	11.4738	19.3828	11.1212	Gpn1	0.765262	0.00325208	NA	2.48784
1129	chr19	6942371	6942446	1129	-	1	75	0	7.13785	7.80217	7.28037	4.17045	Gpr137	1.1855	0.00180758	NA	2.7429
1130	chr5	139393047	139393547	1130	+	1	500	0	27.4609	24.2097	42.7367	30.9308	Gpr146	0.558907	0.00120021	0.0329045	2.92074
1131	chr8	85492915	85493165	1131	+	1	250	0	33.31	45.4362	29.3106	34.9854	Gpt2	0.413863	0.00893471	0.0811749	2.04892
1132	chr8	85525936	85526186	1132	+	1	250	0	71.5767	103.723	84.5279	112.254	Gpt2	0.345825	0.000434245	0.0202818	3.36226
1133	chr11	11933148	11933523	1133	-	1	375	0	33.0125	30.7497	33.1871	23.8642	Grb10	0.590612	0.000656686	0.0250143	3.18264
1134	chr6	124740587	124740687	1134	-	1	100	0	35.8875	55.1889	44.6277	61.6299	Grcc10	0.406369	0.00273646	0.0473296	2.56281
1135	chrX	7812297	7812347	1135	+	1	50	0	22.0084	24.2097	27.2305	23.0533	Gripap1	0.593217	0.00202136	0.0408891	2.69436
1136	chrX	7818376	7818401	1136	+	1	25	0	4.26288	5.27794	5.86211	3.82291	Gripap1	1.17912	0.00687149	NA	2.16295
1137	chrX	7819151	7819251	1137	+	1	100	0	7.93094	12.5064	10.6842	9.3835	Gripap1	1.1175	0.000183217	NA	3.73703
1138	chr11	102436436	102436461	1138	+	1	25	0	6.84044	11.5885	15.6008	18.3036	Grn	0.795242	0.00405207	NA	2.39232
1139	chr2	35304283	35304383	1139	+	1	100	0	68.9992	110.493	79.2331	121.406	Gsn	0.289927	0.00311927	0.0506302	2.50595
1140	chr16	11238884	11239084	1140	-	1	200	0	62.4562	54.73	55.3119	43.9055	Gspt1	0.366107	0.00463168	0.0598523	2.33426
1141	chr16	11230847	11230972	1141	-	1	125	0	44.4133	43.6004	43.0204	37.8815	Gspt1	0.400809	0.00574963	0.0654967	2.24036
1142	chr3	108016363	108017851	1142	-	5	65,82,65,76,112	0,155,520,987,1376	115.494	141.701	106.558	131.832	Gstm1	0.231597	0.00615589	0.0676887	2.21071
1143	chr12	87163778	87164153	1143	+	1	375	0	40.2495	44.9772	37.0637	36.9548	Gstz1	0.385607	0.00976816	0.0842489	2.01019
1144	chr12	91567559	91567759	1144	-	1	200	0	23.198	18.0138	32.4307	19.8096	Gtf2a1	0.571469	0.00446271	0.0588589	2.3504
1145	chr8	33755887	33755937	1145	+	1	50	0	7.8318	7.34322	9.83322	5.67644	Gtf2e2	0.940874	0.00691662	NA	2.16011
1146	chr5	146951881	146951956	1146	+	1	75	0	12.0947	15.3749	12.4806	11.237	Gtf3a	0.722886	0.00622278	NA	2.20602
1147	chr5	146955391	146955614	1147	+	1	223	0	23.2971	21.8002	28.7433	21.6632	Gtf3a	0.559465	0.00400178	0.0560686	2.39775
1148	chr2	28833705	28833955	1148	-	1	250	0	29.741	21.6855	21.4629	11.4687	Gtf3c4	0.681555	0.00189495	0.0397767	2.7224
1149	chr11	59185059	59185109	1149	-	1	50	0	12.5904	18.7023	14.8444	15.9867	Guk1	0.719782	0.00268416	NA	2.57119
1150	chr7	45455061	45455286	1150	+	1	225	0	102.408	121.048	92.3756	109.358	Gys1	0.276359	0.00245162	0.0446453	2.61055
1151	chr2	148684055	148684555	1151	+	1	500	0	59.5812	36.8308	46.8024	21.779	Gzf1	0.637227	6.01265e-05	0.00643416	4.22093
1152	chr2	148684580	148684630	1152	+	1	50	0	4.46115	4.93373	4.44386	2.08522	Gzf1	1.49432	0.00305966	NA	2.51433
1153	chr2	152687708	152687733	1153	+	1	25	0	7.03871	10.9001	11.7242	11.9321	H13,Mcts2	0.827423	0.0053394	NA	2.27251
1154	chr7	142576833	142578133	1154	-	1	1300	0	640.126	732.372	575.905	698.55	H19,Mir675	0.190265	1.92157e-07	7.94939e-05	6.71634
1155	chr15	79028886	79029436	1155	+	1	550	0	119.361	129.998	102.492	103.682	H1f0	0.336766	0.000138772	0.0108305	3.8577
1156	chr3	96245771	96245946	1156	+	1	175	0	17.2498	23.8655	19.8556	21.779	H2ac18	0.595598	0.00405473	NA	2.39204
1157	chr13	23684523	23684623	1157	+	1	100	0	27.56	32.1266	34.4163	33.9428	H2bc4	0.476772	0.00420351	0.0571941	2.37639
1158	chr13	23692181	23692356	1158	+	1	175	0	53.1373	58.4016	65.6179	66.4954	H2bc4	0.357827	0.00305986	0.0503856	2.5143
1159	chr13	64170019	64170069	1159	+	1	50	0	27.6592	32.2413	21.8411	20.9681	Habp4	0.495622	0.00841202	0.0792804	2.0751
1160	chr9	65005612	65005762	1160	-	1	150	0	11.1033	15.6044	14.4662	13.4381	Hacd3	0.812508	0.00149155	NA	2.82636
1161	chr3	131234168	131234268	1161	-	1	100	0	22.2066	33.5035	20.2338	23.6325	Hadh	0.58437	0.00217599	0.0424156	2.66234
1162	chr5	30145239	30145364	1162	-	1	125	0	35.9866	44.4036	28.176	29.5407	Hadha	0.46892	0.00380663	0.0551855	2.41946
1163	chr5	30144177	30144277	1163	-	1	100	0	55.4175	61.8437	42.8313	44.1372	Hadha	0.343534	0.00969934	0.0839693	2.01326
1164	chr5	30142732	30142832	1164	-	1	100	0	63.7449	60.8111	53.61	45.5274	Hadha	0.399451	0.00166038	0.0376465	2.77979
1165	chr4	86581404	86581529	1165	-	1	125	0	8.92231	9.63798	11.9133	8.34089	Haus6	0.918888	0.00263144	0.0462956	2.57981
1166	chrX	73949813	73950063	1166	-	1	250	0	15.5645	11.2443	9.73867	4.63383	Hcfc1	0.873585	0.00749722	NA	2.1251
1167	chr17	23675006	23675206	1167	+	1	200	0	15.8619	24.7834	24.1103	31.2783	Hcfc1r1	0.521051	0.0079311	0.0771916	2.10067
1168	chr17	78492889	78492989	1168	+	1	100	0	8.82317	8.26113	11.5351	6.95074	Hdac1-ps	0.851619	0.00828572	NA	2.08167
1169	chr12	34373921	34374096	1169	-	1	175	0	11.7973	9.86746	10.4005	5.44475	Hdac9	0.921456	0.00444041	0.0587152	2.35258
1170	chr3	87906314	87906564	1170	+	1	250	0	33.4091	46.813	15.979	13.3223	Hdgf	0.867567	2.14832e-05	0.00309716	4.6679
1171	chr3	87914474	87914674	1171	+	1	200	0	134.925	152.716	128.588	149.789	Hdgf	0.222683	0.00479442	0.0605426	2.31926
1172	chr17	56097248	56097523	1172	+	1	275	0	78.9129	74.6944	80.0841	73.9096	Hdgfl2	0.30789	0.00414195	0.0567196	2.3828
1173	chr1	93431328	93431503	1173	-	1	175	0	70.5854	87.8892	50.868	60.0081	Hdlbp	0.305589	0.00860309	0.0798784	2.06535
1174	chr1	93427564	93427614	1174	-	1	50	0	67.413	70.449	58.9048	57.9229	Hdlbp	0.308421	0.00903058	0.0815817	2.04428
1175	chr1	93416509	93416634	1175	-	1	125	0	78.1198	74.5796	68.738	57.9229	Hdlbp	0.395248	0.000493728	0.0215379	3.30651
1176	chr12	51791291	51791441	1176	-	1	150	0	37.1763	42.912	26.7577	24.9068	Hectd1	0.54963	0.00105344	0.0317143	2.97739
1177	chr12	51764027	51764152	1177	-	1	125	0	40.2495	50.2552	33.7544	34.9854	Hectd1	0.513636	0.000634066	0.0244383	3.19787
1178	chr12	51748421	51748946	1178	-	1	525	0	77.1284	62.9911	66.4688	50.6246	Hectd1	0.333998	0.0050499	0.0618501	2.29672
1179	chr5	121353840	121355662	1179	+	1	1822	0	17.9438	20.7675	19.0992	14.3649	Hectd4	0.849305	0.000147712	0.0113574	3.83058
1180	chr11	107663723	107663798	1180	+	1	75	0	8.92231	9.17903	11.4406	7.29828	Helz	0.905154	0.00408881	NA	2.3884
1181	chr7	56050273	56050323	1181	+	1	50	0	4.8577	5.27794	4.06566	1.39015	Herc2	1.80806	0.00115564	NA	2.93718
1182	chr7	56067984	56068084	1182	+	1	100	0	17.7455	18.817	17.6809	14.0173	Herc2	0.659318	0.00406108	0.056345	2.39136
1183	chr11	103116624	103116849	1183	+	1	225	0	19.9265	19.3907	20.8956	15.6392	Hexim1	0.614624	0.00480389	0.0605536	2.31841
1184	chr11	103117024	103117449	1184	+	1	425	0	75.5422	83.2997	75.5456	79.3543	Hexim1	0.348881	0.00100016	0.0307945	2.99993
1185	chr11	103117524	103118099	1185	+	1	575	0	59.6803	47.272	60.4176	44.6006	Hexim1	0.359254	0.00611665	0.0673643	2.21349
1186	chr11	120477297	120477372	1186	+	1	75	0	23.2971	24.2097	17.4918	14.3649	Hgs	0.567982	0.00862161	0.0799158	2.06441
1187	chr11	120479566	120479716	1187	+	1	150	0	37.0772	38.4372	33.0926	30.5833	Hgs	0.443443	0.00558788	0.0645584	2.25275
1188	chr1	52902864	52902914	1188	+	1	50	0	11.7973	10.0969	13.3316	7.76166	Hibch	0.773896	0.00868476	NA	2.06124
1189	chr1	52904647	52904697	1189	+	1	50	0	11.2025	10.9001	13.4261	8.34089	Hibch	0.872639	0.00258853	NA	2.58695
1190	chr12	73941984	73942334	1190	+	1	350	0	47.1891	37.4045	53.61	36.7231	Hif1a	0.464246	0.00135499	0.034814	2.86806
1191	chr5	135431300	135431450	1191	-	1	150	0	22.6032	20.6528	24.1103	17.4927	Hip1	0.56319	0.00638271	0.0689771	2.19499
1192	chr5	123997376	123997476	1192	+	1	100	0	17.1507	14.1128	32.2416	21.4315	Hip1r	0.577718	0.00726002	0.0734493	2.13906
1193	chr5	124000158	124000183	1193	+	1	25	0	4.95684	7.22849	10.5896	9.73104	Hip1r	0.944797	0.00595775	NA	2.22492
1194	chr5	124001645	124001670	1194	+	1	25	0	4.06461	6.6548	10.1169	8.45674	Hip1r	1.23931	0.0007307	NA	3.13626
1195	chr6	38691361	38691586	1195	-	1	225	0	24.9825	20.0791	28.2705	18.3036	Hipk2	0.529425	0.00834776	0.0791572	2.07843
1196	chr2	104471092	104471742	1196	-	1	650	0	105.581	105.215	69.3999	66.7271	Hipk3	0.270874	0.00874358	0.0802578	2.05831
1197	chr2	104439389	104440280	1197	-	1	891	0	40.4478	47.8457	35.4563	37.6499	Hipk3	0.394799	0.00784008	0.0766652	2.10568
1198	chr2	104433573	104433698	1198	-	1	125	0	28.6505	40.9614	24.394	28.9614	Hipk3	0.484025	0.00477701	0.0605426	2.32084
1199	chr7	126863175	126863725	1199	+	1	550	0	102.904	83.6439	107.693	80.1652	Hirip3	0.36957	0.000174519	0.0124502	3.75816
1200	chr7	126863825	126864100	1200	+	1	275	0	44.4133	34.8803	41.7912	28.9614	Hirip3	0.452216	0.00388304	0.0554306	2.41083
1201	chr3	96525162	96525312	1201	+	1	150	0	68.2061	81.6934	57.8648	63.3676	Hjv	0.35577	0.00192264	0.0398918	2.7161
1202	chr3	96526417	96526467	1202	+	1	50	0	37.1763	59.7784	33.3762	46.3383	Hjv	0.44118	0.00213699	0.0419715	2.6702
1203	chr3	96528155	96529155	1203	+	1	1000	0	291.561	324.134	272.683	307.223	Hjv	0.20098	0.000215848	0.0138731	3.66585
1204	chr14	64815499	64815649	1204	-	1	150	0	6.93957	6.99901	10.4951	6.60321	Hmbox1	0.897197	0.00933533	NA	2.02987
1205	chr14	64813799	64813974	1205	-	1	175	0	15.3662	15.7191	18.3427	11.5846	Hmbox1	0.916581	0.000186337	0.0128517	3.7297
1206	chr11	120762918	120763168	1206	+	1	250	0	27.8574	35.454	28.176	28.1505	Hmga1b	0.627128	0.000273254	0.0158621	3.56343
1207	chr5	149048751	149048901	1207	-	1	150	0	10.7068	1.72107	8.50952	4.86552	Hmgb1	-1.57635	0.00103134	NA	2.9866
1208	chr13	119699842	119700042	1208	+	1	200	0	24.5859	24.6686	27.9869	22.2424	Hmgcs1	0.557592	0.0032716	0.0516229	2.48524
1209	chrX	109005111	109010857	1209	-	4	960,135,54,1	0,3050,5442,5745	344.401	306.121	371.393	331.782	Hmgn5	0.210705	4.05956e-05	0.00484347	4.39152
1210	chr16	4757017	4757142	1210	+	1	125	0	9.31886	8.37586	9.92777	5.56059	Hmox2	0.901916	0.00751449	NA	2.1241
1211	chr16	4764615	4765090	1211	+	1	475	0	69.3957	71.4817	69.4944	66.4954	Hmox2	0.321535	0.00443985	0.0587152	2.35263
1212	chr11	51606356	51606581	1212	-	1	225	0	66.3225	88.3482	59.4721	64.1785	Hnrnpab	0.547176	1.42617e-06	0.000400098	5.84583
1213	chr11	50384650	50384725	1213	+	1	75	0	51.3528	64.4827	60.6067	74.7205	Hnrnph1	0.328039	0.00590024	0.0663241	2.22913
1214	chr10	63018061	63018211	1214	-	1	150	0	46.8917	46.6983	58.9048	53.0573	Hnrnph3	0.418052	0.0015282	0.0362073	2.81582
1215	chr13	58393250	58393350	1215	-	1	100	0	26.5687	41.8793	31.4852	42.9788	Hnrnpk	0.505915	0.00147872	0.0359044	2.83011
1216	chr17	33649715	33649990	1216	-	1	275	0	61.5639	87.545	58.1484	81.5554	Hnrnpm	0.289282	0.0094398	0.0830524	2.02504
1217	chr7	25750872	25750972	1217	-	1	100	0	68.0078	53.8121	56.7301	41.1252	Hnrnpul1	0.342333	0.0082698	0.0786806	2.0825
1218	chr7	25748359	25748459	1218	-	1	100	0	43.1245	42.1088	38.1037	30.004	Hnrnpul1	0.525473	0.000634501	0.0244383	3.19757
1219	chr13	93391710	93391785	1219	+	1	75	0	49.3701	40.3877	57.2029	42.5154	Homer1	0.372862	0.0071319	0.0728201	2.14679
1220	chr7	81614364	81614489	1220	-	1	125	0	60.7708	60.4669	44.3441	39.3875	Homer2	0.384842	0.00402635	0.0562119	2.39509
1221	chr7	81612268	81612368	1221	-	1	100	0	63.2493	61.729	52.8536	42.6312	Homer2	0.506214	8.16047e-05	0.0078796	4.08828
1222	chr7	81610255	81610430	1222	-	1	175	0	30.8315	39.0109	23.4485	24.6751	Homer2	0.493286	0.00506844	0.0619396	2.29513
1223	chr8	70293602	70293702	1223	+	1	100	0	17.2498	18.3581	22.8812	18.4195	Homer3	0.679702	0.00165191	NA	2.78201
1224	chr8	70293827	70293902	1224	+	1	75	0	30.2367	26.7339	38.4819	28.9614	Homer3	0.5088	0.00290412	0.0489362	2.53699
1225	chr4	96013221	96013321	1225	+	1	100	0	31.4263	22.8328	27.7032	16.7976	Hook1	0.53993	0.00591696	0.066362	2.2279
1226	chr8	85001355	85001380	1226	+	1	25	0	3.46979	3.21266	4.63296	1.85353	Hook2	1.43989	0.00928369	NA	2.03228
1227	chr8	26023870	26024095	1227	-	1	225	0	39.2582	49.911	41.6021	46.9175	Hook3	0.389402	0.00578569	0.0656703	2.23764
1228	chr4	138221673	138223639	1228	+	1	1966	0	92.6929	80.546	87.459	71.8243	Hp1bp3	0.300311	0.00385256	0.0553758	2.41425
1229	chr4	138240638	138240813	1229	+	1	175	0	48.577	54.0415	50.4898	51.5513	Hp1bp3	0.338966	0.00983807	0.0845007	2.00709
1230	chr5	112344860	112344985	1230	+	1	125	0	3.56892	2.98318	4.44386	1.2743	Hps4	1.78096	0.00347249	NA	2.45936
1231	chr7	141192339	141193520	1231	-	4	1,179,152,18	0,102,490,1163	85.8524	91.6756	91.4301	96.7312	Hras	0.277026	0.00480921	0.0605536	2.31793
1232	chr7	45335268	45337368	1232	+	1	2100	0	973.82	1078.31	935.575	1088.25	Hrc	0.18341	4.5127e-10	4.46112e-07	9.34556
1233	chr10	36832907	36833157	1233	+	1	250	0	14.5731	9.4085	19.2883	8.34089	Hs3st5	0.796754	0.00449746	0.0590389	2.34703
1234	chr8	119344537	119344612	1234	+	1	75	0	36.5815	56.7952	41.6966	58.9655	Hsbp1	0.410246	0.0026672	0.0467266	2.57395
1235	chr8	119344952	119345712	1235	+	1	760	0	55.3183	79.0544	61.9304	83.0614	Hsbp1	0.319688	0.00476946	0.0605426	2.32153
1236	chr15	76496562	76496587	1236	+	1	25	0	8.6249	11.359	9.45502	8.34089	Hsf1	0.831338	0.00689394	NA	2.16153
1237	chr15	76500654	76500754	1237	+	1	100	0	13.1852	20.8823	15.2226	18.1878	Hsf1	0.673096	0.00354193	NA	2.45076
1238	chr9	50751496	50751721	1238	-	1	225	0	30.5341	41.4204	33.0926	38.6925	Hspb2	0.489521	0.00184169	0.0393472	2.73478
1239	chr4	141423917	141424817	1239	+	1	900	0	260.829	353.393	215.575	301.199	Hspb7	0.223482	7.40505e-05	0.00753572	4.13047
1240	chr1	55083070	55083145	1240	-	1	75	0	21.8101	21.3412	22.3139	16.4501	Hspd1	0.643592	0.00218576	0.0425271	2.6604
1241	chr5	149635991	149636066	1241	-	1	75	0	8.22835	8.94955	9.83322	6.37151	Hsph1	0.96333	0.00361873	NA	2.44144
1242	chr5	149633834	149633884	1242	-	1	50	0	7.43526	7.68744	9.83322	4.0546	Hsph1	1.54149	3.39704e-05	NA	4.4689
1243	chrX	57058890	57059040	1243	+	1	150	0	69.8914	63.3353	58.9993	50.1612	Htatsf1	0.343955	0.00478622	0.0605426	2.32001
1244	chrX	57065658	57066858	1244	+	1	1200	0	433.525	429.464	403.257	410.557	Htatsf1	0.181129	7.95763e-05	0.00771965	4.09922
1245	chr14	8089991	8090441	1245	+	1	450	0	47.3874	49.6815	44.3441	41.5886	Htd2,Rpp14	0.37722	0.00675866	0.070971	2.17014
1246	chrX	151906277	151906352	1246	+	1	75	0	31.7238	29.6024	26.8523	20.7364	Huwe1	0.488472	0.00763748	0.07561	2.11705
1247	chrX	151906964	151907064	1247	+	1	100	0	65.0337	63.7942	59.6612	54.5633	Huwe1	0.326217	0.00700376	0.0720149	2.15467
1248	chr9	44388008	44388108	1248	+	1	100	0	9.81454	9.17903	12.7643	7.64582	Hyou1	0.911441	0.0029502	NA	2.53015
1249	chr9	44389330	44389455	1249	+	1	125	0	11.9955	12.1622	14.4662	8.57258	Hyou1	0.990837	0.000407875	NA	3.38947
1250	chr9	44389585	44389610	1250	+	1	25	0	10.8059	13.4243	16.8299	11.3529	Hyou1	1.09779	3.25666e-05	NA	4.48723
1251	chr13	70620671	70620721	1251	-	1	50	0	6.84044	7.68744	10.1169	6.02398	Ice1	1.13726	0.00106284	NA	2.97353
1252	chr4	152303059	152303284	1252	+	1	225	0	13.78	11.5885	10.1169	5.44475	Icmt	0.877799	0.00534685	NA	2.2719
1253	chr4	136144914	136145164	1253	+	1	250	0	16.0602	19.6202	25.5286	25.2544	Id3	0.578914	0.00486899	0.0610388	2.31256
1254	chr9	54596851	54596951	1254	+	1	100	0	62.6544	76.7596	61.174	68.1173	Idh3a	0.353589	0.00205525	0.041212	2.68714
1255	chr6	125153422	125153497	1255	+	1	75	0	28.1548	25.816	27.5141	20.5047	Iffo1	0.531591	0.0047762	0.0605426	2.32092
1256	chr7	141010571	141010744	1256	-	1	173	0	25.1807	29.1434	35.8345	36.6073	Ifitm3	0.438249	0.00939151	0.0828592	2.02726
1257	chr12	40216209	40216309	1257	-	1	100	0	25.2799	30.8645	25.6231	26.6445	Ifrd1	0.470206	0.00923963	0.0821477	2.03435
1258	chr9	107590109	107590184	1258	+	1	75	0	19.0343	25.1276	18.0591	18.6512	Ifrd2	0.632912	0.00259963	NA	2.58509
1259	chr5	31266635	31266685	1259	-	1	50	0	7.23698	9.4085	6.80762	5.3289	Ift172	0.952405	0.00777842	NA	2.10911
1260	chr11	78540909	78540984	1260	+	1	75	0	23.7928	27.3076	32.5253	28.6139	Ift20	0.599272	0.000792053	0.0278224	3.10125
1261	chr16	49706102	49706177	1261	+	1	75	0	8.32749	7.91691	11.2515	5.90813	Ift57	1.09898	0.00109183	NA	2.96184
1262	chr4	94685719	94685769	1262	+	1	50	0	4.46115	4.13056	6.90217	2.89614	Ift74	1.3868	0.00283533	NA	2.5474
1263	chr9	65113287	65113412	1263	+	1	125	0	9.91368	12.8506	7.18582	5.79229	Igdcc4	0.902881	0.00610356	NA	2.21442
1264	chr9	65136463	65136588	1264	+	1	125	0	11.3016	14.3422	13.3316	12.743	Igdcc4	0.676791	0.00976171	NA	2.01047
1265	chr10	87913681	87913781	1265	+	1	100	0	12.5904	13.3096	16.9245	12.3955	Igf1	0.757212	0.00306964	0.0503856	2.51291
1266	chr10	87930678	87930753	1266	+	1	75	0	8.92231	9.52324	13.8043	9.15181	Igf1	0.911938	0.00221212	NA	2.65519
1267	chr7	68231633	68231808	1267	+	1	175	0	10.2111	9.86746	15.5062	9.3835	Igf1r	0.901899	0.00172217	NA	2.76392
1268	chr1	72861789	72862439	1268	-	1	650	0	152.869	165.681	138.989	152.337	Igfbp5	0.208498	0.00614183	0.0675699	2.2117
1269	chr1	72860564	72861214	1269	-	1	650	0	156.537	173.943	146.837	155.465	Igfbp5	0.294966	7.88386e-05	0.00771965	4.10326
1270	chr15	102144535	102144860	1270	+	1	325	0	53.9304	83.185	77.3421	113.297	Igfbp6	0.313287	0.00330201	0.0518923	2.48122
1271	chr19	3272993	3273018	1271	-	1	25	0	5.15511	6.19584	6.61852	4.28629	Ighmbp2	1.127	0.0054657	NA	2.26235
1272	chr10	91096080	91096255	1272	+	1	175	0	5.25425	4.70425	9.73867	4.86552	Ikbip	1.0567	0.00820766	NA	2.08578
1273	chrX	74443357	74443482	1273	+	1	125	0	16.655	17.8991	17.1136	13.9015	Ikbkg	0.627124	0.00726484	0.0734623	2.13877
1274	chr7	44828540	44828790	1274	+	1	250	0	24.5859	19.6202	25.8122	15.755	Nup62	0.66307	0.00147556	0.0359044	2.83104
1275	chr7	44829465	44830115	1275	+	1	650	0	58.2924	47.3867	67.7925	52.1306	Nup62	0.352265	0.00551021	0.0641957	2.25883
1276	chr13	112490542	112490642	1276	+	1	100	0	26.2712	34.1919	18.7209	19.9255	Il6st	0.513651	0.00794976	0.0772283	2.09965
1277	chr13	112504058	112505433	1277	+	1	1375	0	185.088	170.156	164.707	147.819	Il6st	0.254484	0.000499361	0.0215379	3.30159
1278	chr13	112505808	112505958	1278	+	1	150	0	35.491	51.9763	43.2095	55.7218	Il6st	0.399925	0.0039835	0.0559523	2.39973
1279	chr13	112506283	112506608	1279	+	1	325	0	50.3615	63.1058	64.2942	73.9096	Il6st	0.351406	0.00319371	0.0513168	2.4957
1280	chr3	90487481	90487781	1280	+	1	300	0	56.3097	58.4016	66.5634	64.6419	Ilf2	0.310283	0.00981993	0.0844069	2.00789
1281	chr6	71868600	71868800	1281	+	1	200	0	98.7402	111.066	92.7538	101.944	Immt	0.264398	0.00465051	0.0599498	2.3325
1282	chr8	11561441	11562416	1282	+	1	975	0	108.852	84.5618	103.627	72.1719	Ing1	0.373726	0.000180524	0.0126184	3.74347
1283	chr6	125046981	125047056	1283	+	1	75	0	13.6809	19.276	16.8299	17.0293	Ing4	0.693407	0.00267494	0.0467438	2.57269
1284	chr1	93806058	93806108	1284	+	1	50	0	5.55166	4.47478	6.61852	2.31691	Ing5	1.41898	0.00273659	NA	2.56279
1285	chr6	55173309	55173434	1285	-	1	125	0	22.0084	34.7656	36.2127	46.1066	Inmt	0.539689	0.00100184	0.0307945	2.9992
1286	chr2	26396573	26396623	1286	-	1	50	0	14.7714	23.1771	15.6953	19.3462	Inpp5e	0.586674	0.00821916	0.0784144	2.08517
1287	chr9	58499228	58499678	1287	+	1	450	0	39.159	26.3897	46.9915	25.7177	Insyn1	0.575722	0.000565041	0.0231823	3.24792
1288	chr10	71381373	71381773	1288	+	1	400	0	20.4222	14.457	14.8444	7.29828	Ipmk	0.756745	0.00507196	NA	2.29482
1289	chr14	120935037	120935212	1289	+	1	175	0	35.491	52.091	27.5141	34.4062	Ipo5	0.447712	0.00427805	0.057621	2.36875
1290	chr6	90660845	90661020	1290	-	1	175	0	10.8059	14.5717	13.8043	13.7856	Iqsec1	0.711607	0.00606096	NA	2.21746
1291	chrX	74020337	74020362	1291	-	1	25	0	7.73267	10.4412	8.50952	7.29828	Irak1	0.874124	0.00717957	NA	2.1439
1292	chrX	74015138	74015438	1292	-	1	300	0	41.2409	40.9614	43.8713	38.6925	Irak1	0.38707	0.00837213	0.0792186	2.07716
1293	chr6	113693692	113693917	1293	+	1	225	0	8.03008	8.14639	14.8444	9.61519	Irak2	0.862643	0.00475039	NA	2.32327
1294	chr15	94563017	94563067	1294	+	1	50	0	3.7672	4.58951	8.03677	4.63383	Irak4	1.29495	0.00249139	NA	2.60356
1295	chr12	86882577	86882752	1295	-	1	175	0	7.03871	7.34322	13.237	7.99335	Irf2bpl	1.06767	0.00109083	NA	2.96224
1296	chr10	128950037	128950137	1296	+	1	100	0	26.6678	35.1098	29.0269	32.0893	Itga7	0.519542	0.00221573	0.0425912	2.65448
1297	chr10	128957637	128957737	1297	+	1	100	0	38.7625	60.6963	45.6678	65.1053	Itga7	0.3705	0.00481341	0.0605536	2.31755
1298	chr8	128724208	128724333	1298	+	1	125	0	33.1117	40.1583	41.9803	44.1372	Itgb1	0.440176	0.00322208	0.051362	2.49186
1299	chr12	21279400	21279525	1299	-	1	125	0	26.2712	30.8645	23.3539	20.0413	Itgb1bp1	0.669846	0.000418738	0.0199995	3.37806
1300	chr12	21276824	21276874	1300	-	1	50	0	17.7455	18.3581	19.5719	15.1758	Itgb1bp1	0.63626	0.00466799	0.060059	2.33087
1301	chr12	21274857	21274882	1301	-	1	25	0	12.4912	17.2107	14.6553	13.554	Itgb1bp1	0.796303	0.00133625	0.0346324	2.87411
1302	chr2	10255544	10255569	1302	+	1	25	0	3.86633	4.81899	6.99672	4.63383	Itih5	1.12817	0.0083737	NA	2.07708
1303	chr1	180332849	180333049	1303	+	1	200	0	9.91368	8.26113	16.1681	7.76166	Itpkb	1.07227	0.000436622	NA	3.35989
1304	chr1	180333074	180333999	1304	+	1	925	0	43.1245	33.5035	69.2108	43.0946	Itpkb	0.595994	2.94356e-05	0.00394427	4.53113
1305	chr1	180423765	180423840	1305	+	1	75	0	3.86633	3.67161	9.45502	4.63383	Itpkb	1.17061	0.00743488	NA	2.12873
1306	chr6	108416916	108416941	1306	+	1	25	0	3.96547	3.78635	6.61852	2.31691	Itpr1	1.66304	0.000858031	NA	3.0665
1307	chr6	108417896	108417996	1307	+	1	100	0	7.03871	6.42532	9.45502	4.63383	Itpr1	1.11372	0.00284803	NA	2.54545
1308	chr16	91818417	91818667	1308	+	1	250	0	120.055	115.541	103.343	93.7192	Itsn1	0.301065	0.000926067	0.0302282	3.03336
1309	chr16	91820472	91820597	1309	+	1	125	0	72.0724	67.3511	60.9849	50.277	Itsn1	0.396649	0.000960656	0.0306803	3.01743
1310	chr16	91820700	91820800	1310	+	1	100	0	47.9822	50.4847	38.4819	32.4368	Itsn1	0.53508	0.000269897	0.0158621	3.5688
1311	chr16	91839620	91839820	1311	+	1	200	0	100.128	101.199	87.9317	83.5248	Itsn1	0.306312	0.00171732	0.0380313	2.76515
1312	chr3	41613268	41613968	1312	+	1	700	0	71.8742	42.3383	66.847	34.1745	Jade1	0.440344	0.00120995	0.0330072	2.91723
1313	chr11	51816997	51817072	1313	-	1	75	0	1.8836	2.29476	5.10571	1.96938	Jade2	1.93782	0.00154459	NA	2.81119
1314	chr11	59457909	59458209	1314	+	1	300	0	16.9524	11.0148	18.8155	8.92012	Jmjd4	0.692785	0.00949423	0.0833052	2.02254
1315	chr13	93453388	93453563	1315	-	1	175	0	21.3144	18.0138	26.1904	15.6392	Jmy	0.728072	0.00067514	0.0255299	3.17061
1316	chr13	93441480	93441605	1316	-	1	125	0	24.2885	19.1612	29.6888	18.9987	Jmy	0.527448	0.00858615	0.0798108	2.0662
1317	chr1	17091309	17091784	1317	-	1	475	0	173.588	180.597	155.63	160.794	Jph1	0.24146	0.000885654	0.0294704	3.05274
1318	chr1	17016044	17016144	1318	-	1	100	0	53.7321	51.2878	46.5187	38.4608	Jph1	0.440285	0.00140078	0.035163	2.85363
1319	chr1	17003965	17004515	1319	-	1	550	0	134.33	145.947	115.162	121.059	Jph1	0.28469	0.000594731	0.0238813	3.22568
1320	chr2	163397158	163397983	1320	-	1	825	0	237.135	246.686	199.312	208.754	Jph2	0.211531	0.000800197	0.0278726	3.0968
1321	chr2	163339249	163339624	1321	-	1	375	0	112.619	138.489	90.2955	110.517	Jph2	0.282323	0.00150968	0.035964	2.82111
1322	chr2	163336616	163337291	1322	-	1	675	0	165.658	207.676	160.924	198.444	Jph2	0.290379	2.95723e-05	0.00394427	4.52912
1323	chr10	80808518	80809018	1323	-	1	500	0	209.674	241.523	197.137	244.898	Jsrp1	0.166365	0.00816544	0.0781588	2.08802
1324	chr19	25422954	25423029	1324	+	1	75	0	7.73267	5.96637	8.60407	2.20107	Kank1	1.80881	5.04664e-05	NA	4.297
1325	chr19	25424158	25424358	1325	+	1	200	0	24.1894	22.7181	27.325	17.261	Kank1	0.788903	8.35257e-05	0.0079541	4.07818
1326	chr9	21780392	21780467	1326	-	1	75	0	9.41799	12.9654	9.54957	7.76166	Kank2	1.0255	0.00072234	NA	3.14126
1327	chr15	98531340	98531440	1327	-	1	100	0	33.31	40.5025	26.4741	27.5713	Kansl2	0.448404	0.00765488	0.07571	2.11606
1328	chr2	144393835	144394285	1328	+	1	450	0	77.6241	69.6459	69.2108	47.3809	Kat14	0.605468	3.16098e-07	0.000119313	6.50018
1329	chr17	53663539	53663639	1329	+	1	100	0	32.8143	33.3887	27.5141	21.6632	Kat2b	0.589045	0.000942375	0.0305856	3.02578
1330	chr19	5603138	5603488	1330	-	1	350	0	22.4049	28.3403	34.7945	36.6073	Kat5	0.513212	0.0029873	0.0496926	2.52472
1331	chr8	22938053	22938928	1331	+	1	875	0	216.911	173.484	203.283	152.685	Kat6a	0.307693	1.049e-05	0.00194439	4.97923
1332	chr11	95289779	95289854	1332	-	1	75	0	26.8661	20.997	29.9724	18.8829	Kat7	0.530269	0.0068015	0.0713127	2.1674
1333	chr7	127915381	127915531	1333	+	1	150	0	30.2367	32.0119	34.4163	31.2783	Kat8	0.435718	0.00885892	0.0809745	2.05262
1334	chr5	148904581	148904706	1334	-	1	125	0	20.9179	17.3254	20.5174	11.5846	Katnal1	0.768864	0.000942909	0.0305856	3.02553
1335	chr8	95095909	95096009	1335	+	1	100	0	20.7196	17.0959	19.9501	12.048	Katnb1	0.714988	0.00205347	NA	2.68751
1336	chr6	126533350	126533750	1336	-	1	400	0	35.2927	28.1108	59.6612	41.1252	Kcna5	0.463533	0.00249844	0.0449459	2.60233
1337	chr7	45406759	45407009	1337	+	1	250	0	45.0081	59.6637	31.7689	28.9614	Kcna7	0.791027	1.95288e-07	7.94939e-05	6.70932
1338	chr7	45409563	45409863	1338	+	1	300	0	62.8527	59.6637	45.8569	33.9428	Kcna7	0.629284	4.14136e-06	0.00102473	5.38286
1339	chr2	167105393	167105668	1339	-	1	275	0	13.9783	15.2601	19.3828	13.6698	Kcnb1	0.887536	0.000234266	NA	3.63029
1340	chr11	61072822	61073022	1340	+	1	200	0	35.0944	39.0109	52.0972	53.1732	Kcnj12	0.394001	0.00570198	0.0652553	2.24397
1341	chr11	111072502	111073252	1341	+	1	750	0	94.6756	65.1711	78.7604	47.9601	Kcnj2	0.392757	0.00068199	0.0256487	3.16622
1342	chr14	23292762	23292787	1342	-	1	25	0	2.57756	2.52423	4.16021	1.50599	Kcnma1	1.65458	0.00743286	NA	2.12884
1343	chr11	115430626	115430826	1343	+	1	200	0	9.61627	10.9001	10.6842	7.18243	Kctd2	1.00306	0.00116106	NA	2.93514
1344	chr4	118138887	118138937	1344	-	1	50	0	7.73267	11.359	13.237	11.5846	Kdm4a	0.962512	0.000858746	NA	3.06614
1345	chr4	118138545	118138570	1345	-	1	25	0	7.33612	12.2769	14.6553	12.8589	Kdm4a	1.15814	4.11658e-05	NA	4.38546
1346	chr5	75941831	75941956	1346	-	1	125	0	11.2025	13.0801	18.4373	15.0599	Kdr	0.730915	0.00368748	0.0543308	2.43327
1347	chr9	21230154	21230854	1347	-	1	700	0	147.813	125.753	140.691	121.175	Keap1	0.227451	0.00539994	0.0636529	2.26761
1348	chr17	57027828	57027853	1348	-	1	25	0	7.63353	9.63798	8.79317	6.95074	Khsrp	0.900594	0.00634617	NA	2.19749
1349	chr17	57027060	57027085	1349	-	1	25	0	8.72403	11.1296	9.92777	8.45674	Khsrp	0.810929	0.00798227	NA	2.09787
1350	chr12	25011514	25011564	1350	+	1	50	0	16.655	14.9159	18.6264	12.5113	Kidins220	0.631036	0.00892533	0.0811607	2.04938
1351	chr12	25013297	25013322	1351	+	1	25	0	4.56029	4.47478	6.99672	2.20107	Kidins220	1.85759	0.000132659	NA	3.87726
1352	chr13	46815229	46815404	1352	-	1	175	0	61.2665	62.7616	38.3874	35.1013	Kif13a	0.379136	0.00617368	0.0677051	2.20946
1353	chr13	46814165	46814265	1353	-	1	100	0	53.8313	50.9436	40.1838	31.6259	Kif13a	0.486809	0.000790991	0.0278224	3.10183
1354	chr13	46752093	46752768	1354	-	1	675	0	89.0248	86.8566	65.1451	57.2278	Kif13a	0.376361	0.000690482	0.0258756	3.16085
1355	chr2	142714697	142714722	1355	-	1	25	0	26.4695	22.1444	23.3539	15.4075	Kif16b	0.567581	0.0059934	0.066894	2.22233
1356	chr2	142711732	142713032	1356	-	1	1300	0	208.584	179.45	170.569	127.314	Kif16b	0.428167	5.09194e-09	3.64512e-06	8.29312
1357	chr11	53594282	53594332	1357	+	1	50	0	7.73267	7.91691	14.2771	9.3835	Kif3a	0.854626	0.00589468	NA	2.22954
1358	chr2	153316981	153317056	1358	+	1	75	0	2.77583	2.29476	4.16021	0.81092	Kif3b	2.3083	0.00141438	NA	2.84943
1359	chr12	3366906	3387651	1359	+	1	20745	0	105.382	92.8229	96.3467	81.2078	Kif3c	0.279192	0.00426236	0.0575356	2.37035
1360	chr18	6213398	6213448	1360	-	1	50	0	55.3183	45.092	56.9192	42.3995	Kif5b	0.389852	0.00382637	0.0553103	2.41721
1361	chr18	6209022	6209197	1361	-	1	175	0	34.5987	42.2235	34.4163	34.9854	Kif5b	0.483043	0.00191431	0.0398241	2.71799
1362	chr12	111758984	111759034	1362	+	1	50	0	21.2153	33.0445	21.3683	26.8762	Klc1	0.527454	0.00489322	0.0611388	2.31041
1363	chr12	111781957	111782032	1363	+	1	75	0	33.9048	41.0761	35.74	37.4182	Klc1	0.4342	0.00493024	0.0612884	2.30713
1364	chr19	5113789	5113839	1364	-	1	50	0	24.2885	30.7497	21.2738	21.779	Klc2	0.529971	0.00559133	0.0645584	2.25248
1365	chr6	90466664	90467014	1365	+	1	350	0	71.8742	68.0396	77.6257	67.6539	Klf15	0.3981	0.000365836	0.0186146	3.43671
1366	chr6	90478225	90478700	1366	+	1	475	0	90.2144	89.9545	79.044	61.7458	Klf15	0.581814	4.64528e-08	2.3521e-05	7.33299
1367	chr5	64829828	64829853	1367	+	1	25	0	7.33612	11.2443	11.6297	11.9321	Klf3	0.820819	0.0052552	NA	2.27941
1368	chr19	23164798	23165148	1368	+	1	350	0	63.5467	64.5974	65.3342	58.9655	Klf9	0.423456	0.000352794	0.0184754	3.45248
1369	chr1	134490008	134490233	1369	+	1	225	0	24.6851	25.0129	24.9613	20.9681	Klhl12	0.512835	0.00791382	0.0770595	2.10161
1370	chr8	70450692	70450892	1370	-	1	200	0	12.5904	14.2275	19.4774	11.7004	Klhl26	1.16435	4.09215e-06	NA	5.38805
1371	chr9	77649989	77650214	1371	+	1	225	0	49.271	47.8457	49.828	42.2837	Klhl31	0.429114	0.00176564	0.0384625	2.7531
1372	chr14	50892395	50892745	1372	-	1	350	0	59.6803	59.3195	44.5332	40.1985	Klhl33	0.406266	0.00239317	0.0442217	2.62103
1373	chr14	50892256	50892281	1373	-	1	25	0	13.9783	18.817	12.6697	12.5113	Klhl33	0.674873	0.00683564	NA	2.16522
1374	chr14	50889030	50889455	1374	-	1	425	0	149.201	160.518	148.444	156.971	Klhl33	0.23996	0.00152796	0.0362073	2.81589
1375	chrX	157819234	157819434	1375	+	1	200	0	35.5901	33.8477	17.3972	12.3955	Klhl34	0.672747	0.00127634	0.0338833	2.89404
1376	chr9	121778323	121778673	1376	+	1	350	0	94.3782	116.688	90.1064	113.529	Klhl40	0.245776	0.00782698	0.0766092	2.10641
1377	chr2	69670144	69670344	1377	+	1	200	0	33.7065	45.5509	25.2449	28.0347	Klhl41	0.499591	0.00271331	0.0472554	2.5665
1378	chr2	69670544	69671194	1378	+	1	650	0	206.105	227.41	179.645	200.181	Klhl41	0.201471	0.00225618	0.0429709	2.64663
1379	chr5	25302711	25302936	1379	-	1	225	0	23.198	20.7675	26.285	18.4195	Kmt2c	0.62141	0.00214061	0.0420028	2.66946
1380	chr16	36002860	36002935	1380	+	1	75	0	31.5255	31.2087	27.7978	20.9681	Kpna1	0.634423	0.000457821	0.0207067	3.3393
1381	chr16	36033740	36033790	1381	+	1	50	0	25.2799	34.3066	25.5286	28.1505	Kpna1	0.539857	0.00231356	0.0433745	2.63572
1382	chr14	61370393	61370543	1382	-	1	150	0	64.9346	67.2364	62.3086	61.7458	Kpna3	0.341824	0.0036079	0.0538732	2.44275
1383	chr6	71283975	71284725	1383	+	1	750	0	155.744	115.312	147.404	110.98	Krcc1	0.225371	0.0066789	0.0707418	2.1753
1384	chr5	3803155	3803380	1384	+	1	225	0	14.1766	14.9159	14.1825	11.237	Krit1	0.670964	0.00895595	NA	2.04789
1385	chr11	79059660	79059835	1385	-	1	175	0	25.0816	34.8803	19.2883	22.2424	Ksr1	0.497101	0.00890403	0.0811447	2.05041
1386	chr11	79029035	79029060	1386	-	1	25	0	11.1033	14.6865	10.2114	8.45674	Ksr1	0.923423	0.00131608	NA	2.88072
1387	chr11	79028480	79028505	1387	-	1	25	0	19.2325	22.3739	16.7354	13.7856	Ksr1	0.748534	0.000881236	0.0294156	3.05491
1388	chr14	47663855	47664305	1388	+	1	450	0	114.106	89.9545	99.7505	72.867	Ktn1	0.343746	0.000497407	0.0215379	3.30329
1389	chr14	47684727	47684852	1389	+	1	125	0	105.085	102.805	102.776	99.2798	Ktn1	0.240166	0.00973001	0.0840996	2.01189
1390	chr8	123900214	123900364	1390	+	1	150	0	20.8187	21.8002	31.107	26.0653	LOC115486976	0.537743	0.00484919	0.0608545	2.31433
1391	chr8	123902213	123902413	1391	+	1	200	0	11.8964	13.998	18.7209	15.8709	LOC115486976	0.696517	0.00449829	0.0590389	2.34695
1392	chr17	86996925	86997500	1392	+	1	575	0	90.7101	72.5143	57.5811	41.0094	Rhoq	0.389051	0.00141806	0.0352985	2.8483
1393	chrX	74353508	74353618	1393	-	1	110	0	23.2971	27.1929	25.2449	23.9801	Lage3	0.57254	0.00237219	0.043931	2.62485
1394	chr12	31326189	31326364	1394	+	1	175	0	21.2153	22.1444	43.5877	36.2597	Lamb1	0.544631	0.00221216	0.0425667	2.65518
1395	chr9	108488644	108488869	1395	+	1	225	0	50.6589	70.908	59.1885	79.9335	Lamb2	0.323632	0.00583882	0.0660171	2.23367
1396	chr9	108489464	108489589	1396	+	1	125	0	86.4472	99.5925	96.6303	113.297	Lamb2	0.248267	0.00868187	0.0801334	2.06139
1397	chr1	153228742	153228842	1397	-	1	100	0	21.3144	21.456	28.176	21.6632	Lamc1	0.603826	0.00220966	0.0425667	2.65567
1398	chr8	13167815	13171379	1398	+	1	3564	0	114.999	147.897	95.5903	117.352	Lamp1	0.282149	0.00114142	0.0324241	2.94255
1399	chr11	58041496	58041646	1399	+	1	150	0	94.1799	79.3986	83.0151	62.9042	Larp1	0.369195	0.000545259	0.0227301	3.2634
1400	chr11	58042248	58042348	1400	+	1	100	0	36.6806	32.2413	26.5686	19.3462	Larp1	0.499394	0.00590265	0.0663241	2.22895
1401	chr11	58042450	58042500	1401	+	1	50	0	14.9696	19.3907	9.17137	8.80427	Larp1	0.705808	0.0099312	NA	2.003
1402	chr13	9137158	9137283	1402	+	1	125	0	28.3531	35.5687	22.1248	22.7058	Larp4b	0.509281	0.00539803	0.0636529	2.26776
1403	chrX	95951331	95952182	1403	-	1	851	0	68.0078	67.5806	62.025	53.8683	Las1l	0.415544	0.000491921	0.0215379	3.3081
1404	chr14	57699275	57699675	1404	-	1	400	0	41.5383	33.3887	42.264	27.4554	Lats2	0.527409	0.000970328	0.0306803	3.01308
1405	chr14	34567410	34567560	1405	-	1	150	0	100.227	140.095	105.424	143.301	Ldb3	0.271381	0.001506	0.035964	2.82217
1406	chr14	34561406	34566881	1406	-	1	5475	0	176.166	256.783	186.169	282.664	Ldb3	0.174523	0.00585976	0.0660775	2.23212
1407	chr14	34528773	34529298	1407	-	1	525	0	121.046	117.492	121.308	112.139	Ldb3	0.285447	0.00098794	0.0307945	3.00527
1408	chr14	34527073	34527298	1408	-	1	225	0	56.508	78.4807	68.3598	89.8963	Ldb3	0.365748	0.000953723	0.0306803	3.02058
1409	chr8	111627010	111627160	1409	-	1	150	0	14.5731	20.7675	17.1136	19.1145	Ldhd	0.627579	0.00490749	NA	2.30914
1410	chr17	27203666	27203691	1410	-	1	25	0	8.22835	8.26113	11.5351	7.41413	Lemd2	0.886518	0.00587418	NA	2.23105
1411	chr7	4147021	4147196	1411	+	1	175	0	21.4135	28.7992	20.8011	23.4008	Leng8	0.536466	0.00572369	0.0654316	2.24232
1412	chr9	75445288	75445988	1412	+	1	700	0	104.094	86.1681	102.114	69.6233	Leo1	0.496746	8.13697e-07	0.000255945	6.08954
1413	chr5	33745036	33745186	1413	-	1	150	0	65.3311	64.8269	70.1563	63.7151	Letm1	0.34432	0.00296859	0.0495858	2.52745
1414	chr11	20826029	20826454	1414	-	1	425	0	35.491	29.1434	27.8923	15.8709	Lgalsl	0.749306	8.31243e-05	0.0079541	4.08027
1415	chr2	181383269	181383469	1415	+	1	200	0	17.6463	22.0297	20.3283	20.3889	Lime1	0.553722	0.00832588	0.0790331	2.07957
1416	chr10	58418687	58418762	1416	+	1	75	0	16.0602	17.2107	8.03677	5.90813	Lims1	0.799379	0.00840963	0.0792804	2.07522
1417	chr10	58423455	58423555	1417	+	1	100	0	9.02144	13.1949	10.4005	9.61519	Lims1	0.881282	0.00250019	NA	2.60203
1418	chr2	109897250	109897400	1418	+	1	150	0	26.7669	24.8981	24.2994	18.0719	Lin7c	0.539069	0.00616667	0.0676908	2.20995
1419	chr14	101884166	101884391	1419	+	1	225	0	35.491	32.1266	27.6087	20.6205	Lmo7	0.498717	0.00535383	0.0634163	2.27134
1420	chr1	135363686	135364336	1420	+	1	650	0	148.209	112.443	165.274	124.302	Lmod1	0.22998	0.00478857	0.0605426	2.31979
1421	chr6	24603315	24603765	1421	+	1	450	0	212.45	209.282	194.017	193.926	Lmod2	0.195524	0.00309903	0.0504687	2.50877
1422	chr6	24603840	24604640	1422	+	1	800	0	258.945	270.322	250.274	268.53	Lmod2	0.176938	0.00228519	0.0432063	2.64108
1423	chr6	97247177	97248552	1423	-	1	1375	0	310.199	305.547	319.107	316.838	Lmod3	0.208109	9.01057e-05	0.0084261	4.04525
1424	chr17	56615016	56615041	1424	-	1	25	0	19.1334	32.2413	20.1392	27.9188	Lonp1	0.525879	0.00598071	0.0668603	2.22325
1425	chr17	56614346	56614496	1425	-	1	150	0	26.5687	37.634	31.8634	39.04	Lonp1	0.455131	0.00514628	0.0625508	2.28851
1426	chr8	86634805	86634905	1426	+	1	100	0	25.8747	24.4392	28.176	20.1572	Lonp2	0.622883	0.00114697	0.0324524	2.94045
1427	chr8	86636489	86636639	1427	+	1	150	0	39.3573	30.5203	40.7512	27.1079	Lonp2	0.449529	0.00602568	0.0670294	2.21999
1428	chr14	69693105	69693280	1428	+	1	175	0	4.75856	5.1632	12.2915	6.48736	Loxl2	1.26823	0.000790271	NA	3.10222
1429	chr1	191780965	191781240	1429	+	1	275	0	40.1504	36.6014	32.2416	25.2544	Lpgat1	0.435205	0.00845725	0.0795886	2.07277
1430	chr12	16579900	16579975	1430	-	1	75	0	46.5943	55.9921	42.8313	47.2651	Lpin1	0.35002	0.0098483	0.084525	2.00664
1431	chr8	68906008	68906508	1431	+	1	500	0	119.361	148.241	131.33	164.733	Lpl	0.253899	0.00138213	0.035077	2.85945
1432	chr10	127550199	127550224	1432	-	1	25	0	5.6508	6.08111	8.32042	5.44475	Lrp1	0.99377	0.00875852	NA	2.05757
1433	chr10	127546904	127546954	1433	-	1	50	0	7.03871	10.7854	11.346	11.8163	Lrp1	0.790566	0.00812341	NA	2.09026
1434	chr19	3628278	3628428	1434	-	1	150	0	12.5904	18.0138	23.7321	27.1079	Lrp5	0.559235	0.00976171	0.0842282	2.01047
1435	chr6	134541748	134542023	1435	-	1	275	0	20.7196	16.7517	19.4774	11.4687	Lrp6	0.686566	0.00351765	0.0529176	2.45375
1436	chr5	35094852	35095002	1436	-	1	150	0	48.1805	53.8121	61.7413	63.831	Lrpap1	0.356458	0.00442488	0.0586593	2.3541
1437	chr17	84731164	84731214	1437	-	1	50	0	22.3058	24.6686	25.0558	22.7058	Lrpprc	0.508386	0.00857287	0.0798108	2.06687
1438	chr17	84726617	84726667	1438	-	1	50	0	24.1894	28.5697	26.5686	25.2544	Lrpprc	0.530435	0.00393504	0.0556664	2.40505
1439	chr13	74360156	74361131	1439	-	1	975	0	152.968	134.932	168.961	137.856	Lrrc14b	0.330145	2.13164e-05	0.00309716	4.67129
1440	chr13	74359681	74360006	1440	-	1	325	0	24.8833	33.6182	35.1727	38.9242	Lrrc14b	0.512387	0.00188594	0.0397484	2.72447
1441	chr4	154017430	154017530	1441	+	1	100	0	14.474	15.7191	16.3572	13.554	Lrrc47	0.636024	0.00898765	NA	2.04635
1442	chr4	154018390	154018465	1442	+	1	75	0	25.0816	30.8645	27.5141	28.498	Lrrc47	0.510287	0.00408384	0.0563902	2.38893
1443	chr9	60587623	60587698	1443	-	1	75	0	2.18101	2.18002	4.44386	0.92677	Lrrc49	2.504	0.000446269	NA	3.3504
1444	chr5	105611591	105611716	1444	+	1	125	0	3.56892	4.58951	13.0479	8.68843	Lrrc8c	1.16478	0.00287414	NA	2.54149
1445	chr1	91114930	91116080	1445	+	1	1150	0	145.533	115.426	136.058	97.6579	Lrrfip1	0.3843	7.94232e-06	0.0016008	5.10005
1446	chr9	111199665	111199815	1446	+	1	150	0	101.714	93.8556	100.318	89.4329	Lrrfip2	0.273816	0.00437261	0.0582332	2.35926
1447	chr14	29029099	29029349	1447	+	1	250	0	17.2498	18.5875	21.5574	18.0719	Lrtm1	0.585466	0.00709133	0.0724845	2.14927
1448	chr16	30571173	30571523	1448	-	1	350	0	43.8184	32.5855	45.7623	28.0347	Lsg1	0.496479	0.00166736	0.0376465	2.77797
1449	chr7	34357768	34357918	1449	-	1	150	0	59.5812	59.4342	56.8247	50.5087	Lsm14a	0.403546	0.00128736	0.0340721	2.8903
1450	chr2	180033696	180033846	1450	+	1	150	0	36.5815	45.6657	37.3473	37.3023	Lsm14b	0.552046	0.000240766	0.0147879	3.6184
1451	chr2	180034298	180034423	1451	+	1	125	0	18.2412	20.8823	19.5719	16.1026	Lsm14b	0.719473	0.00099621	0.0307945	3.00165
1452	chr6	91522264	91522314	1452	+	1	50	0	9.02144	11.818	14.7498	13.7856	Lsm3	0.702196	0.00979864	NA	2.00883
1453	chr10	13180895	13180995	1453	-	1	100	0	33.31	29.1434	38.4819	28.498	Ltv1	0.466104	0.00531473	0.0632648	2.27452
1454	chr6	38603291	38603491	1454	+	1	200	0	141.072	135.161	130.668	128.936	Luc7l2	0.212503	0.00893292	0.0811749	2.04901
1455	chr11	94292922	94292947	1455	-	1	25	0	2.87497	3.3274	5.38936	2.08522	Luc7l3	1.80712	0.000889614	NA	3.0508
1456	chr11	94291497	94291597	1456	-	1	100	0	17.8446	18.1286	25.7177	21.1998	Luc7l3	0.634406	0.0024244	0.044305	2.6154
1457	chr4	136540996	136541671	1457	+	1	675	0	33.9048	22.9476	47.2751	25.7177	Luzp1	0.540234	0.00182433	0.039125	2.7389
1458	chr5	38230566	38230966	1458	+	1	400	0	133.339	114.394	133.032	109.59	Lyar	0.27825	0.00114025	0.0324241	2.943
1459	chr15	74750730	74751280	1459	-	1	550	0	61.5639	51.7468	41.6021	31.1625	Lynx1	0.409181	0.00420415	0.0571941	2.37632
1460	chr15	74750430	74750530	1460	-	1	100	0	14.474	21.6855	12.0079	12.5113	Lynx1	0.788577	0.00139971	NA	2.85396
1461	chr15	74749530	74749730	1461	-	1	200	0	18.3403	25.5865	15.128	16.1026	Lynx1	0.669081	0.00239692	NA	2.62035
1462	chr19	7065484	7065559	1462	+	1	75	0	79.4085	85.7092	78.5713	82.3663	Macrod1	0.281082	0.00687966	0.0714848	2.16243
1463	chr19	7066104	7066179	1463	+	1	75	0	57.8959	72.3996	59.0939	70.55	Macrod1	0.333248	0.0042836	0.057621	2.36819
1464	chr2	140419920	140420145	1464	+	1	225	0	13.0861	11.0148	12.197	5.90813	Macrod2	1.09307	0.000374044	0.0188225	3.42708
1465	chr5	33372337	33372512	1465	+	1	175	0	16.4567	24.095	17.87	20.7364	Maea	0.553238	0.00917712	0.0819076	2.03729
1466	chr2	160365201	160365651	1466	-	1	450	0	33.5082	22.1444	48.3152	28.2663	Mafb	0.454639	0.00816978	0.0781588	2.08779
1467	chr5	139800125	139800325	1467	+	1	200	0	21.9092	29.4876	27.4196	30.2357	Mafk	0.565458	0.00175698	0.0384352	2.75523
1468	chr19	5800464	5802664	1468	-	1	2200	0	856.046	928.115	877.237	1024.89	Malat1	0.109774	0.000390025	0.0192784	3.40891
1469	chr2	25351983	25352083	1469	+	1	100	0	9.61627	14.1128	16.2626	17.9561	Man1b1	0.666663	0.00836159	NA	2.07771
1470	chr17	64712369	64712469	1470	+	1	100	0	5.25425	6.54006	10.8733	7.87751	Man2a1	1.00055	0.00457186	NA	2.33991
1471	chr2	121303495	121304395	1471	+	1	900	0	85.6542	53.6973	76.2075	44.7165	Map1a	0.332531	0.00632297	0.0686532	2.19908
1472	chr13	99425288	99425513	1472	-	1	225	0	15.3662	12.5064	23.4485	13.6698	Map1b	0.69903	0.00386733	0.0553758	2.41259
1473	chr8	121590437	121590562	1473	+	1	125	0	49.0727	55.1889	46.5187	48.6552	Map1lc3b	0.361746	0.00657438	0.0702329	2.18215
1474	chr8	121593512	121593562	1474	+	1	50	0	42.3314	52.8942	40.1838	44.2531	Map1lc3b	0.427151	0.00236104	0.0438027	2.6269
1475	chr8	121595997	121596072	1475	+	1	75	0	27.6592	32.9298	28.7433	28.498	Map1lc3b	0.499549	0.00393659	0.0556664	2.40488
1476	chr11	65690193	65690518	1476	-	1	325	0	46.8917	39.6993	43.7768	32.321	Map2k4	0.412811	0.00578059	0.065667	2.23803
1477	chr8	4243756	4243975	1477	+	1	219	0	40.9435	51.7468	34.6999	38.1132	Map2k7	0.467325	0.00149372	0.0359325	2.82573
1478	chr8	4246641	4246991	1478	+	1	350	0	93.7834	104.411	86.9862	96.847	Map2k7	0.270595	0.00487584	0.0610482	2.31195
1479	chr11	106096991	106097091	1479	+	1	100	0	16.9524	20.997	13.0479	10.4261	Map3k3	0.867547	0.000481065	0.0213396	3.3178
1480	chr17	12271169	12271494	1480	-	1	325	0	31.3272	33.3887	25.3395	22.1265	Map3k4	0.56613	0.00166065	0.0376465	2.77972
1481	chr9	110034374	110035099	1481	+	1	725	0	179.239	198.382	126.792	126.156	Map4	0.373267	9.90593e-07	0.000302422	6.0041
1482	chr9	110036759	110036834	1482	+	1	75	0	26.3704	28.5697	27.5141	24.791	Map4	0.491286	0.00689449	0.0714848	2.1615
1483	chr9	110037322	110039572	1483	+	1	2250	0	558.239	573.23	409.497	402.564	Map4	0.282166	6.46998e-11	7.46204e-08	10.1891
1484	chr9	110039647	110040447	1484	+	1	800	0	283.234	273.076	224.462	217.327	Map4	0.225597	0.000166164	0.0121893	3.77946
1485	chr9	110052349	110052599	1485	+	1	250	0	15.1679	11.7033	18.0591	10.0786	Map4	0.697827	0.00781747	NA	2.10693
1486	chr9	110083425	110083725	1486	+	1	300	0	68.7018	92.7082	72.7091	94.6459	Map4	0.275714	0.00807434	0.0777034	2.09289
1487	chr7	99315728	99315853	1487	+	1	125	0	5.6508	5.62216	8.69862	4.51798	Map6	1.15324	0.00339626	NA	2.469
1488	chr10	20273402	20273452	1488	+	1	50	0	5.6508	4.2453	7.09127	2.43276	Map7	1.40819	0.0026578	NA	2.57548
1489	chr4	126236904	126237079	1489	-	1	175	0	43.6202	54.1563	33.3762	31.8576	Map7d1	0.574891	0.000131461	0.0105578	3.8812
1490	chr4	126236656	126236756	1490	-	1	100	0	36.7797	48.0752	30.9179	34.522	Map7d1	0.472655	0.00224597	0.0428945	2.6486
1491	chr17	24936549	24936574	1491	-	1	25	0	5.84907	6.54006	7.18582	4.51798	Mapk8ip3	1.04588	0.0074107	NA	2.13014
1492	chr1	131058365	131058415	1492	-	1	50	0	49.3701	69.3017	44.6277	58.1546	Mapkapk2	0.368777	0.00374283	0.0546735	2.4268
1493	chr1	131055024	131055224	1493	-	1	200	0	63.4475	81.3491	56.541	66.0321	Mapkapk2	0.390423	0.000717309	0.0265443	3.14429
1494	chr10	37136267	37136617	1494	-	1	350	0	33.9048	32.2413	47.6533	32.5526	Marcks	0.550835	0.000498194	0.0215379	3.3026
1495	chr13	102738210	102738360	1495	-	1	150	0	7.23698	7.80217	11.6297	8.34089	Mast4	0.839321	0.00957475	NA	2.01887
1496	chr18	35572307	35572732	1496	+	1	425	0	63.1501	58.2868	55.501	46.57	Matr3	0.357992	0.00476609	0.0605426	2.32184
1497	chr7	127025305	127025455	1497	-	1	150	0	11.3016	17.4401	12.2915	11.237	Maz	1.02365	0.00010224	NA	3.99038
1498	chr7	127022386	127022586	1498	-	1	200	0	52.4433	65.1711	58.3375	63.9468	Maz	0.446562	0.000235237	0.014589	3.62849
1499	chr18	70593224	70593324	1499	+	1	100	0	39.2582	40.273	37.5364	31.51	Mbd2	0.522855	0.000753435	0.0270611	3.12295
1500	chr2	49279290	49279365	1500	+	1	75	0	2.9741	2.18002	5.10571	1.2743	Mbd5	1.77125	0.00547812	NA	2.26137
1501	chr3	60613269	60613394	1501	+	1	125	0	53.0382	71.9406	48.5043	60.0081	Mbnl1	0.390776	0.00157362	0.0367474	2.8031
1502	chr3	60628589	60628764	1502	+	1	175	0	27.9566	38.3225	29.8779	38.9242	Mbnl1	0.432746	0.00772876	0.0760062	2.11189
1503	chr14	120324800	120325400	1503	+	1	600	0	130.96	132.293	127.926	121.29	Mbnl2	0.306629	0.000224701	0.014258	3.64839
1504	chr11	93924454	93924654	1504	+	1	200	0	15.1679	12.3917	19.3828	11.7004	Mbtd1	0.673942	0.00754921	0.0752951	2.1221
1505	chr13	99954638	99954738	1505	-	1	100	0	17.1507	23.2918	22.7866	21.779	Mccc2	0.722082	0.000425478	0.0202069	3.37112
1506	chrX	38601981	38602081	1506	+	1	100	0	4.8577	6.6548	9.26592	7.06659	Mcts1	1.13223	0.00195995	0.0402458	2.70776
1507	chr13	43544531	43544631	1507	-	1	100	0	37.4737	43.3709	37.2528	37.0706	Mcur1	0.436629	0.00383185	0.0553103	2.41659
1508	chr6	15800380	15800605	1508	+	1	225	0	16.4567	11.9327	23.543	11.8163	Mdfic	0.745828	0.00259553	0.0460146	2.58577
1509	chr11	21564059	21564184	1509	-	1	125	0	36.3832	57.7131	38.1983	49.3503	Mdh1	0.538613	0.000131718	0.0105578	3.88035
1510	chr11	21559717	21559867	1510	-	1	150	0	82.1844	96.724	91.1464	103.45	Mdh1	0.28662	0.00322553	0.051362	2.4914
1511	chr11	21559199	21559299	1511	-	1	100	0	58.7881	81.3491	67.698	88.1586	Mdh1	0.304018	0.00568836	0.0651827	2.24501
1512	chr10	118158417	118158567	1512	+	1	150	0	8.52576	8.72008	12.0079	8.1092	Mdm1	0.827372	0.00812458	NA	2.0902
1513	chr10	117696399	117696424	1513	-	1	25	0	16.4567	20.3086	15.0335	13.7856	Mdm2	0.651559	0.00541363	0.0636753	2.26651
1514	chr14	55658138	55658488	1514	-	1	350	0	55.2192	45.3214	62.3086	46.57	Mdp1	0.381898	0.00373159	0.0545933	2.42811
1515	chr17	46681620	46681895	1515	+	1	275	0	89.6196	98.6746	97.1031	99.5115	Mea1	0.368925	0.0001171	0.00992246	3.93144
1516	chrX	74037253	74037328	1516	-	1	75	0	38.8616	39.814	35.9291	30.9308	Mecp2	0.486013	0.00193564	0.0399442	2.71318
1517	chrX	74035391	74036091	1517	-	1	700	0	106.473	76.1859	101.736	69.2757	Mecp2	0.331988	0.00118775	0.032764	2.92528
1518	chr11	98155403	98155778	1518	-	1	375	0	34.2022	20.7675	32.0525	15.5233	Med1	0.550521	0.00542939	0.0637163	2.26525
1519	chr11	86355380	86355405	1519	-	1	25	0	5.45252	6.76953	8.22587	6.02398	Med13	0.977156	0.0083073	NA	2.08054
1520	chr11	46441090	46441240	1520	+	1	150	0	6.34475	6.6548	14.2771	6.25567	Med7	1.49148	1.76753e-05	NA	4.75263
1521	chr13	83575542	83575717	1521	+	1	175	0	142.658	146.406	139.083	148.051	Mef2c	0.20726	0.00807037	0.0777034	2.09311
1522	chr13	83662309	83662584	1522	+	1	275	0	65.8268	87.545	44.0604	55.0267	Mef2c	0.324338	0.00749269	0.0749399	2.12536
1523	chr13	83662984	83663259	1523	+	1	275	0	74.7491	78.9397	67.698	68.5807	Mef2c	0.317603	0.0040473	0.0562536	2.39283
1524	chr3	88156334	88156509	1524	+	1	175	0	53.0382	60.2374	43.9659	46.1066	Mef2d	0.348589	0.00852491	0.0797157	2.06931
1525	chr3	88158241	88158341	1525	+	1	100	0	52.8399	60.6963	47.5588	51.088	Mef2d	0.357358	0.00568252	0.0651827	2.24546
1526	chr2	71524907	71525007	1526	+	1	100	0	13.9783	23.7507	22.2193	26.4128	Metap1d	0.770014	0.000197722	0.0134141	3.70395
1527	chr11	121707885	121708010	1527	+	1	125	0	8.12921	7.5727	9.07682	4.17045	Metrnl	1.27631	0.000549035	NA	3.2604
1528	chr1	82729239	82729414	1528	+	1	175	0	51.6502	53.5826	49.1661	45.6432	Mff	0.393222	0.00315169	0.0509835	2.50146
1529	chr3	32563029	32563129	1529	+	1	100	0	65.7277	80.3165	58.9048	68.4648	Mfn1	0.295847	0.00939827	0.0828837	2.02695
1530	chr2	119916531	119916581	1530	+	1	50	0	1.78446	1.60633	5.86211	1.62184	Mga	1.95108	0.00350314	NA	2.45554
1531	chr2	119963735	119964210	1531	+	1	475	0	52.939	32.7003	53.5154	28.3822	Mga	0.443815	0.0036966	0.054388	2.4322
1532	chr2	144279620	144280045	1532	+	1	425	0	39.7538	36.7161	39.2383	32.5526	Mgme1	0.401401	0.00974535	0.0841221	2.0112
1533	chr14	54972772	54972897	1533	+	1	125	0	129.373	136.079	117.526	125.693	Mhrt	0.21851	0.00872972	0.0802578	2.059
1534	chr14	54973896	54974071	1534	+	1	175	0	134.33	140.439	110.435	112.139	Mhrt	0.299905	0.000396916	0.019526	3.4013
1535	chr1	183356727	183358427	1535	-	1	1700	0	254.98	226.951	197.421	163.111	Mia3	0.329804	5.49363e-07	0.000181028	6.26014
1536	chr1	183353745	183353995	1536	-	1	250	0	18.0429	17.0959	17.87	10.0786	Mia3	0.976435	7.03825e-05	0.00726936	4.15254
1537	chr1	183351067	183351092	1537	-	1	25	0	9.21972	11.0148	9.64412	7.18243	Mia3	0.897284	0.00416056	NA	2.38085
1538	chr15	79133002	79133102	1538	+	1	100	0	11.9955	10.6706	11.9133	6.13982	Micall1	1.05558	0.000630621	NA	3.20023
1539	chr17	56609641	56609691	1539	-	1	50	0	18.142	26.9634	22.1248	26.8762	Micos13	0.536412	0.00599157	0.066894	2.22246
1540	chr10	59732995	59733145	1540	+	1	150	0	61.7622	62.0732	53.7045	47.3809	Micu1	0.404478	0.00135747	0.0348345	2.86727
1541	chrX	10717464	10718118	1541	+	2	240135	0,519	86.1498	86.8566	70.8181	68.1173	Mid1ip1	0.342883	0.00136229	0.0348719	2.86573
1542	chrX	10718243	10718693	1542	+	1	450	0	86.3481	92.7082	79.1385	85.7258	Mid1ip1	0.264508	0.0090352	0.081588	2.04406
1543	chr12	84154903	84155103	1543	-	1	200	0	17.2498	13.5391	22.8812	13.4381	Mideas	0.6428	0.00667101	0.0707273	2.17581
1544	chr4	103159760	103159810	1544	+	1	50	0	8.72403	6.08111	11.0624	4.63383	Mier1	0.963938	0.00815271	NA	2.0887
1545	chr7	18864064	18864139	1545	+	1	75	0	6.04734	4.70425	8.50952	3.47537	Mill2	1.15512	0.00609557	NA	2.21499
1546	chr19	32514301	32514351	1546	+	1	50	0	3.56892	3.55687	4.34931	1.96938	Minpp1	1.41287	0.00900727	NA	2.04541
1547	chr19	32514551	32514926	1547	+	1	375	0	16.4567	10.0969	24.0158	10.542	Minpp1	0.705988	0.00648375	0.0697878	2.18817
1548	chr14	60790889	60790964	1548	+	1	75	0	18.3403	22.8328	19.8556	19.3462	Mipep	0.568856	0.00674212	0.070905	2.1712
1549	chr12	57230586	57238737	1549	+	1	8151	0	33.4091	26.7339	38.0092	23.4008	Mipol1,Prps1l3	0.617576	0.000413996	0.019916	3.383
1550	chr12	57238837	57239262	1550	+	1	425	0	36.1849	26.3897	44.4386	26.5287	Prps1l3	0.504201	0.00271048	0.0472456	2.56695
1551	chr18	10785721	10785871	1551	-	1	150	0	36.8789	31.8971	38.4819	29.7723	Mir133a-1hg	0.424113	0.00891083	0.0811607	2.05008
1552	chr11	119427643	119427668	1552	+	1	25	0	1.98274	2.86845	5.76756	2.7803	Rnf213	1.8147	0.00107939	NA	2.96682
1553	chr11	119428036	119428111	1553	+	1	75	0	4.95684	7.68744	9.45502	7.99335	Rnf213	1.10752	0.00163647	NA	2.78609
1554	chr11	119441310	119441385	1554	+	1	75	0	2.87497	3.09792	5.67301	1.73769	Rnf213	2.04025	0.000325939	NA	3.48686
1555	chr11	75465324	75465574	1555	+	1	250	0	45.1072	50.8289	39.4275	38.9242	Mir22hg	0.418251	0.00345402	0.0523661	2.46168
1556	chr11	68990663	68990688	1556	-	1	25	0	5.35338	7.80217	8.69862	7.99335	Mir3062,Pfas	0.94235	0.00696322	NA	2.15719
1557	chr10	93970096	93970721	1557	-	1	625	0	60.9691	43.3709	53.61	33.2477	Vezt	0.413433	0.00331267	0.0519358	2.47982
1558	chr15	80879563	80880563	1558	+	1	1000	0	53.0382	32.2413	73.4655	35.9122	Tnrc6b	0.544347	0.000154102	0.0117458	3.81219
1559	chr19	44304036	44304086	1559	+	1	50	0	10.905	16.4075	15.3171	16.9135	Scd2	0.662562	0.00710443	0.0725827	2.14847
1560	chr17	23815838	23816738	1560	+	1	900	0	206.204	230.394	172.932	179.097	Srrm2	0.340935	3.97228e-07	0.00014218	6.40096
1561	chr17	23817163	23817813	1561	+	1	650	0	64.3398	54.8447	47.937	35.6805	Srrm2	0.4154	0.00221079	0.0425667	2.65545
1562	chr17	23818263	23819138	1562	+	1	875	0	132.05	151.454	97.3867	110.633	Srrm2	0.245161	0.00421449	0.0572355	2.37526
1563	chr17	23819263	23819338	1563	+	1	75	0	24.4868	43.6004	21.8411	33.2477	Srrm2	0.469244	0.00689847	0.0714848	2.16125
1564	chr2	37703205	37703330	1564	-	1	125	0	8.32749	5.50742	8.60407	2.7803	Strbp	1.24858	0.00306039	NA	2.51422
1565	chr1	180569140	180580622	1565	+	5	13,166,116,215,90	0,4511,8442,10013,11392	96.6583	103.838	79.3277	80.1652	Parp1	0.340969	0.000619641	0.0242669	3.20786
1566	chr6	85340787	85340862	1566	-	1	75	0	6.24562	6.42532	4.34931	2.20107	Rab11fip5	1.29231	0.00644108	NA	2.19104
1567	chr3	97793167	97793317	1567	-	1	150	0	152.274	170.042	130.763	147.24	Pde4dip	0.218572	0.00444013	0.0587152	2.3526
1568	chr3	97758812	97758912	1568	-	1	100	0	98.8393	114.049	71.9527	79.3543	Pde4dip	0.292323	0.00339166	0.0523194	2.46959
1569	chr3	97756873	97757073	1569	-	1	200	0	166.748	182.204	138.043	154.538	Pde4dip	0.233372	0.00170622	0.0379591	2.76797
1570	chr3	97690252	97690802	1570	-	1	550	0	242.588	286.73	198.461	241.77	Mir7225,Pde4dip	0.207062	0.000633462	0.0244383	3.19828
1571	chr4	109013524	109013824	1571	+	1	300	0	185.187	198.038	158.277	173.073	Nrd1	0.209051	0.00298446	0.0496852	2.52513
1572	chr4	109044569	109044619	1572	+	1	50	0	21.017	30.2908	18.4373	20.1572	Nrd1	0.62089	0.00199185	0.0406211	2.70074
1573	chr4	109053909	109053934	1573	+	1	25	0	11.2025	14.457	8.32042	6.95074	Nrd1	0.850283	0.00536916	NA	2.27009
1574	chr4	109059787	109060168	1574	+	1	381	0	70.5854	84.6765	70.2508	76.9215	Nrd1	0.347343	0.00130896	0.0343847	2.88307
1575	chr6	38461555	38461605	1575	+	1	50	0	4.56029	5.62216	13.4261	9.03597	Ubn2	1.11868	0.00184652	NA	2.73365
1576	chr15	36247131	36247156	1576	-	1	25	0	9.31886	11.4738	11.5351	8.80427	Rnf19a	0.907836	0.0021352	NA	2.67056
1577	chr6	31458957	31459057	1577	+	1	100	0	20.2239	22.7181	19.0992	17.4927	Mkln1	0.550449	0.00930735	0.0824671	2.03117
1578	chr6	115618850	115619175	1578	+	1	325	0	45.9995	50.4847	39.0493	37.7657	Mkrn2	0.425915	0.00303083	0.0502155	2.51844
1579	chr3	67395254	67395404	1579	+	1	150	0	96.8566	107.05	101.831	113.76	Mlf1	0.268481	0.00342186	0.052365	2.46574
1580	chr3	67397798	67397898	1580	+	1	100	0	80.3008	91.2166	88.9718	101.365	Mlf1	0.293188	0.00302744	0.0501994	2.51892
1581	chr6	124934587	124934737	1581	+	1	150	0	80.0034	98.904	80.7459	96.847	Mlf2	0.296654	0.00289771	0.0488679	2.53795
1582	chr4	87782289	87782339	1582	-	1	50	0	33.6074	37.0603	35.0781	33.1319	Mllt3	0.452598	0.00456998	0.0595934	2.34009
1583	chr5	135133761	135133886	1583	+	1	125	0	25.6764	41.3056	27.5141	37.0706	Mlxipl	0.526736	0.00148392	0.0359044	2.82859
1584	chr5	135133986	135134061	1584	+	1	75	0	20.4222	33.3887	22.4084	29.7723	Mlxipl	0.565189	0.00222069	0.0426184	2.65351
1585	chr2	155817856	155818306	1585	+	1	450	0	53.8313	48.0752	53.1372	42.3995	Mmp24	0.419677	0.00186056	0.0394948	2.73036
1586	chr14	34397988	34398763	1586	+	1	775	0	43.4219	44.9772	75.3565	73.7937	Mmrn2	0.345419	0.00622166	0.0680873	2.20609
1587	chr11	3688183	3688283	1587	+	1	100	0	12.9869	13.5391	14.6553	9.61519	Morc2a	0.886234	0.00095975	NA	3.01784
1588	chrX	139824036	139824361	1588	-	1	325	0	16.0602	14.457	21.4629	14.0173	Morc4	0.68116	0.00391157	0.0554372	2.40765
1589	chr9	90114537	90114637	1589	-	1	100	0	16.8532	15.2601	11.2515	5.3289	Morf4l1	1.15426	0.000126006	NA	3.89961
1590	chr9	90107251	90107301	1590	-	1	50	0	36.7797	31.4382	30.3506	16.9135	Morf4l1	0.843973	4.63418e-06	0.00109325	5.33403
1591	chrX	136733891	136734491	1591	-	1	600	0	181.123	191.956	195.814	210.723	Morf4l2	0.22347	0.000902416	0.029784	3.04459
1592	chr11	59743786	59743811	1592	+	1	25	0	9.7154	12.0475	10.7787	8.1092	Mprip	0.936266	0.00170426	NA	2.76846
1593	chr11	59752504	59753054	1593	+	1	550	0	85.1585	97.0682	85.0952	86.3051	Mprip	0.383974	0.000122174	0.0101453	3.91302
1594	chr11	59757800	59758250	1594	+	1	450	0	32.5169	21.3412	27.9869	13.6698	Mprip	0.676608	0.000989708	0.0307945	3.00449
1595	chr1	171158767	171158842	1595	+	1	75	0	16.2584	28.7992	36.6855	53.1732	Mpz	0.520373	0.00306507	0.0503856	2.51356
1596	chr1	171159945	171160195	1596	+	1	250	0	60.0769	78.7102	92.3756	120.132	Mpz	0.289073	0.00500189	0.0616798	2.30087
1597	chr1	155129198	155129323	1597	-	1	125	0	8.52576	7.68744	10.2114	5.56059	Mr1	0.949675	0.00567882	NA	2.24574
1598	chr9	14819416	14819466	1598	+	1	50	0	12.3921	8.83482	11.9133	5.56059	Mre11a	0.829173	0.00997818	NA	2.00095
1599	chr1	72160657	72160857	1599	-	1	200	0	25.7756	26.9634	20.612	17.1452	Mreg	0.560549	0.00533104	0.0633287	2.27319
1600	chr10	70216971	70217021	1600	+	1	50	0	32.2195	50.7141	51.9081	71.4768	Mrln	0.407993	0.00254614	0.0454495	2.59412
1601	chr11	120485736	120488748	1601	+	3	6138431	0,2360,2581	108.456	117.836	119.606	129.052	Mrpl12	0.271321	0.00166119	0.0376465	2.77958
1602	chr17	45698064	45698364	1602	+	1	300	0	40.5469	59.3195	47.6533	62.0933	Mrpl14	0.418053	0.00140146	0.035163	2.85342
1603	chr11	94659686	94659961	1603	+	1	275	0	25.4781	29.9466	33.849	33.1319	Mrpl27	0.479147	0.0050209	0.0618212	2.29922
1604	chr1	37897702	37897827	1604	+	1	125	0	49.0727	62.5321	58.432	68.8123	Mrpl30	0.335822	0.0059312	0.0664499	2.22686
1605	chr7	100571506	100583052	1605	-	3	9,53,63	0,2955,11483	21.6118	28.1108	28.4596	30.4674	Mrpl48	0.516863	0.00436116	0.058223	2.3604
1606	chr7	100559800	100571456	1606	-	4	117,86,38,9	0,5393,11451,11647	43.2236	53.9268	52.0972	54.5633	Mrpl48	0.468387	0.000383823	0.019094	3.41587
1607	chr10	81264721	81264996	1607	-	1	275	0	62.9518	67.6953	78.2876	82.8297	Mrpl54	0.290189	0.00869036	0.0801334	2.06096
1608	chr11	59202510	59202560	1608	+	1	50	0	4.65943	6.31058	6.61852	4.40214	Mrpl55	1.30447	0.00139545	NA	2.85529
1609	chr17	46125298	46125373	1609	+	1	75	0	18.5386	27.3076	22.9757	28.0347	Mrps18a	0.51037	0.0080064	0.0774164	2.09656
1610	chr9	98590037	98590112	1610	-	1	75	0	8.52576	12.7359	18.6264	14.9441	Mrps22	1.12188	2.1297e-05	0.00309716	4.67168
1611	chr8	22427810	22427885	1611	+	1	75	0	12.5904	17.0959	18.4373	17.7244	Mrps31	0.713661	0.00226408	0.0430031	2.64511
1612	chr11	115606839	115607339	1612	+	1	500	0	95.667	90.0692	98.5213	90.128	Mrps7	0.270214	0.0055183	0.0641957	2.25819
1613	chr2	36153612	36153687	1613	+	1	75	0	9.41799	8.14639	12.0079	6.71905	Mrrf	0.848076	0.00838561	NA	2.07647
1614	chr16	13381545	13381570	1614	+	1	25	0	3.66806	3.67161	5.38936	2.08522	Mrtfb	1.59123	0.00234247	NA	2.63033
1615	chr16	13415813	13415988	1615	+	1	175	0	10.4094	14.6865	13.9934	13.2064	Mrtfb	0.823067	0.00164966	NA	2.78261
1616	chr4	139348686	139348736	1616	-	1	50	0	8.03008	10.3264	10.9678	9.03597	Mrto4	0.883398	0.00385479	NA	2.414
1617	chr4	48560863	48561213	1617	+	1	350	0	55.6157	39.9288	48.977	28.3822	Msantd3	0.524238	0.00043465	0.0202818	3.36186
1618	chr4	48563963	48564263	1618	+	1	300	0	26.1721	24.8981	36.4964	28.3822	Msantd3	0.511692	0.00386044	0.0553758	2.41336
1619	chr9	4376576	4385410	1619	+	3	47606672	0,6960,8162	227.42	189.547	196.854	145.966	Msantd4	0.388017	2.27574e-08	1.34984e-05	7.64288
1620	chr17	87682546	87682596	1620	+	1	50	0	7.23698	8.03165	8.69862	5.90813	Msh2	0.925867	0.00794898	NA	2.09969
1621	chr11	98796207	98796582	1621	+	1	375	0	93.6842	88.0039	79.5168	74.0254	Msl1	0.269687	0.00896241	0.0813503	2.04758
1622	chrX	168673729	168673854	1622	-	1	125	0	13.3835	14.8012	11.2515	9.15181	Msl3	0.720118	0.00872348	NA	2.05931
1623	chrX	96165943	96166143	1623	+	1	200	0	38.7625	46.4688	60.1339	64.7578	Msn	0.370058	0.00509903	0.0622316	2.29251
1624	chr5	37820840	37820965	1624	-	1	125	0	1.68532	1.72107	5.01116	1.50599	Msx1	1.98401	0.00346156	NA	2.46073
1625	chr5	37820838	37820888	1625	+	1	50	0	1.38791	1.26212	4.25476	1.15846	Msx1os	1.98366	0.00995061	NA	2.00215
1626	chr5	146955147	146955797	1626	-	1	650	0	78.6154	67.1217	85.7571	69.1599	Mtif3	0.337473	0.00203306	0.0409696	2.69185
1627	chr14	79402843	79402893	1627	+	1	50	0	10.3102	10.5559	13.6152	9.03597	Mtrf1	0.846499	0.00344877	NA	2.46234
1628	chr10	5817505	5817605	1628	-	1	100	0	10.8059	12.2769	16.3572	12.1638	Mtrf1l	0.838027	0.00158629	0.03696	2.79962
1629	chr8	110727131	110727181	1629	+	1	50	0	13.6809	14.1128	10.2114	6.95074	Mtss2	0.87591	0.00281335	NA	2.55078
1630	chr8	110727312	110727387	1630	+	1	75	0	42.034	40.5025	34.4163	26.992	Mtss2	0.574808	0.000314942	0.0173397	3.50177
1631	chr8	110727493	110727543	1631	+	1	50	0	31.6246	30.1761	26.4741	20.5047	Mtss2	0.579572	0.00157576	0.0367558	2.80251
1632	chr8	110739020	110739270	1632	+	1	250	0	36.1849	40.6172	27.4196	26.7604	Mtss2	0.478118	0.00411586	0.0565128	2.38554
1633	chr8	41082949	41083749	1633	-	1	800	0	95.2704	76.8744	65.7124	43.6738	Mtus1	0.49543	2.45155e-05	0.00346219	4.61056
1634	chr8	40998351	40998451	1634	-	1	100	0	59.6803	59.09	60.8903	55.1426	Mtus1	0.346343	0.0048298	0.0606941	2.31607
1635	chr8	40993136	40993461	1635	-	1	325	0	42.1331	31.7824	38.4819	25.2544	Mtus1	0.427948	0.00929775	0.0824173	2.03162
1636	chr14	30880632	30880732	1636	+	1	100	0	42.4305	55.0742	45.2896	52.0147	Mustn1	0.4395	0.00111577	0.0323528	2.95243
1637	chr19	53370204	53370354	1637	+	1	150	0	82.3826	87.6597	67.5089	68.4648	Mxi1	0.286488	0.00799087	0.0773382	2.09741
1638	chr4	155843428	155843603	1638	+	1	175	0	15.961	24.2097	23.2594	28.7297	Mxra8	0.527319	0.00808841	0.0777296	2.09214
1639	chr11	72447966	72448091	1639	+	1	125	0	51.1546	49.5668	52.8536	48.076	Mybbp1a	0.345395	0.0092082	0.0820087	2.03583
1640	chr11	72450882	72451457	1640	+	1	575	0	140.08	136.538	164.707	161.952	Mybbp1a	0.222539	0.00378184	0.055027	2.4223
1641	chr10	88542338	88575845	1641	-	18	178,105,160,134,107,163,167,106,125,133,167,57,52,118,149,114,36,4	0,1379,3633,6429,6918,9055,10917,12325,13277,16232,17885,24169,26259,28200,29181,31077,32790,33503	781.198	948.538	609.565	758.21	Mybpc1	0.183259	7.11595e-08	3.35744e-05	7.14777
1642	chr10	88519938	88536482	1642	-	9	5,59,221,137,160,140,196,89,168	0,1338,3028,5030,6343,9486,11730,13546,16376	451.171	579.77	418.007	549.572	Mybpc1	0.183703	1.3266e-05	0.00227606	4.87726
1643	chr7	44513686	44513811	1643	-	1	125	0	125.408	148.356	121.781	144.691	Mybpc2	0.214381	0.00801486	0.077462	2.0961
1644	chr1	134197732	134197857	1644	+	1	125	0	43.4219	71.0227	64.7669	100.67	Mybph	0.330667	0.00449901	0.0590389	2.34688
1645	chr1	134200390	134200640	1645	+	1	250	0	76.3353	100.051	106.936	129.863	Mybph	0.340586	0.000279763	0.0160574	3.55321
1646	chr1	134200940	134201040	1646	+	1	100	0	46.396	74.4649	76.302	103.219	Mybph	0.523291	3.04894e-06	0.000791199	5.51585
1647	chr11	67201885	67202298	1647	+	1	413	0	155.446	189.547	89.7282	108.2	Myh1	0.232362	0.00551213	0.0641957	2.25868
1648	chr11	67202438	67202588	1648	+	1	150	0	112.818	123.687	66.2797	66.7271	Myh1	0.34081	0.000804584	0.0279785	3.09443
1649	chr11	67211338	67211563	1649	+	1	225	0	177.356	194.71	159.601	157.55	Myh1	0.394238	3.97912e-08	2.11812e-05	7.40021
1650	chr11	67213212	67213437	1650	+	1	225	0	191.73	185.99	156.102	151.063	Myh1	0.237767	0.000995304	0.0307945	3.00204
1651	chr11	67213573	67213723	1651	+	1	150	0	131.455	141.472	112.988	116.888	Myh1	0.272227	0.00119797	0.0329045	2.92155
1652	chr11	67220415	67220690	1652	+	1	275	0	220.678	251.046	210.185	243.392	Myh1	0.191488	0.00192905	0.0399274	2.71466
1653	chr11	67220799	67220974	1653	+	1	175	0	171.606	199.07	162.816	188.133	Myh1	0.223673	0.0013847	0.0350789	2.85865
1654	chr11	67221300	67221662	1654	+	1	362	0	249.825	272.847	249.896	274.554	Myh1	0.206621	0.000369595	0.0187141	3.43227
1655	chr11	67224319	67224569	1655	+	1	250	0	154.257	188.055	159.223	191.84	Myh1	0.236889	0.000909918	0.0298466	3.041
1656	chr11	68790128	68790228	1656	+	1	100	0	26.8661	22.6034	17.1136	11.1212	Myh10	0.588051	0.00951063	0.0834021	2.02179
1657	chr11	68791874	68792024	1657	+	1	150	0	49.5684	37.634	29.4051	18.767	Myh10	0.47217	0.00645242	0.0696218	2.19028
1658	chr11	68798256	68800914	1658	+	1	2658	0	63.5467	58.9753	38.1983	30.3516	Myh10	0.448819	0.00167261	0.0376465	2.7766
1659	chr11	68802857	68803032	1659	+	1	175	0	34.2022	34.6508	19.5719	15.6392	Myh10	0.575106	0.00333628	0.0520319	2.47674
1660	chr11	68804631	68804831	1660	+	1	200	0	49.9649	43.0267	31.0125	22.8216	Myh10	0.458809	0.00489876	0.0611388	2.30991
1661	chr11	68807141	68807266	1661	+	1	125	0	48.577	40.6172	32.4307	21.5473	Myh10	0.554217	0.000810948	0.0280661	3.09101
1662	chr16	14277573	14277798	1662	-	1	225	0	22.504	23.8655	28.9324	23.1691	Myh11	0.621525	0.00112051	0.032398	2.95059
1663	chr7	44628788	44629384	1663	-	1	596	0	67.2147	54.9594	60.0394	44.9481	Myh14	0.397208	0.00172083	0.0380313	2.76426
1664	chr7	44625367	44625492	1664	-	1	125	0	47.5856	41.3056	47.8424	35.9122	Myh14	0.439029	0.00241695	0.0442469	2.61673
1665	chr7	44621743	44621943	1665	-	1	200	0	30.8315	33.6182	30.4452	28.2663	Myh14	0.452992	0.00759119	0.0754395	2.11969
1666	chr7	44616118	44616293	1666	-	1	175	0	59.0855	57.4837	59.283	51.4355	Myh14	0.386788	0.00199192	0.0406211	2.70073
1667	chr7	44613665	44613715	1667	-	1	50	0	35.491	35.1098	39.6165	32.9002	Myh14	0.525965	0.000861105	0.0289733	3.06494
1668	chr11	67173445	67173545	1668	+	1	100	0	73.8569	87.4303	39.522	42.8629	Myh2	0.345712	0.00648748	0.0697878	2.18792
1669	chr11	67174944	67175094	1669	+	1	150	0	60.176	61.9584	22.0302	15.8709	Myh2	0.735896	3.29118e-05	0.00419171	4.48265
1670	chr11	67176270	67176345	1670	+	1	75	0	77.6241	79.5133	43.5877	41.3569	Myh2	0.326008	0.00997245	0.0850653	2.0012
1671	chr11	67186490	67188532	1671	+	1	2042	0	303.458	317.135	224.935	233.082	Myh2	0.243741	2.48653e-05	0.00348786	4.60441
1672	chr11	67188668	67188818	1672	+	1	150	0	147.813	149.274	122.348	117.815	Myh2	0.285806	0.00045737	0.0207067	3.33973
1673	chr11	67191605	67191780	1673	+	1	175	0	172.101	188.4	151.28	166.818	Myh2	0.20484	0.00455196	0.0594331	2.3418
1674	chr11	67193227	67193502	1674	+	1	275	0	235.152	251.276	219.64	240.612	Myh2	0.202485	0.000909166	0.0298466	3.04136
1675	chr11	67194576	67194908	1675	+	1	332	0	238.424	267.224	239.118	273.396	Myh2	0.203552	0.000543249	0.0226993	3.265
1676	chr11	67091991	67093196	1676	+	3	147,243,60	0,339,1145	88.5291	78.0217	70.2508	55.1426	Myh3	0.406993	0.000282595	0.0161616	3.54884
1677	chr11	67093473	67094544	1677	+	3	113,91,71	0,193,1000	21.1161	17.7844	12.5752	7.52997	Myh3	0.739297	0.00548512	NA	2.26081
1678	chr11	67097982	67099365	1678	+	3	62125188	0,595,1195	38.7625	32.2413	27.2305	17.9561	Myh3	0.575455	0.00163585	0.0375537	2.78626
1679	chr11	67099753	67101604	1679	+	6	50,126,171,105,96,77	0,122,1044,1334,1584,1774	72.3698	74.9238	73.0873	64.8736	Myh3	0.488856	1.17808e-05	0.00207262	4.92883
1680	chr11	67241410	67241535	1680	+	1	125	0	90.4127	112.558	86.2298	104.261	Myh4	0.257288	0.00668299	0.070749	2.17503
1681	chr11	67248448	67248748	1681	+	1	300	0	214.73	251.62	203.567	243.855	Myh4	0.197409	0.0014977	0.0359447	2.82458
1682	chr11	67250756	67251006	1682	+	1	250	0	227.122	255.521	219.924	252.66	Myh4	0.194476	0.00137179	0.0349	2.86271
1683	chr11	67251729	67251929	1683	+	1	200	0	251.609	284.091	266.915	296.217	Myh4	0.258582	5.0527e-06	0.00115268	5.29648
1684	chr11	67252187	67252337	1684	+	1	150	0	200.058	205.266	193.828	204.815	Myh4	0.172832	0.00907316	0.0817175	2.04224
1685	chr11	67252558	67252683	1685	+	1	125	0	183.8	197.808	182.86	192.304	Myh4	0.249031	0.000264224	0.0155832	3.57803
1686	chr11	67254001	67254557	1686	+	1	556	0	243.48	291.205	236.47	282.548	Myh4	0.217026	0.000178326	0.012592	3.74879
1687	chr11	67256195	67257291	1687	+	1	1096	0	398.232	450.346	396.922	460.371	Myh4	0.20106	9.80938e-06	0.00186828	5.00836
1688	chr11	67258633	67258733	1688	+	1	100	0	160.899	192.76	163.383	199.834	Myh4	0.222473	0.00153638	0.0362417	2.8135
1689	chr11	67259106	67259181	1689	+	1	75	0	134.132	152.601	136.341	153.843	Myh4	0.259704	0.000895766	0.0296577	3.04781
1690	chr14	54944287	54944537	1690	-	1	250	0	56.8054	50.7141	44.4386	30.004	Myh6	0.64331	8.19952e-06	0.00162572	5.08621
1691	chr14	54989275	54989375	1691	-	1	100	0	66.6199	73.7764	29.216	28.498	Myh7	0.410858	0.00511	0.0622556	2.29158
1692	chr14	54989058	54989158	1692	-	1	100	0	40.4478	50.8289	14.088	13.4381	Myh7	0.641778	0.00167589	0.0376465	2.77575
1693	chr14	54988814	54988914	1693	-	1	100	0	30.7324	47.7309	10.1169	10.7736	Myh7	0.811791	0.000451409	0.0206363	3.34543
1694	chr14	54984562	54984787	1694	-	1	225	0	136.809	159.141	96.7249	109.938	Myh7	0.265369	0.00181175	0.0390073	2.7419
1695	chr14	54983547	54983772	1695	-	1	225	0	174.58	182.892	135.68	143.417	Myh7	0.221909	0.00307359	0.0503856	2.51235
1696	chr14	54983248	54983398	1696	-	1	150	0	136.809	146.75	100.507	106.578	Myh7	0.235345	0.00606938	0.0672866	2.21686
1697	chr14	54979181	54979556	1697	-	1	375	0	229.7	251.62	176.053	193.926	Myh7	0.209151	0.00126418	0.03382	2.89819
1698	chr14	54975880	54976055	1698	-	1	175	0	143.748	156.502	114.122	119.437	Myh7	0.274761	0.000791928	0.0278224	3.10131
1699	chr14	54975244	54975394	1699	-	1	150	0	109.15	111.984	86.7026	84.9149	Myh7	0.338864	0.000391161	0.0192886	3.40764
1700	chr14	54974913	54975063	1700	-	1	150	0	105.68	105.903	77.0584	75.9948	Myh7	0.30157	0.00248076	0.0447638	2.60542
1701	chr14	54973768	54974043	1701	-	1	275	0	167.938	183.466	131.708	145.386	Myh7	0.218533	0.00374497	0.0546735	2.42655
1702	chr14	54973086	54973186	1702	-	1	100	0	126.598	142.734	111.097	127.199	Myh7	0.250116	0.00273653	0.0473296	2.5628
1703	chr14	54972704	54972954	1703	-	1	250	0	196.786	210.888	178.511	193.231	Myh7	0.223785	0.000885816	0.0294704	3.05266
1704	chr14	54971399	54971499	1704	-	1	100	0	64.538	82.726	52.8536	64.1785	Myh7	0.336614	0.00384955	0.0553758	2.41459
1705	chr11	67301488	67301513	1705	+	1	25	0	8.03008	3.44214	1.891	4.98137	Myh8	-2.34547	2.42742e-06	NA	5.61486
1706	chr11	67303880	67306949	1706	+	6	46,204,126,171,105,73	0,443,1741,1954,2273,2996	123.425	121.393	124.712	124.766	Myh8	0.235254	0.00539836	0.0636529	2.26774
1707	chr15	77773937	77774037	1707	-	1	100	0	45.9995	42.5677	69.3053	60.5873	Myh9	0.337207	0.00952134	0.0834021	2.0213
1708	chr15	77763802	77763977	1708	-	1	175	0	38.0685	37.8635	62.4032	56.5327	Myh9	0.404902	0.00343086	0.052365	2.4646
1709	chr11	67224295	67224795	1709	-	1	500	0	190.343	224.198	194.679	225.667	Myhas	0.249709	0.000123004	0.0101736	3.91008
1710	chr5	122102705	122102755	1710	+	1	50	0	79.3094	93.8556	73.1819	84.7991	Myl2	0.269194	0.00918749	0.0819292	2.0368
1711	chr2	156780490	156780565	1711	+	1	75	0	15.2671	21.6855	20.3283	21.4315	Myl9	0.678837	0.00145326	0.0357461	2.83766
1712	chr12	101221959	101222309	1712	-	1	350	0	115.593	165.223	120.646	172.147	Mylf-ps	0.22555	0.00436899	0.0582332	2.35962
1713	chr16	34938937	34952828	1713	+	1	13891	0	10.5085	13.6538	17.3027	15.4075	Mylk	0.765731	0.00250034	NA	2.602
1714	chr16	34963635	34963835	1714	+	1	200	0	25.6764	28.7992	36.6855	31.9734	Mylk	0.585074	0.000621868	0.0242669	3.2063
1715	chr2	152911305	152916640	1715	+	6	294,475,296,106,94,335	0,734,2139,3824,4351,5000	597.795	742.698	532.696	694.843	Mylk2	0.198911	8.87446e-08	3.91987e-05	7.05186
1716	chr2	152920397	152922150	1716	+	3	41,133,76	0,123,1677	85.1585	127.703	81.4077	117.12	Mylk2	0.309162	0.000961821	0.0306803	3.01691
1717	chr2	152922525	152922950	1717	+	1	425	0	111.43	172.795	102.682	158.129	Mylk2	0.287537	0.000432601	0.0202818	3.36391
1718	chr13	32726849	32727124	1718	-	1	275	0	168.334	178.647	159.79	175.506	Mylk4	0.211477	0.0032639	0.0515679	2.48626
1719	chr15	25785897	25786022	1719	+	1	125	0	23.4954	32.1266	29.3106	32.4368	Myo10	0.525022	0.0025865	0.0459491	2.58729
1720	chr15	25793151	25793226	1720	+	1	75	0	19.2325	23.4065	24.8667	24.3276	Myo10	0.532574	0.00682545	0.071352	2.16587
1721	chr11	77812077	77812402	1721	+	1	325	0	54.4261	53.6973	35.9291	30.4674	Myo18a	0.471986	0.00133084	0.034622	2.87587
1722	chr11	77841462	77841587	1722	+	1	125	0	56.1114	58.6311	49.9225	48.8869	Myo18a	0.370034	0.00410611	0.0564522	2.38657
1723	chr11	77845624	77845799	1723	+	1	175	0	86.249	94.6587	77.4366	85.0307	Myo18a	0.262076	0.00978653	0.0843695	2.00937
1724	chr11	77850758	77853391	1724	+	1	2633	0	149.796	149.274	137.287	133.107	Myo18a	0.288796	0.000251076	0.0150811	3.6002
1725	chr5	112873897	112875322	1725	-	1	1425	0	456.921	456.886	384.819	373.602	Myo18b	0.296225	1.39095e-10	1.44381e-07	9.85669
1726	chr5	112803190	112803290	1726	-	1	100	0	73.2621	82.267	71.0072	75.2997	Myo18b	0.299575	0.00559861	0.0646065	2.25192
1727	chr5	112775262	112775387	1727	-	1	125	0	88.0334	100.166	88.3099	95.341	Myo18b	0.299418	0.00210987	0.0417151	2.67574
1728	chr5	112692098	112692623	1728	-	1	525	0	153.563	175.664	148.255	170.525	Myo18b	0.214917	0.00358357	0.0536372	2.44568
1729	chr5	112688925	112689075	1729	-	1	150	0	73.3612	84.5618	77.153	83.1772	Myo18b	0.315001	0.00277428	0.0477562	2.55685
1730	chr11	75673935	75674060	1730	+	1	125	0	8.32749	10.5559	14.9389	12.743	Myo1c	0.788398	0.00517041	NA	2.28647
1731	chr9	59921737	59921912	1731	+	1	175	0	8.72403	7.80217	10.7787	5.79229	Myo9a	0.991104	0.00335132	0.0521064	2.47478
1732	chr1	162648439	162649189	1732	+	1	750	0	118.667	119.213	150.808	149.441	Myoc	0.24648	0.00252648	0.0452544	2.59748
1733	chr17	71106227	71106327	1733	+	1	100	0	106.473	114.049	96.7249	103.914	Myom1	0.239476	0.0089242	0.0811607	2.04943
1734	chr17	71126099	71126774	1734	+	1	675	0	290.272	342.378	268.523	332.825	Myom1	0.143537	0.00733301	0.0737564	2.13472
1735	chr8	15063860	15065843	1735	+	1	1983	0	114.701	146.061	99.1832	125.577	Myom2	0.224727	0.0087061	0.0802213	2.06018
1736	chr4	135814262	135814587	1736	+	1	325	0	61.3657	64.8269	36.2127	35.3329	Myom3	0.359411	0.00968794	0.0839056	2.01377
1737	chr4	135814912	135815387	1737	+	1	475	0	90.611	94.085	83.3933	83.2931	Myom3	0.282499	0.00487564	0.0610482	2.31197
1738	chr18	44341304	44341454	1738	+	1	150	0	108.257	117.033	96.3467	101.597	Myot	0.285455	0.00179895	0.0389024	2.74498
1739	chr18	44342343	44345136	1739	+	1	2793	0	222.959	253.112	223.422	248.605	Myot	0.294722	1.34912e-06	0.000388996	5.86995
1740	chr18	44355116	44355466	1740	+	1	350	0	109.546	135.391	112.798	137.045	Myot	0.251334	0.00295842	0.0494897	2.52894
1741	chr3	123034173	123034273	1741	-	1	100	0	74.1543	77.6775	50.5844	46.9175	Myoz2	0.403272	0.000949005	0.0306619	3.02273
1742	chr3	123026086	123026211	1742	-	1	125	0	114.999	118.065	92.8483	89.5487	Myoz2	0.329819	0.000384455	0.019094	3.41515
1743	chr3	123016552	123016677	1743	-	1	125	0	93.2877	104.985	72.52	76.4582	Myoz2	0.332104	0.0010993	0.0321804	2.95888
1744	chr10	63145989	63146189	1744	-	1	200	0	46.9908	72.0554	41.0348	57.6912	Mypn	0.345094	0.00754074	0.0752623	2.12259
1745	chrM	2750	3675	1745	+	1	925	0	458.309	553.725	442.211	562.315	ND1	0.185138	9.91941e-06	0.00187206	5.00351
1746	chrM	3913	5013	1746	+	1	1100	0	559.924	621.306	540.166	630.085	ND2,TrnW	0.196208	4.0568e-07	0.000142618	6.39182
1747	chrM	10651	11544	1747	+	1	893	0	380.883	440.364	356.644	436.043	ND4	0.174992	0.000183757	0.0128013	3.73576
1748	chrM	11741	13565	1748	+	1	1824	0	965.79	1098.73	947.204	1136.56	ND5	0.180119	6.62727e-10	5.98183e-07	9.17867
1749	chrM	13551	14070	1749	-	1	519	0	346.086	391.371	342.177	412.063	ND6	0.199321	4.18236e-05	0.00493329	4.37858
1750	chr3	51459950	51460150	1750	+	1	200	0	34.0039	27.5371	39.0493	27.4554	Naa15	0.486258	0.0040122	0.0561276	2.39662
1751	chr11	69396194	69396244	1751	+	1	50	0	32.2195	50.4847	41.9803	60.819	Naa38	0.39081	0.00546463	0.0639131	2.26244
1752	chr16	44159467	44159692	1752	+	1	225	0	79.9042	85.4797	67.0361	68.9282	Naa50	0.312024	0.00408894	0.0563902	2.38839
1753	chr1	51473009	51473059	1753	-	1	50	0	35.5901	28.7992	25.7177	16.5659	Nabp1	0.580686	0.00230421	0.0433478	2.63748
1754	chr10	128042349	128042749	1754	+	1	400	0	41.7366	51.0583	36.0236	39.9668	Naca	0.3748	0.00990322	0.0847612	2.00422
1755	chr10	128043449	128044049	1755	+	1	600	0	132.744	125.408	124.617	112.486	Naca	0.305726	0.000308946	0.017149	3.51012
1756	chr12	32830174	32830299	1756	+	1	125	0	50.6589	45.3214	44.2495	35.6805	Nampt	0.370656	0.00971588	0.0840774	2.01252
1757	chr12	32848651	32848726	1757	+	1	75	0	22.9997	34.7656	25.6231	31.2783	Nampt	0.53203	0.00260738	0.046146	2.5838
1758	chr10	111485516	111485566	1758	+	1	50	0	23.7928	28.7992	20.8956	20.6205	Nap1l1	0.51307	0.00855416	0.0798108	2.06782
1759	chr10	111494194	111494269	1759	+	1	75	0	40.4478	38.4372	38.4819	30.1199	Nap1l1	0.510302	0.0010961	0.0321804	2.96015
1760	chr10	111494795	111494820	1760	+	1	25	0	42.6288	37.4045	40.2784	30.6991	Nap1l1	0.451099	0.00356878	0.0534544	2.44748
1761	chr10	111495321	111495371	1761	+	1	50	0	32.5169	27.4224	29.5942	20.5047	Nap1l1	0.546125	0.0028317	0.0482499	2.54795
1762	chr11	121250781	121250906	1762	+	1	125	0	39.4564	58.4016	39.1438	51.8989	Narf	0.387848	0.00488788	0.0611279	2.31088
1763	chr11	121252694	121253269	1763	+	1	575	0	130.563	155.929	127.17	150.599	Narf	0.24002	0.00241734	0.0442469	2.61666
1764	chr11	115183103	115183253	1764	-	1	150	0	23.9911	27.8813	27.7978	28.0347	Nat9	0.472596	0.00911693	0.081757	2.04015
1765	chr11	101569713	101571383	1765	+	1	1670	0	27.8574	39.1256	28.5542	34.522	Nbr1	0.433079	0.00887212	0.0809961	2.05197
1766	chr11	101575003	101575178	1766	+	1	175	0	34.797	45.6657	40.0893	42.6312	Nbr1	0.518528	0.00043475	0.0202818	3.36176
1767	chr9	49505453	49505553	1767	-	1	100	0	3.17238	2.4095	6.90217	2.31691	Ncam1	1.41791	0.009243	NA	2.03419
1768	chr15	89370253	89370303	1768	+	1	50	0	40.2495	47.9604	41.6966	44.1372	Ncaph2	0.430967	0.00248094	0.0447638	2.60538
1769	chr15	89370414	89370464	1769	+	1	50	0	18.9351	26.6192	22.9757	25.9494	Ncaph2	0.574623	0.0030919	0.0504687	2.50977
1770	chr1	43569915	43570040	1770	+	1	125	0	8.92231	9.86746	13.4261	10.3103	Nck2	0.758269	0.00945446	NA	2.02436
1771	chr1	86356962	86357437	1771	-	1	475	0	236.441	240.376	219.735	230.533	Ncl	0.174784	0.00461839	0.0598042	2.33551
1772	chr1	86351389	86351489	1772	-	1	100	0	46.5943	60.9258	49.9225	59.5447	Ncl	0.364258	0.00437687	0.058246	2.35884
1773	chr1	86350833	86351033	1773	-	1	200	0	100.525	113.476	102.871	113.529	Ncl	0.247933	0.00616328	0.0676908	2.21019
1774	chr10	81487479	81487529	1774	-	1	50	0	5.84907	7.68744	8.13132	6.60321	Ncln	0.965028	0.00678335	NA	2.16856
1775	chr12	4295053	4295228	1775	-	1	175	0	10.2111	6.6548	9.26592	3.01199	Ncoa1	1.22345	0.00204285	NA	2.68976
1776	chr1	13224621	13224696	1776	-	1	75	0	13.0861	12.7359	10.8733	6.71905	Ncoa2	0.872507	0.00335874	NA	2.47382
1777	chr2	166054880	166055080	1777	+	1	200	0	14.474	10.7854	16.0735	7.76166	Ncoa3	0.86502	0.00218452	NA	2.66064
1778	chr11	62373082	62373457	1778	-	1	375	0	86.6455	81.5786	68.3598	55.3743	Ncor1	0.450946	5.65817e-05	0.0061823	4.24732
1779	chr11	62343191	62343341	1779	-	1	150	0	20.9179	23.8655	14.7498	12.3955	Ncor1	0.659707	0.00404435	0.0562536	2.39315
1780	chr5	125068936	125069061	1780	-	1	125	0	44.215	39.2403	37.7255	29.5407	Ncor2	0.433658	0.00524446	0.0629879	2.2803
1781	chr5	125017277	125017352	1781	-	1	75	0	5.05597	5.50742	10.7787	6.95074	Ncor2	1.02316	0.00572569	NA	2.24217
1782	chr1	172066537	172066662	1782	-	1	125	0	6.34475	6.76953	8.98227	4.98137	Ncstn	1.18395	0.00144354	NA	2.84057
1783	chr7	142544858	142555158	1783	-	1	10300	0	450.081	655.038	467.74	660.205	Nctc1	0.280586	2.65143e-12	3.9317e-09	11.5765
1784	chr16	14183488	14183588	1784	+	1	100	0	17.5472	16.2928	18.0591	12.2797	Nde1	0.664637	0.00535124	0.0634163	2.27155
1785	chr10	94220698	94220773	1785	+	1	75	0	10.2111	4.2453	3.68746	4.40214	Ndufa12	-1.30583	0.00237153	NA	2.62497
1786	chr8	69894212	69894387	1786	-	1	175	0	79.2103	115.77	83.8661	120.711	Ndufa13	0.276251	0.00361381	0.0538732	2.44204
1787	chr6	11905206	11905256	1787	-	1	50	0	43.3228	67.4659	49.2607	69.855	Ndufa4	0.372815	0.00297092	0.0495858	2.52711
1788	chr15	82350288	82350363	1788	-	1	75	0	45.0081	64.0237	52.5699	68.2331	Ndufa6	0.352698	0.00473416	0.0604031	2.32476
1789	chr7	122087289	122087389	1789	-	1	100	0	8.32749	9.29377	12.197	7.87751	Ndufab1	1.00488	0.00126917	NA	2.89648
1790	chr4	24898082	24898282	1790	+	1	200	0	37.1763	45.4362	35.0781	36.8389	Ndufaf4	0.457667	0.00252537	0.0452544	2.59767
1791	chr2	140177242	140177292	1791	+	1	50	0	24.6851	32.0119	28.7433	31.7417	Ndufaf5	0.465104	0.0075034	0.0749617	2.12474
1792	chr1	58591090	58591240	1792	+	1	150	0	53.2364	68.1543	58.8103	71.0134	Ndufb3	0.333458	0.00501482	0.0617849	2.29974
1793	chr15	58939279	58939479	1793	+	1	200	0	70.5854	106.706	83.9606	116.193	Ndufb9	0.349522	0.000355682	0.0185062	3.44894
1794	chr19	3910906	3911056	1794	-	1	150	0	25.8747	36.6014	31.2016	38.3449	Ndufs8	0.437891	0.00780789	0.0766092	2.10747
1795	chr19	4011102	4011252	1795	-	1	150	0	91.1067	114.853	85.4734	105.767	Ndufv1	0.244399	0.00968681	0.0839056	2.01382
1796	chr19	5844332	5845480	1796	-	1	1148	0	404.974	521.025	374.986	504.624	Neat1	0.202003	5.34888e-06	0.00119979	5.27174
1797	chr19	5843182	5844232	1797	-	1	1050	0	352.927	388.617	337.639	394.455	Neat1	0.149002	0.00232098	0.0433745	2.63433
1798	chr2	52326671	52326771	1798	-	1	100	0	14.474	14.8012	43.2095	34.0586	Neb	0.610339	0.00290816	0.0489647	2.53638
1799	chr2	52280443	52280618	1799	-	1	175	0	26.5687	31.5529	76.302	78.5434	Neb	0.430293	0.00297372	0.0495858	2.5267
1800	chr2	52228752	52230155	1800	-	1	1403	0	106.869	122.425	113.744	127.083	Neb	0.269119	0.00189846	0.0398083	2.7216
1801	chr2	52226521	52227543	1801	-	1	1022	0	154.059	190.35	150.808	187.786	Neb	0.211205	0.00334933	0.0521064	2.47504
1802	chr2	52219197	52219397	1802	-	1	200	0	72.8655	99.2482	65.0506	84.104	Neb	0.300981	0.00433205	0.0579805	2.36331
1803	chr2	52212548	52212798	1803	-	1	250	0	103.796	121.163	90.0118	101.249	Neb	0.270964	0.00334177	0.0520444	2.47602
1804	chr2	52206889	52207760	1804	-	1	871	0	118.865	136.423	98.7104	113.76	Neb	0.248799	0.00431731	0.0578988	2.36479
1805	chr2	52201818	52201993	1805	-	1	175	0	86.6455	105.1	70.7236	81.6712	Neb	0.286101	0.00500048	0.0616798	2.30099
1806	chr2	52196302	52196377	1806	-	1	75	0	95.1713	107.624	81.6914	90.128	Neb	0.262069	0.00708461	0.0724515	2.14968
1807	chr2	52186032	52186107	1807	-	1	75	0	58.4907	59.6637	52.0026	48.076	Neb	0.378301	0.00307281	0.0503856	2.51246
1808	chr2	52164602	52165266	1808	-	1	664	0	185.386	202.398	174.918	196.59	Neb	0.183572	0.00706808	0.072345	2.1507
1809	chr2	52162909	52164036	1809	-	1	1127	0	169.92	190.006	159.128	180.603	Neb	0.194209	0.00624166	0.0680923	2.2047
1810	chr2	52157850	52157900	1810	-	1	50	0	57.6976	65.2858	45.9514	47.9601	Neb	0.332491	0.00973871	0.0840996	2.0115
1811	chr2	52149610	52149685	1811	-	1	75	0	121.839	132.063	118.282	117.236	Neb	0.376235	9.54991e-06	0.00183571	5.02
1812	chr1	138619553	138619728	1812	-	1	175	0	28.6505	33.7329	17.019	16.1026	Nek7	0.541571	0.00734977	0.0738892	2.13373
1813	chr1	138487036	138487086	1813	-	1	50	0	31.2281	45.2067	27.9869	35.3329	Nek7	0.432353	0.00704871	0.072191	2.15189
1814	chr1	138485561	138485836	1814	-	1	275	0	57.6976	69.4164	54.9337	57.2278	Nek7	0.423151	0.000507345	0.0217164	3.2947
1815	chr12	69341288	69341463	1815	-	1	175	0	14.474	13.998	19.6665	13.3223	Nemf	0.747843	0.00215587	0.0422226	2.66638
1816	chr1	191306861	191307011	1816	-	1	150	0	19.8273	27.1929	27.1359	30.5833	Nenf	0.500977	0.00685033	0.0714383	2.16429
1817	chr3	87975800	87978825	1817	+	1	3025	0	443.934	330.675	529.387	392.138	Nes	0.236059	4.12191e-07	0.000142618	6.3849
1818	chr13	3893302	3893552	1818	-	1	250	0	29.5428	32.815	29.9724	27.4554	Net1	0.496565	0.00390494	0.0554372	2.40839
1819	chr11	4787448	4787548	1819	-	1	100	0	55.4175	48.4194	48.5043	38.2291	Nf2	0.364603	0.00820013	0.0783188	2.08618
1820	chr18	80607604	80608004	1820	-	1	400	0	25.0816	21.6855	31.2961	22.4741	Nfatc1	0.492601	0.00968023	0.0839056	2.01411
1821	chr11	96827749	96828199	1821	-	1	450	0	165.757	156.158	135.112	126.272	Nfe2l1	0.226621	0.00382707	0.0553103	2.41713
1822	chr11	96827199	96827549	1822	-	1	350	0	119.955	135.505	92.7538	105.072	Nfe2l1	0.242626	0.00633471	0.0687087	2.19827
1823	chr11	96818588	96820063	1823	-	1	1475	0	472.882	494.864	403.257	419.13	Nfe2l1	0.267458	1.88621e-09	1.50607e-06	8.72441
1824	chr10	81420476	81420701	1824	-	1	225	0	53.633	80.3165	38.2929	48.076	Nfic	0.526931	5.24721e-05	0.00587895	4.28007
1825	chr10	81400340	81401065	1825	-	1	725	0	128.184	114.164	92.5647	83.9881	Nfic	0.248606	0.00768558	0.075869	2.11432
1826	chr3	135618849	135618949	1826	-	1	100	0	9.81454	12.6212	11.5351	10.1944	Nfkb1	0.758449	0.00757239	NA	2.12077
1827	chr4	40976448	40977198	1827	+	1	750	0	103.201	81.9228	94.9284	70.0867	Nfx1	0.319727	0.00174215	0.0382721	2.75891
1828	chr4	120758009	120758284	1828	-	1	275	0	15.6636	14.6865	16.6408	9.49935	Nfyc	0.931561	0.000307881	0.0171357	3.51162
1829	chr12	70043465	70044240	1829	-	1	775	0	95.8652	80.3165	78.9494	57.2278	Nin	0.436659	5.96026e-05	0.00641114	4.22473
1830	chr12	70042165	70042565	1830	-	1	400	0	31.5255	28.7992	26.7577	18.6512	Nin	0.605606	0.00123112	0.0334091	2.9097
1831	chr12	70030901	70030976	1831	-	1	75	0	15.2671	17.6696	19.9501	15.0599	Nin	0.83297	0.000292992	0.0166189	3.53314
1832	chr15	8303393	8303543	1832	-	1	150	0	19.0343	18.7023	19.3828	14.4807	Nipbl	0.617093	0.005989	0.066894	2.22265
1833	chr1	171345285	171345410	1833	-	1	125	0	7.23698	7.80217	8.88772	5.67644	Nit1	0.977863	0.00543813	NA	2.26455
1834	chr9	121749664	121750489	1834	+	1	825	0	92.9903	76.3007	87.5535	57.9229	Nktr	0.540658	6.1714e-07	0.000200185	6.20962
1835	chr11	93950013	93950038	1835	-	1	25	0	37.672	62.1879	44.5332	67.0747	Nme2	0.349452	0.00794404	0.0772089	2.09996
1836	chr13	119336051	119336351	1836	-	1	300	0	34.3013	43.7151	36.8746	40.7777	Nnt	0.420265	0.00530897	0.0632325	2.27499
1837	chr8	107418192	107418217	1837	-	1	25	0	7.8318	11.7033	10.6842	11.1212	Nob1	0.788509	0.00746022	NA	2.12725
1838	chr4	156237334	156237509	1838	+	1	175	0	51.6502	50.5994	45.0059	39.3875	Noc2l	0.436678	0.00162869	0.0375268	2.78816
1839	chr19	38817956	38818131	1839	-	1	175	0	13.8791	9.63798	15.7899	6.13982	Noc3l	1.05224	0.000499719	NA	3.30127
1840	chr15	78940637	78940862	1840	+	1	225	0	8.22835	4.36004	10.6842	3.24368	Nol12	1.07507	0.00966253	NA	2.01491
1841	chr8	105279421	105279771	1841	+	1	350	0	116.783	111.869	108.165	101.365	Nol3	0.307068	0.00064505	0.0247528	3.19041
1842	chr7	46066170	46066320	1842	+	1	150	0	45.3055	60.1226	41.0348	49.9295	Nomo1	0.362259	0.00717018	0.0729671	2.14447
1843	chrX	101442951	101443001	1843	+	1	50	0	28.8488	32.4708	31.958	28.8456	Nono	0.543958	0.00140845	0.0351859	2.85126
1844	chrX	101443295	101443470	1844	+	1	175	0	79.1111	81.1197	83.2988	79.3543	Nono	0.332178	0.00150379	0.035964	2.82281
1845	chr13	54585835	54585910	1845	-	1	75	0	18.2412	16.8665	25.2449	18.3036	Nop16	0.566508	0.00856782	0.0798108	2.06713
1846	chr7	15939471	15939646	1846	-	1	175	0	56.0123	64.5974	67.5089	74.9522	Nop53	0.329507	0.0045883	0.0597222	2.33835
1847	chr5	117956620	117956795	1847	+	1	175	0	27.8574	28.455	23.7321	19.4621	Nos1	0.549396	0.00402214	0.0562119	2.39554
1848	chr9	53570498	53570648	1848	+	1	150	0	3.7672	3.3274	7.09127	2.66445	Npat	1.44908	0.00340221	NA	2.46824
1849	chr9	58640669	58640794	1849	+	1	125	0	36.1849	41.3056	45.5732	44.2531	Nptn	0.4736	0.00115889	0.0324677	2.93596
1850	chr9	58643545	58643570	1850	+	1	25	0	15.5645	22.8328	20.9901	24.791	Nptn	0.536977	0.00945815	0.0830589	2.02419
1851	chr13	33985922	33985947	1851	+	1	25	0	5.05597	5.73689	5.86211	3.24368	Nqo2	1.252	0.00410869	NA	2.3863
1852	chr19	56379824	56379899	1852	-	1	75	0	78.2189	84.1029	54.4609	54.3316	Nrap	0.333929	0.00409261	0.0563902	2.388
1853	chr18	33463864	33463939	1853	-	1	75	0	5.05597	4.36004	3.87656	1.39015	Nrep	1.51758	0.00728379	NA	2.13764
1854	chr16	76372918	76373043	1854	-	1	125	0	6.93957	9.86746	8.79317	6.48736	Nrip1	1.16259	0.000558265	NA	3.25316
1855	chr13	55276541	55276641	1855	+	1	100	0	21.4135	24.5539	18.2482	15.6392	Nsd1	0.666952	0.00178091	0.0385925	2.74936
1856	chr5	33885596	33885646	1856	+	1	50	0	1.98274	1.37685	4.16021	0.81092	Nsd2	2.05864	0.00905571	NA	2.04308
1857	chr11	77045641	77046741	1857	-	1	1100	0	253.889	199.644	278.072	202.614	Nsrp1	0.34465	3.50547e-08	1.91509e-05	7.45525
1858	chr13	69627606	69629709	1858	+	1	2103	0	34.6979	30.8645	27.1359	20.1572	Nsun2	0.475075	0.00881253	0.0806894	2.0549
1859	chr4	123217469	123218169	1859	+	1	700	0	68.9	50.7141	52.5699	34.2903	Nt5c1a	0.415323	0.00224866	0.0429065	2.64808
1860	chr4	123220894	123220919	1860	+	1	25	0	7.53439	10.9001	8.88772	8.1092	Nt5c1a	0.903821	0.00448967	NA	2.34779
1861	chr7	45498744	45498894	1861	-	1	150	0	66.0251	63.6795	66.4688	56.9961	Nucb1	0.39979	0.000749378	0.0270088	3.1253
1862	chr11	6106815	6107265	1862	-	1	450	0	61.2665	54.5005	58.5266	45.8749	Nudcd3	0.400177	0.00176066	0.0384562	2.75432
1863	chr7	101998471	102001021	1863	+	1	2550	0	308.216	258.849	298.211	254.165	Numa1	0.248101	1.15769e-05	0.00206538	4.93641
1864	chr11	59134643	59134818	1864	-	1	175	0	60.5726	89.6103	52.0972	74.8363	Obscn	0.31903	0.00526295	0.0629879	2.27877
1865	chr11	59078191	59078441	1865	-	1	250	0	78.1198	100.855	66.847	84.7991	Obscn	0.294476	0.00459625	0.0597222	2.3376
1866	chr11	59077788	59077938	1866	-	1	150	0	38.7625	52.5499	33.0926	39.2717	Obscn	0.458989	0.00195007	0.0400826	2.70995
1867	chr11	59067066	59067316	1867	-	1	250	0	158.817	161.78	137.949	142.606	Obscn	0.21198	0.00575462	0.0654967	2.23998
1868	chr11	59064201	59064426	1868	-	1	225	0	45.5038	46.9278	58.7157	52.0147	Obscn	0.449648	0.00070323	0.0262102	3.1529
1869	chr11	59062042	59062292	1869	-	1	250	0	27.3617	38.6667	34.5108	38.6925	Obscn	0.560085	0.000470482	0.0210955	3.32746
1870	chr11	59053633	59053833	1870	-	1	200	0	87.736	113.476	85.7571	106.694	Obscn	0.286636	0.00253147	0.0453046	2.59663
1871	chr11	59040400	59040475	1871	-	1	75	0	35.7884	64.5974	28.5542	46.57	Obscn	0.40952	0.00525736	0.0629879	2.27923
1872	chr11	59038838	59039188	1872	-	1	350	0	133.735	157.994	112.704	130.674	Obscn	0.25817	0.00154073	0.0362417	2.81227
1873	chr11	59038338	59038788	1873	-	1	450	0	144.046	168.32	113.838	129.979	Obscn	0.302595	0.00016186	0.0119986	3.79086
1874	chr11	59037655	59037805	1874	-	1	150	0	78.9129	97.8714	65.807	80.1652	Obscn	0.282092	0.00729273	0.0735651	2.13711
1875	chr11	59012988	59013638	1875	-	1	650	0	194.903	229.705	178.605	201.572	Obscn	0.339313	3.09678e-07	0.000119054	6.50909
1876	chr11	59012263	59012813	1876	-	1	550	0	91.7015	117.492	93.6047	107.968	Obscn	0.415755	7.5194e-06	0.00156103	5.12382
1877	chr1	75486654	75486779	1877	-	1	125	0	11.2025	15.4896	18.6264	16.6818	Obsl1	0.896998	0.000217821	NA	3.6619
1878	chr2	29914752	29914877	1878	+	1	125	0	34.9953	31.7824	33.1871	22.9374	Odf2	0.647862	0.000177051	0.0125876	3.7519
1879	chr2	29925933	29926083	1879	+	1	150	0	14.5731	14.5717	16.3572	11.9321	Odf2	0.679373	0.00670217	NA	2.17378
1880	chr19	45767398	45767998	1880	-	1	600	0	102.012	86.8566	94.4557	74.6046	Oga	0.323571	0.00127463	0.0338833	2.89461
1881	chr11	6296958	6297183	1881	+	1	225	0	50.3615	53.9268	33.3762	29.8882	Ogdh	0.477532	0.00145099	0.0357461	2.83833
1882	chr11	6355872	6356197	1882	+	1	325	0	90.5119	139.751	88.2154	130.442	Ogdh	0.316254	0.000430041	0.0202818	3.36649
1883	chr2	180589431	180589606	1883	+	1	175	0	37.672	38.8961	33.6599	30.815	Ogfr	0.428668	0.00702545	0.0720679	2.15333
1884	chr2	180594378	180595403	1884	+	1	1025	0	102.904	89.1513	105.329	89.0854	Ogfr	0.313119	0.00113751	0.0324241	2.94404
1885	chr2	119596269	119596444	1885	+	1	175	0	26.9652	28.6845	18.5318	14.4807	Oip5os1	0.667041	0.00133879	0.034655	2.87329
1886	chr1	133897642	133897692	1886	-	1	50	0	2.28015	1.95054	3.49836	0.81092	Optc	2.12495	0.0047547	NA	2.32288
1887	chr2	5054560	5054710	1887	-	1	150	0	43.3228	41.3056	34.6999	28.9614	Optn	0.408507	0.0091163	0.081757	2.04018
1888	chr2	5053011	5053186	1888	-	1	175	0	88.3308	90.0692	84.0552	74.8363	Optn	0.411929	6.06252e-05	0.00645425	4.21735
1889	chr19	11991915	11992190	1889	+	1	275	0	90.4127	79.0544	87.0808	72.2877	Osbp	0.299189	0.0041581	0.0567909	2.38111
1890	chr4	14825516	14825641	1890	-	1	125	0	89.917	75.268	79.9895	64.4102	Otud6b	0.290055	0.00725613	0.0734458	2.13929
1891	chr4	14822715	14822765	1891	-	1	50	0	46.0986	38.8961	35.5509	23.7484	Otud6b	0.57939	0.000353755	0.0184754	3.4513
1892	chr4	14818187	14818487	1892	-	1	300	0	69.7923	68.8427	55.0282	49.1186	Otud6b	0.381923	0.00176165	0.0384562	2.75408
1893	chr3	96154770	96155470	1893	+	1	700	0	201.644	190.006	180.969	159.52	Otud7b	0.317636	5.43256e-06	0.00119979	5.265
1894	chr15	27630462	27630687	1894	-	1	225	0	19.0343	14.9159	13.4261	6.13982	Otulin	1.00506	0.000405874	NA	3.39161
1895	chr15	27608721	27608846	1895	-	1	125	0	13.0861	15.1454	14.3716	11.9321	Otulin	0.700185	0.00619691	0.0679024	2.20782
1896	chr19	5549811	5550211	1896	-	1	400	0	52.0468	45.8951	57.4865	45.5274	Ovol1	0.378939	0.00460662	0.0598029	2.33662
1897	chr11	120456700	120457075	1897	-	1	375	0	24.3876	27.3076	31.3907	29.0773	Oxld1	0.50696	0.00445038	0.058756	2.3516
1898	chr14	32102259	32102434	1898	+	1	175	0	15.6636	16.2928	16.4517	12.2797	Oxnad1	0.698755	0.00415238	0.0567875	2.3817
1899	chr15	41820178	41823476	1899	+	1	3298	0	111.231	92.9377	95.023	67.7697	Oxr1	0.478735	1.80079e-06	0.000491901	5.74454
1900	chr9	119294444	119294469	1900	-	1	25	0	12.293	9.63798	5.86211	9.61519	Oxsr1	-0.842444	0.0077853	NA	2.10872
1901	chr3	61004384	61004559	1901	+	1	175	0	14.2757	9.63798	16.1681	7.64582	P2ry1	0.757754	0.00850949	0.0797157	2.0701
1902	chr10	59350443	59350593	1902	+	1	150	0	12.5904	12.6212	21.0847	15.755	P4ha1	0.654658	0.0074999	0.0749617	2.12494
1903	chr15	83388520	83390647	1903	-	1	2127	0	108.059	88.0039	95.9685	72.1719	Pacsin2	0.334628	0.000826312	0.0283073	3.08286
1904	chr7	28395774	28395849	1904	+	1	75	0	8.42662	9.52324	9.07682	6.71905	Paf1	0.844688	0.00985949	NA	2.00615
1905	chr5	76956561	76956736	1905	+	1	175	0	31.7238	41.3056	36.4964	39.5034	Paics	0.484327	0.00168585	0.0377137	2.77318
1906	chr5	76966743	76966893	1906	+	1	150	0	13.0861	16.2928	17.4918	17.7244	Paics	0.613972	0.00901852	0.081536	2.04486
1907	chr13	119429235	119429360	1907	+	1	125	0	10.5085	11.4738	6.52397	3.01199	Paip1	1.24235	0.00137125	NA	2.86288
1908	chr4	57855927	57856277	1908	+	1	350	0	19.6291	17.3254	36.8746	26.6445	Pakap	0.535528	0.00647174	0.0697282	2.18898
1909	chr4	57856452	57857027	1909	+	1	575	0	67.8095	62.7616	114.028	94.4143	Pakap	0.379035	0.000326686	0.0177076	3.48587
1910	chr8	61512855	61513155	1910	-	1	300	0	35.8875	39.6993	39.9002	39.6192	Palld	0.40484	0.00731598	0.0736565	2.13573
1911	chr3	116923387	116924312	1911	-	1	925	0	93.6842	83.9881	91.241	79.1226	Palmd	0.265869	0.0086383	0.0799256	2.06357
1912	chr4	154969132	154969182	1912	+	1	50	0	6.64216	7.68744	7.65857	5.3289	Pank4	0.969834	0.00784677	NA	2.10531
1913	chr17	23736285	23736360	1913	-	1	75	0	3.37065	4.36004	9.83322	7.18243	Paqr4	1.06762	0.00952478	NA	2.02115
1914	chr16	35857576	35857676	1914	-	1	100	0	3.07324	2.63897	6.99672	2.7803	Parp14	1.36067	0.00914364	NA	2.03888
1915	chr9	106473703	106473828	1915	-	1	125	0	37.2754	46.0099	38.1983	42.6312	Parp3	0.423728	0.00388273	0.0554306	2.41086
1916	chr9	106473442	106473517	1916	-	1	75	0	19.5299	27.4224	20.4229	22.3582	Parp3	0.633956	0.00146278	0.0358162	2.83482
1917	chr7	112590157	112590307	1917	+	1	150	0	10.0128	12.9654	20.2338	19.1145	Parva	0.671342	0.00672747	0.070905	2.17215
1918	chr15	84232042	84232167	1918	+	1	125	0	29.6419	33.9624	26.6632	24.791	Parvb	0.524314	0.00294774	0.0493907	2.53051
1919	chr19	11935681	11935756	1919	+	1	75	0	12.6895	11.7033	12.6697	7.87751	Patl1	0.788079	0.00616928	NA	2.20977
1920	chr3	89436724	89436949	1920	+	1	225	0	28.254	28.2255	24.7722	20.6205	Pbxip1	0.490727	0.00910352	0.081757	2.04079
1921	chr3	89447065	89449197	1921	+	1	2132	0	371.565	406.401	359.291	409.399	Pbxip1	0.209327	1.16401e-05	0.00206538	4.93404
1922	chr3	89449497	89449547	1922	+	1	50	0	33.8056	58.4016	40.373	63.5993	Pbxip1	0.385197	0.00503193	0.0618212	2.29827
1923	chr9	101031960	101034878	1923	-	2	15210	0,2708	38.5642	48.3046	42.1694	49.1186	Pccb	0.376269	0.00760071	0.0754538	2.11915
1924	chr2	181854930	181855230	1924	+	1	300	0	29.6419	32.1266	28.6487	23.9801	Pcmtd2	0.588028	0.000891388	0.029561	3.04993
1925	chr2	132251259	132251434	1925	-	1	175	0	13.9783	14.2275	18.6264	9.84689	Pcna	1.18558	4.34665e-06	0.0010372	5.36185
1926	chr10	76420512	76420537	1926	-	1	25	0	7.23698	9.98219	7.65857	4.86552	Pcnt	1.33658	0.000183713	NA	3.73586
1927	chr10	76392512	76393037	1927	-	1	525	0	76.4344	74.6944	63.6323	54.6792	Pcnt	0.402937	0.00049962	0.0215379	3.30136
1928	chr10	76380210	76380435	1928	-	1	225	0	88.3308	88.3482	86.1353	83.0614	Pcnt	0.287666	0.00444672	0.058756	2.35196
1929	chr10	76374624	76375124	1929	-	1	500	0	84.5636	86.1681	94.5502	89.317	Pcnt	0.327106	0.00106679	0.0317287	2.97192
1930	chr9	45930366	45930516	1930	+	1	150	0	47.883	63.3353	62.025	74.1413	Pcsk7	0.397362	0.000969028	0.0306803	3.01366
1931	chr16	32451711	32451786	1931	+	1	75	0	63.3484	63.5648	42.0749	37.4182	Pcyt1a	0.396394	0.00324521	0.0515066	2.48876
1932	chr16	32470064	32471321	1932	+	1	1257	0	94.3782	103.379	73.6546	77.7325	Pcyt1a	0.271852	0.00730675	0.0736207	2.13628
1933	chr16	32473871	32474171	1933	+	1	300	0	92.3955	116.459	91.241	106.81	Pcyt1a	0.33884	0.00028	0.0160574	3.55284
1934	chr11	120610890	120610965	1934	-	1	75	0	21.017	20.5381	23.3539	17.8402	Pcyt2	0.621047	0.00286794	0.0485631	2.54243
1935	chr19	47126887	47127087	1935	+	1	200	0	37.3746	29.3729	36.9691	25.2544	Pdcd11	0.463052	0.00610989	0.0673356	2.21397
1936	chr13	109954207	109954432	1936	+	1	225	0	33.0125	36.8308	47.6533	47.7284	Pde4d	0.394424	0.00771477	0.0759331	2.11268
1937	chrX	160123443	160123943	1937	-	1	500	0	179.239	220.985	153.077	186.859	Pdha1	0.232269	0.000808733	0.0280661	3.09219
1938	chr2	71900724	71901074	1938	+	1	350	0	52.8399	59.09	36.5909	35.6805	Pdk1	0.439524	0.00192528	0.0398918	2.71551
1939	chr8	45918888	45919238	1939	+	1	350	0	128.878	165.681	144.189	183.5	Pdlim3	0.231694	0.0021902	0.0425581	2.65952
1940	chr3	142304305	142304455	1940	-	1	150	0	56.508	71.2522	57.392	70.0867	Pdlim5	0.317544	0.00701674	0.0720679	2.15386
1941	chr8	111134626	111135001	1941	+	1	375	0	81.193	66.3185	57.1083	41.7045	Pdpr	0.379559	0.00220179	0.0425667	2.65723
1942	chr8	111136351	111136476	1942	+	1	125	0	17.6463	23.1771	14.3716	13.3223	Pdpr	0.719069	0.00193229	0.0399442	2.71393
1943	chr2	153012402	153012452	1943	-	1	50	0	36.2841	47.1573	45.8569	50.9721	Pdrg1	0.445668	0.00152754	0.0362073	2.81601
1944	chr2	153009664	153009714	1944	-	1	50	0	6.7413	10.7854	9.54957	7.76166	Pdrg1	1.22875	0.000143273	NA	3.84384
1945	chr5	65619639	65619764	1945	-	1	125	0	12.3921	12.0475	14.1825	7.64582	Pds5a	1.10168	0.000118158	0.00994703	3.92754
1946	chr16	13881901	13881951	1946	-	1	50	0	27.8574	29.7171	22.7866	18.8829	Pdxdc1	0.61901	0.00126115	0.0337825	2.89923
1947	chr19	59299808	59300108	1947	-	1	300	0	15.2671	12.6212	17.87	10.4261	Pdzd8	0.723678	0.00503623	0.0618212	2.29789
1948	chr7	120659102	120659127	1948	-	1	25	0	21.6118	35.2245	27.6087	36.4914	Pdzd9	0.575337	0.000905855	0.0298466	3.04294
1949	chr6	101150556	101152056	1949	-	1	1500	0	318.031	308.53	270.886	248.142	Pdzrn3	0.321868	8.34056e-09	5.58549e-06	8.0788
1950	chr1	172199122	172199247	1950	-	1	125	0	7.53439	10.3264	14.7498	13.9015	Pea15a	0.757012	0.00789333	NA	2.10274
1951	chr9	56203250	56203500	1951	-	1	250	0	17.9438	18.5875	23.0703	19.1145	Peak1	0.563967	0.00818943	0.0782747	2.08675
1952	chr15	72807376	72807601	1952	-	1	225	0	15.3662	13.4243	16.1681	9.15181	Peg13	0.866633	0.00103161	NA	2.98649
1953	chr7	6709016	6709591	1953	-	1	575	0	56.8054	40.1583	35.3618	20.7364	Peg3	0.508109	0.00190029	0.0398083	2.72118
1954	chr7	6707791	6708116	1954	-	1	325	0	76.137	74.8091	58.9048	52.8256	Peg3	0.391927	0.000851847	0.0288019	3.06964
1955	chr11	23655561	23655761	1955	-	1	200	0	20.4222	14.3422	24.394	11.237	Pex13	0.827963	0.000482863	0.0213736	3.31618
1956	chr10	13524467	13524542	1956	-	1	75	0	2.67669	2.29476	4.82206	1.39015	Pex3	1.79008	0.00441704	NA	2.35487
1957	chr6	124403815	124403890	1957	-	1	75	0	11.9955	13.8833	12.0079	9.3835	Pex5	0.794084	0.00408846	NA	2.38844
1958	chr11	5803290	5803740	1958	-	1	450	0	222.661	265.962	220.68	278.609	Pgam2	0.191573	0.0013696	0.034887	2.86341
1959	chr7	100275562	100275687	1959	+	1	125	0	7.13785	5.27794	8.88772	3.82291	Pgm2l1	1.07105	0.00729819	0.0735845	2.13678
1960	chr7	100276712	100277337	1960	+	1	625	0	72.5681	59.3195	77.2475	53.0573	Pgm2l1	0.487499	3.69408e-05	0.00453781	4.43249
1961	chr11	95678052	95678127	1961	+	1	75	0	40.0513	60.3521	49.2607	68.6965	Phb	0.341512	0.00805993	0.0777034	2.09367
1962	chr11	95679999	95680599	1962	+	1	600	0	62.2579	63.45	86.9862	82.8297	Phb	0.348199	0.00165621	0.0376465	2.78088
1963	chr6	124713993	124714954	1963	+	1	961	0	69.3957	83.9881	69.8726	81.6712	Phb2	0.284424	0.00823066	0.0784594	2.08457
1964	chr17	14961129	14961254	1964	-	1	125	0	15.6636	21.9149	9.64412	6.71905	Phf10	1.22369	1.58423e-05	NA	4.80018
1965	chr17	14954024	14955157	1965	-	1	1133	0	76.831	75.1533	63.5378	58.6179	Phf10	0.319821	0.00515687	0.0626428	2.28761
1966	chr13	48817529	48817854	1966	-	1	325	0	63.3484	51.2878	51.9081	37.9974	Phf2	0.397397	0.00309755	0.0504687	2.50898
1967	chr13	48816453	48816553	1967	-	1	100	0	51.452	45.2067	45.6678	34.0586	Phf2	0.494125	0.000590537	0.0238058	3.22875
1968	chr13	48802974	48803324	1968	-	1	350	0	23.5946	23.2918	24.2994	19.4621	Phf2	0.578004	0.00362857	0.0539659	2.44026
1969	chr15	66604047	66604222	1969	+	1	175	0	56.0123	47.5015	56.4465	41.9361	Phf20l1	0.461793	0.000566747	0.0232064	3.24661
1970	chr15	66636693	66636918	1970	+	1	225	0	52.1459	41.9941	53.1372	35.7963	Phf20l1	0.496873	0.000454648	0.0206532	3.34232
1971	chr1	30816468	30816568	1971	-	1	100	0	35.1936	24.3244	33.1871	18.3036	Phf3	0.563031	0.00253724	0.0453688	2.59564
1972	chr1	30804766	30805466	1972	-	1	700	0	54.1287	42.3383	54.7446	36.2597	Phf3	0.455338	0.00117705	0.0326678	2.92921
1973	chr9	82871108	82871133	1973	-	1	25	0	2.08187	1.72107	3.21471	0.69507	Phip	2.27983	0.00456013	NA	2.34102
1974	chrX	102514674	102514749	1974	-	1	75	0	22.9006	37.4045	32.2416	45.4115	Phka1	0.428837	0.0088152	0.0806894	2.05477
1975	chr8	86061298	86061473	1975	+	1	175	0	15.2671	17.0959	17.9645	13.7856	Phkb	0.771853	0.00109955	0.0321804	2.95878
1976	chr5	129864280	129864680	1976	-	1	400	0	125.011	166.599	125.09	172.958	Phkg1	0.202428	0.009262	0.0822752	2.0333
1977	chr9	44711659	44711809	1977	-	1	150	0	25.379	31.8971	25.9068	25.4861	Phldb1	0.630718	0.000484373	0.0213949	3.31482
1978	chr16	45781356	45781406	1978	-	1	50	0	4.56029	4.13056	7.09127	3.24368	Phldb2	1.21941	0.00709724	NA	2.14891
1979	chr7	141232419	141232519	1979	+	1	100	0	17.7455	16.9812	16.2626	11.4687	Phrf1	0.655678	0.00685922	0.0714383	2.16373
1980	chr7	141237499	141237524	1980	+	1	25	0	5.55166	5.1632	5.48391	2.54861	Phrf1	1.21777	0.00846385	NA	2.07243
1981	chr7	141259411	141259911	1981	+	1	500	0	82.4818	71.1375	93.132	74.373	Phrf1	0.389442	0.00023542	0.014589	3.62816
1982	chr7	141261341	141261541	1982	+	1	200	0	29.3445	28.9139	41.0348	35.7963	Phrf1	0.431678	0.00839438	0.0792804	2.07601
1983	chr2	4938319	4938619	1983	+	1	300	0	97.2532	100.281	110.34	110.169	Phyh	0.273677	0.00295116	0.0494081	2.53001
1984	chr17	29326880	29327355	1984	+	1	475	0	29.741	24.095	48.6934	34.6379	Pi16	0.463279	0.00550356	0.0641957	2.25936
1985	chr10	81164103	81164178	1985	-	1	75	0	13.1852	17.5549	12.5752	12.5113	Pias4	0.66831	0.00833633	NA	2.07903
1986	chr9	73015325	73015525	1986	-	1	200	0	84.2662	82.4965	86.8917	80.2811	Pigb	0.313754	0.00232089	0.0433745	2.63435
1987	chr17	86997258	86997483	1987	-	1	225	0	34.0039	29.8318	19.1937	13.4381	Pigf	0.552341	0.00721947	0.0732891	2.14149
1988	chr4	43029775	43029900	1988	-	1	125	0	41.1418	55.9921	44.6277	50.6246	Stoml2	0.494022	0.000276101	0.0159437	3.55893
1989	chr4	43029493	43029618	1989	-	1	125	0	45.9003	62.6469	52.3808	61.6299	Stoml2	0.440333	0.000494591	0.0215379	3.30575
1990	chr13	101757433	101758033	1990	-	1	600	0	81.7878	67.9248	69.3053	54.2158	Pik3r1	0.303482	0.00856375	0.0798108	2.06734
1991	chr13	101687131	101687306	1991	-	1	175	0	72.2707	65.4006	71.1018	60.5873	Pik3r1	0.301863	0.00874127	0.0802578	2.05843
1992	chrX	102119468	102119568	1992	+	1	100	0	23.4954	19.8497	31.107	21.5473	Pin4	0.557328	0.00441738	0.0586347	2.35484
1993	chr4	138313608	138314083	1993	-	1	475	0	178.446	243.474	166.408	237.947	Pink1	0.171154	0.00931975	0.0825066	2.0306
1994	chr11	97717006	97717606	1994	-	1	600	0	76.4344	50.8289	54.5555	32.5526	Pip4k2b	0.411664	0.00241477	0.0442469	2.61712
1995	chr4	135985956	135985981	1995	-	1	25	0	10.112	12.8506	10.0223	8.68843	Pithd1	0.767099	0.00905209	NA	2.04325
1996	chr11	75603409	75603459	1996	+	1	50	0	26.5687	35.1098	29.8779	32.5526	Pitpna	0.493997	0.00346655	0.0524531	2.4601
1997	chr11	107211941	107212266	1997	-	1	325	0	35.0944	25.816	39.2383	23.4008	Pitpnc1	0.520553	0.00285286	0.048466	2.54472
1998	chr11	107211816	107211891	1998	-	1	75	0	13.8791	19.1612	16.8299	17.3769	Pitpnc1	0.641652	0.00527379	0.0629879	2.27788
[truncated: 1,118 more rows]

## Sheet:  Table 2-2
Supplementary Table 2-2. Differential m6A methylation peaks between GF and COV groups
	chr	chromStart	chromEnd	name	strand	blockCount	blockSizes	blockStarts	RPM.IP.Control	RPM.input.Control	RPM.IP.Treated	RPM.input.Treated	geneID	diff.log2FC	pvalue	fdr	score
1	chr11	51685704	51685954	1	-	1	250	0	12.9675	11.1398	18.9662	8.5344	0610009B22Rik	1.07406	0.000132911	0.0283226	3.87644
2	chr5	63898344	63898519	2	+	1	175	0	8.57695	8.50455	10.449	5.89878	0610040J01Rik	0.979551	0.0040059	NA	2.3973
3	chr3	138080432	138080707	3	+	1	275	0	18.9918	25.7532	33.6299	32.004	1110002E22Rik	0.633599	0.000643016	0.0595101	3.19178
4	chr19	21598262	21598287	4	-	1	25	0	8.98537	13.1761	13.171	12.4251	1110059E24Rik	0.790251	0.0045233	0.130949	2.34454
5	chr3	88823529	88823629	5	-	1	100	0	7.14746	8.74411	10.5368	6.14979	1500004A13Rik	1.2166	0.000399148	0.0479903	3.39887
6	chr5	3575777	3577263	6	+	2	1,24	0,1462	5.71797	5.74955	5.61962	2.1336	1700109H08Rik	1.51195	0.00183508	0.0886348	2.73634
7	chr19	8889104	8890568	7	+	3	144,98,158	0,898,1306	47.4795	50.9075	52.4205	39.5344	1810009A15Rik,Lbhd1	0.67033	1.55244e-06	0.00240277	5.80898
8	chr19	3716880	3717155	8	+	1	275	0	9.29169	10.5408	19.2296	11.0445	1810055G02Rik	1.14926	4.67286e-05	0.0160568	4.33042
9	chr12	80124795	80125020	9	-	1	225	0	32.7762	32.8204	26.4298	20.4575	2310015A10Rik	0.5367	0.00349122	0.117157	2.45702
10	chr16	13516205	13516430	10	-	1	225	0	11.3338	8.38476	16.2442	7.65586	2310015D24Rik	0.815549	0.00776636	0.15778	2.10978
11	chr13	99087853	99087921	11	-	1	68	0	7.65799	6.70781	5.97085	2.51012	2310020H05Rik	1.21075	0.00672698	NA	2.17218
12	chr11	113044455	113044605	12	-	1	150	0	9.3938	12.6969	14.8393	10.5425	2610035D17Rik	1.09287	0.000104629	0.0251418	3.98035
13	chr2	94406781	94410548	13	+	2	185,90	0,3677	15.2139	14.3739	16.0686	9.78946	2810002D19Rik	0.79587	0.00251356	0.101797	2.59971
14	chr5	113093116	113094062	14	-	2	128,97	0,849	16.9497	23.118	23.0053	22.4656	2900026A02Rik	0.650614	0.00168146	0.0864501	2.77431
15	chr5	113090147	113090297	15	-	1	150	0	12.7633	15.8113	17.8247	16.0648	2900026A02Rik	0.625458	0.00998227	0.16765	2.00077
16	chr14	32663467	32667830	16	-	2	711,14	0,4349	136.721	165.18	124.159	139.563	3425401B19Rik	0.268569	0.000793182	0.0646125	3.10063
17	chr14	32662467	32663367	17	-	1	900	0	216.976	229.503	187.379	190.518	3425401B19Rik	0.220329	0.000909962	0.06756	3.04098
18	chr14	32659542	32659942	18	-	1	400	0	86.4842	83.4883	73.2307	60.6194	3425401B19Rik	0.385289	0.000498919	0.0529664	3.30197
19	chr14	32659217	32659492	19	-	1	275	0	49.5217	70.3122	44.1667	52.2105	3425401B19Rik	0.425844	0.00108255	0.0721694	2.96555
20	chr16	30020702	30020752	20	+	1	50	0	4.59479	0.83848	2.80981	2.1336	4632428C04Rik	-1.89342	0.00937131	NA	2.0282
21	chr16	64766804	64770758	21	-	3	189,239,22	0,2119,3932	65.8587	69.7133	66.8208	62.502	4930453N24Rik	0.331277	0.00467712	0.132813	2.33002
22	chr4	21848026	21848151	22	-	1	125	0	31.5509	34.138	32.4006	28.8664	4930528A17Rik	0.447486	0.00828817	0.160568	2.08154
23	chr6	125010375	125026978	23	-	2	19,6	0,16597	15.0097	18.3267	18.615	11.5465	4930557K07Rik	1.13847	3.48607e-06	0.00353499	5.45766
24	chr14	54595496	54595546	24	-	1	50	0	4.59479	4.19238	4.39033	1.63158	4931414P19Rik	1.46439	0.00826632	NA	2.08269
25	chr4	126613916	126614141	25	+	1	225	0	22.055	29.4664	26.4298	25.9797	5730409E04Rik	0.606827	0.00119301	0.0752874	2.92335
26	chr11	80360991	80361291	26	-	1	300	0	22.6676	21.2015	25.6395	16.8178	5730455P16Rik	0.614936	0.00329871	0.114515	2.48166
27	chr3	88821689	88823656	27	+	2	110115	0,1852	8.67905	9.22324	12.5563	6.65181	5830417I10Rik	1.17002	0.000312324	0.0425209	3.50539
28	chr15	12810201	12810376	28	-	1	175	0	13.6823	13.4156	15.0149	9.66396	6030458C11Rik	0.764866	0.00473198	0.133058	2.32496
29	chr8	20270185	20270460	29	-	1	275	0	16.9497	10.9002	22.4785	8.5344	6820431F20Rik	0.877556	0.00126982	0.0771524	2.89626
30	chr11	3457608	3457708	30	+	1	100	0	8.47484	6.82759	7.72698	2.25911	8430429K09Rik	1.61123	0.00032443	0.0435173	3.48888
31	chr13	24987051	24990552	31	+	2	8517	0,2984	52.1764	52.824	62.2549	53.089	Gpld1	0.410532	0.00146432	0.0810104	2.83436
32	chr11	52407906	52408131	32	+	1	225	0	36.7584	47.4338	45.0448	45.5587	9530068E07Rik	0.493885	0.000621337	0.0587513	3.20667
33	chr4	153961552	153961752	33	+	1	200	0	11.4359	11.8584	13.0832	8.78541	A430005L14Rik	0.789126	0.00625718	0.145229	2.20362
34	chr6	86956259	86956459	34	+	1	200	0	13.0696	13.0563	16.5076	8.65991	Aak1	1.08362	9.02202e-05	0.023489	4.0447
35	chr6	86996850	86997000	35	+	1	150	0	9.3938	7.18694	9.65873	4.01619	Aak1	1.04442	0.00545805	0.138417	2.26296
36	chr7	97579389	97579464	36	-	1	75	0	23.995	31.6225	29.942	31.3765	Aamdc	0.462349	0.0088241	0.163163	2.05433
37	chr16	8620307	8620407	37	+	1	100	0	6.12639	5.03086	5.70743	2.00809	Abat	1.37822	0.0054902	NA	2.26041
38	chr11	110063149	110063199	38	-	1	50	0	8.98537	10.4211	11.8539	8.03238	Abca8a	0.879792	0.00441717	0.130264	2.35486
39	chr11	109933930	109934105	39	-	1	175	0	17.5623	20.363	18.0004	14.1822	Abca8b	0.678501	0.00318244	0.112483	2.49724
40	chrX	104342514	104342564	40	-	1	50	0	10.3128	10.9002	16.5954	11.17	Abcb7	0.745431	0.00755916	0.15592	2.12153
41	chrX	104281664	104281689	41	-	1	25	0	5.41165	6.46825	8.07821	4.64372	Abcb7	1.03165	0.00915507	0.164681	2.03834
42	chr16	20560420	20560445	42	+	1	25	0	7.7601	10.3013	9.13189	7.53035	Abcf3	0.852706	0.00891024	0.16395	2.05011
43	chr16	20560495	20560545	43	+	1	50	0	7.04535	8.74411	8.78066	6.52631	Abcf3	0.90593	0.00878071	NA	2.05647
44	chr2	31801123	31801773	44	+	1	650	0	44.3142	38.2106	41.2691	26.6073	Abl1	0.589062	0.000229569	0.0377148	3.63909
45	chr19	57044882	57044957	45	-	1	75	0	33.2867	36.0545	22.8297	19.5789	Ablim1	0.484666	0.00921904	0.164705	2.03531
46	chr11	84399934	84400259	46	+	1	325	0	39.7194	30.9038	18.0004	8.5344	Acaca	0.878868	0.000159505	0.0321406	3.79723
47	chr5	114146695	114146820	47	+	1	125	0	14.2949	17.3684	14.2247	11.6721	Acacb	0.72431	0.00432969	0.129262	2.36354
48	chr5	114249743	114250543	48	+	1	800	0	66.3692	69.354	58.6548	51.9594	Acacb	0.403848	0.000953151	0.069548	3.02084
49	chr7	131444249	131444324	49	+	1	75	0	19.7066	20.4828	18.3516	11.421	Acadsb	0.890589	0.000162851	0.0321406	3.78821
50	chr1	180736697	180736847	50	+	1	150	0	43.089	38.6897	49.8742	37.1497	Acbd3	0.408069	0.00601974	0.142206	2.22042
51	chr1	155615881	155615906	51	+	1	25	0	4.90111	5.50999	8.07821	4.64372	Acbd6	1.08393	0.00808307	0.159744	2.09242
52	chr5	137294343	137294466	52	+	1	123	0	11.1296	8.98367	15.0149	6.90283	Ache	0.981065	0.0016201	0.0853807	2.79046
53	chr11	116173332	116173457	53	-	1	125	0	18.175	21.0817	18.2638	14.6842	Acox1	0.685794	0.0024666	0.101733	2.6079
54	chr2	155550371	155550446	54	+	1	75	0	16.0307	17.4882	11.5905	8.03238	Acss2	0.788183	0.00419964	0.127318	2.37679
55	chr2	155551179	155551204	55	-	1	25	0	9.29169	11.7387	8.34163	5.64777	Acss2os	1.04691	0.00178145	0.0872868	2.74923
56	chr2	114050399	114050499	56	-	1	100	0	43.9058	75.8222	75.5137	116.846	Actc1	0.321892	0.0044148	0.130264	2.35509
57	chr7	28896882	28897032	57	-	1	150	0	19.5023	30.0654	22.9175	25.7287	Actn4	0.622327	0.00127501	0.0773074	2.89449
58	chr15	101210896	101211146	58	+	1	250	0	22.6676	16.53	23.0931	12.0486	Acvr1b	0.649626	0.00520315	0.135406	2.28373
59	chr2	48899609	48900009	59	+	1	400	0	26.5477	16.2904	35.2983	15.8138	Acvr2a	0.553861	0.00903417	0.164679	2.04411
60	chr9	119434043	119434243	60	+	1	200	0	16.7455	14.3739	17.7369	7.90687	Acvr2b	1.11148	4.07491e-05	0.0149865	4.38988
61	chr2	121156768	121156868	61	+	1	100	0	5.30954	6.70781	11.2393	5.52226	Adal	1.50538	6.00955e-05	0.0186024	4.22116
62	chr9	70765964	70765989	62	+	1	25	0	13.1717	13.775	15.893	11.0445	Adam10	0.696856	0.0081565	0.160479	2.0885
63	chr12	21336652	21336727	63	-	1	75	0	6.84114	7.66607	12.1173	7.02833	Adam17	1.0874	0.00139845	0.0803009	2.85435
64	chr12	21325283	21325483	64	-	1	200	0	9.59801	8.26498	16.2442	9.03643	Adam17	0.795342	0.00890819	0.16395	2.05021
65	chr2	131057235	131057285	65	-	1	50	0	5.30954	7.06716	9.3075	7.02833	Adam33	0.982069	0.00689306	NA	2.16159
66	chr11	50784652	50784727	66	+	1	75	0	2.85898	4.55173	12.9076	10.7935	Adamts2	1.08777	0.00785843	0.157881	2.10466
67	chr9	30943286	30943461	67	+	1	175	0	13.0696	7.18694	8.95627	2.00809	Adamts8	1.46412	0.00110575	NA	2.95634
68	chr10	80339942	80340267	68	-	1	325	0	35.1247	31.5027	31.1713	20.081	Adamtsl5	0.643294	0.00038516	0.0471933	3.41436
69	chr16	4417889	4418814	69	-	1	925	0	109.458	87.9202	119.154	85.7205	Adcy9	0.295335	0.00226638	0.097867	2.64467
70	chr5	49960300	49960875	70	-	1	575	0	58.2007	35.6951	63.3964	32.6315	Adgra3	0.412408	0.00493834	0.133691	2.30642
71	chr17	43455330	43456205	71	+	1	875	0	185.425	166.497	137.769	112.83	Adgrf5	0.285027	0.000324133	0.0435173	3.48928
72	chr17	43457980	43458130	72	+	1	150	0	34.8183	44.6788	25.7273	24.2226	Adgrf5	0.593402	0.000559079	0.0555434	3.25253
73	chr17	43458930	43459230	73	+	1	300	0	55.3417	54.9801	36.0885	27.8623	Adgrf5	0.513935	0.000667622	0.0602232	3.17547
74	chr6	119370150	119370400	74	-	1	250	0	46.1521	54.7405	50.84	51.3319	Adipor2	0.359318	0.00714604	0.15238	2.14593
75	chr2	168182639	168183064	75	-	1	425	0	33.0825	28.3884	36.0007	23.5951	Adnp,Gm20716	0.523348	0.00312059	0.111637	2.50576
76	chr9	59315129	59315404	76	+	1	275	0	14.397	8.26498	15.454	4.39271	Adpgk	1.16222	0.000651613	0.0595101	3.18601
77	chr8	13253829	13254179	77	-	1	350	0	67.4924	73.9057	59.7085	55.4736	Adprhl1	0.399032	0.000844421	0.0660422	3.07344
78	chr8	13225012	13225437	78	-	1	425	0	32.4699	31.9819	38.2837	29.9959	Adprhl1	0.498053	0.00282755	0.108409	2.54859
79	chr8	13222212	13223662	79	-	1	1450	0	128.45	100.977	132.149	89.7367	Adprhl1	0.37579	4.20449e-05	0.0152606	4.37629
80	chr1	177772076	177772151	80	-	1	75	0	12.7633	14.7332	15.5418	9.53845	Adss	0.979465	0.000281038	0.0409133	3.55123
81	chr1	177771220	177771245	81	-	1	25	0	9.08748	8.86389	11.5027	5.89878	Adss	1.02726	0.0021132	0.0953685	2.67506
82	chr6	140623857	140624207	82	+	1	350	0	37.0647	35.216	35.0348	26.9838	Aebp2	0.496271	0.00287085	0.108793	2.54199
83	chr11	53399678	53400103	83	+	1	425	0	27.2624	28.628	41.1813	33.1336	Aff4	0.53323	0.00168559	0.0864501	2.77325
84	chr10	42313505	42313580	84	-	1	75	0	7.55588	8.62433	9.74653	6.02428	Afg1l	1.035	0.0027136	0.105414	2.56645
85	chr8	53513567	53513692	85	+	1	125	0	18.6855	21.2015	28.4493	24.5992	Aga	0.529684	0.00822684	0.160568	2.08477
86	chr1	82870717	82870792	86	+	1	75	0	6.2285	5.62977	10.449	4.64372	Agfg1	1.13909	0.00349717	0.117157	2.45628
87	chr2	26593256	26593556	87	-	1	300	0	36.6562	36.6534	9.83434	5.77327	Agpat2	0.93556	0.000714206	0.0625416	3.14618
88	chr1	179752534	179752709	88	-	1	175	0	10.8233	11.9782	10.888	7.78137	Ahctf1	0.794042	0.00841254	0.16117	2.07507
89	chr3	107663944	107664094	89	-	1	150	0	8.37274	7.54629	8.86847	4.01619	Ahcyl1	1.05465	0.00546007	0.138417	2.2628
90	chr4	133063523	133063648	90	+	1	125	0	7.8622	7.66607	7.81479	4.1417	Ahdc1	1.04824	0.0060831	NA	2.21587
91	chr19	9002435	9003210	91	+	1	775	0	93.1212	81.5718	88.7725	69.6558	Ahnak	0.318397	0.00256433	0.102479	2.59103
92	chr19	9003260	9003885	92	+	1	625	0	60.345	52.1053	58.128	40.6639	Ahnak	0.451715	0.000728354	0.0629962	3.13766
93	chr19	9004335	9005010	93	+	1	675	0	65.7566	54.9801	61.9915	45.5587	Ahnak	0.338483	0.00830976	0.160568	2.08041
94	chr19	9005360	9005510	94	+	1	150	0	9.90433	9.34302	9.92215	5.64777	Ahnak	0.889629	0.00808083	0.159744	2.09254
95	chr19	9005535	9005935	95	+	1	400	0	50.9512	43.2414	47.5912	33.7611	Ahnak	0.417168	0.0044534	0.130383	2.35131
96	chr19	9007860	9008635	96	+	1	775	0	67.084	56.8966	63.7476	43.2995	Ahnak	0.47506	0.000212232	0.0358684	3.67319
97	chr19	9010710	9011160	97	+	1	450	0	47.4795	39.1688	48.9961	29.7449	Ahnak	0.572042	0.000181626	0.0338043	3.74082
98	chr19	9013210	9013660	98	+	1	450	0	31.5509	33.5391	28.3615	19.5789	Ahnak	0.777461	2.45223e-05	0.0112676	4.61044
99	chr19	9016185	9018385	99	+	1	2200	0	402.708	396.12	347.012	316.4	Ahnak	0.268933	7.93564e-08	0.000291704	7.10042
100	chr1	183322508	183322758	100	+	1	250	0	22.3613	18.3267	26.342	15.4372	Aida	0.591838	0.00631622	0.145794	2.19954
101	chr10	13653596	13653621	101	-	1	25	0	3.88005	5.74955	8.86847	4.51821	Aig1	1.67272	6.86578e-05	0.0203941	4.16331
102	chr10	13647653	13647703	102	-	1	50	0	6.12639	7.30672	11.8539	7.02833	Aig1	1.14592	0.00100572	0.0704608	2.99752
103	chr14	78502202	78502227	103	-	1	25	0	9.3938	5.3902	6.05866	7.27934	Akap11	-0.993543	0.00683418	0.149932	2.16531
104	chr10	4354311	4355386	104	+	1	1075	0	70.4535	58.6933	100.714	76.8096	Akap12	0.293166	0.00868307	0.162743	2.06133
105	chr7	75725981	75726106	105	+	1	125	0	18.4813	23.3575	21.6882	20.583	Akap13	0.558022	0.00731909	0.153642	2.13554
106	chr7	75729042	75729142	106	+	1	100	0	24.6077	19.1652	27.3957	16.1903	Akap13	0.547292	0.00943563	0.165501	2.02523
107	chr12	52886837	52887037	107	+	1	200	0	6.02429	6.58803	14.0491	9.16193	Akap6	0.910165	0.00718536	0.152453	2.14355
108	chr12	53142312	53142662	108	+	1	350	0	24.6077	25.873	37.0544	28.8664	Akap6	0.593256	0.000955466	0.069548	3.01978
109	chr12	112658592	112658667	109	-	1	75	0	13.8865	18.4465	13.5222	12.8016	Akt1	0.655128	0.00891012	0.16395	2.05012
110	chr4	139643489	139643539	110	+	1	50	0	18.3792	29.4664	23.5322	25.9797	Aldh4a1	0.705603	0.000286665	0.0411665	3.54263
111	chr18	65349208	65349783	111	-	1	575	0	63.2039	53.9021	67.8745	47.5667	Alpk2	0.448349	0.000422519	0.0493294	3.37415
112	chr18	65304469	65305069	112	-	1	600	0	61.9787	44.7986	60.3231	35.8947	Alpk2	0.437003	0.00165794	0.0862921	2.78043
113	chr4	137769630	137769680	113	-	1	50	0	2.24634	2.27586	5.53182	1.88259	Alpl	1.73742	0.00460245	NA	2.33701
114	chr1	59163252	59163502	114	-	1	250	0	27.9772	25.1543	23.0053	14.5587	Als2,Mpp4	0.672075	0.00125416	0.0771524	2.90165
115	chr2	91917584	91917934	115	+	1	350	0	42.6805	28.9873	39.0739	21.336	Ambra1	0.482853	0.00569611	0.139704	2.24442
116	chr10	40289407	40289457	116	-	1	50	0	6.84114	3.59347	7.63917	8.91092	Amd1	-1.03969	0.00799883	0.159069	2.09697
117	chrX	145487088	145487363	117	-	1	275	0	24.8119	35.9347	31.0835	36.1457	Amot	0.481867	0.00438772	0.129902	2.35776
118	chr9	14592877	14593677	118	-	1	800	0	201.558	219.321	204.063	219.886	Amotl1	0.171552	0.00869381	0.16284	2.06079
119	chr9	102725119	102725194	119	+	1	75	0	23.995	26.7115	20.8102	17.3198	Amotl2	0.582558	0.00450099	0.130949	2.34669
120	chr3	126928674	126928699	120	-	1	25	0	4.79901	4.67151	6.84892	3.13765	Ank2	1.2071	0.00806503	NA	2.09339
121	chr3	126923656	126923956	121	-	1	300	0	21.9529	17.3684	27.4835	14.6842	Ank2	0.690066	0.00172289	0.0864501	2.76374
122	chr10	70002013	70002538	122	+	1	525	0	102.311	98.1017	88.1578	75.6801	Ank3	0.290719	0.0038946	0.123017	2.40954
123	chr10	70023975	70024450	123	+	1	475	0	64.5313	53.3031	56.7231	39.5344	Ank3	0.357814	0.00731987	0.153642	2.1355
124	chr19	36119223	36119844	124	-	1	621	0	47.5816	35.9347	37.9325	19.0769	Ankrd1	0.709672	4.07698e-05	0.0149865	4.38966
125	chr8	11615848	11615873	125	-	1	25	0	8.88327	11.1398	9.21969	6.65181	Ankrd10	0.933487	0.00403564	0.12545	2.39409
126	chr8	122892111	122895436	126	-	1	3325	0	708.313	558.665	658.901	514.323	Ankrd11	0.177907	5.46851e-06	0.0048731	5.26213
127	chr17	65985408	65986183	127	-	1	775	0	109.152	63.3648	95.2702	45.8097	Ankrd12	0.391647	0.000750378	0.0639605	3.12472
128	chr5	90254705	90254805	128	-	1	100	0	30.0193	18.5663	28.4493	12.9271	Ankrd17	0.571656	0.00846442	0.161329	2.0724
129	chr5	90253608	90253933	129	-	1	325	0	41.1489	33.1797	43.2009	28.1133	Ankrd17	0.429051	0.00803388	0.159415	2.09507
130	chr5	90243664	90243839	130	-	1	175	0	27.2624	25.7532	28.9762	20.4575	Ankrd17	0.579754	0.00242623	0.100774	2.61507
131	chr19	42044863	42045088	131	+	1	225	0	61.366	80.6135	36.8788	42.17	Ankrd2	0.364247	0.00619305	0.144654	2.2081
132	chr14	31701642	31702117	132	-	1	475	0	49.7259	33.6588	57.0743	30.3724	Ankrd28	0.459832	0.00269399	0.105069	2.5696
133	chr12	110977666	110977716	133	-	1	50	0	28.1814	46.236	33.5421	46.6882	Ankrd9	0.403045	0.0092441	0.164723	2.03414
134	chr15	95972553	95973078	134	+	1	525	0	45.9479	37.7314	52.1571	34.7651	Ano6	0.453392	0.00236972	0.099815	2.6253
135	chr17	25792176	25792376	135	-	1	200	0	21.5445	20.1234	24.6737	17.5708	Antkmt	0.558694	0.00810531	0.160076	2.09123
136	chr5	97948260	97948285	136	-	1	25	0	7.14746	11.2595	16.9467	14.5587	Antxr2	0.976576	0.000582202	0.0563756	3.23493
137	chr14	20464622	20464672	137	-	1	50	0	17.0518	22.2795	17.4735	15.9392	Anxa7	0.641035	0.00433724	0.129356	2.36279
138	chr3	95315234	95315359	138	-	1	125	0	7.04535	8.02542	9.13189	5.89878	LOC115489748	1.00667	0.00449308	0.130949	2.34746
139	chr11	101338949	101339224	139	+	1	275	0	23.7908	19.1652	22.8297	13.3036	Aoc3	0.602185	0.00684333	0.149932	2.16473
140	chr13	63298711	63298861	140	+	1	150	0	18.9918	26.8312	19.8443	18.8259	Aopep	0.738491	0.000403088	0.0479903	3.3946
141	chr18	46780671	46780696	141	+	1	25	0	4.6969	6.22868	9.13189	4.89473	Ap3s1	1.39241	0.000472735	0.0518721	3.32538
142	chr5	138179023	138179098	142	+	1	75	0	8.37274	11.6189	10.6246	9.41294	Ap4m1	0.814536	0.00717799	0.152416	2.144
143	chr5	66302249	66302699	143	-	1	450	0	32.9804	28.2686	27.7469	18.0728	Apbb2	0.550005	0.00389393	0.123017	2.40961
144	chr18	34269168	34269243	144	+	1	75	0	7.04535	6.34846	8.60505	4.01619	Apc	1.0644	0.0069896	0.151357	2.15555
145	chr7	19696468	19696743	145	-	1	275	0	68.3093	94.9874	70.9477	89.9877	Apoe	0.303764	0.00412528	0.126713	2.38455
146	chr10	83602775	83602875	146	-	1	100	0	23.5866	19.0454	21.9517	12.5506	Appl2	0.635502	0.00499345	0.134077	2.3016
147	chr10	83600732	83601032	147	-	1	300	0	48.1943	44.0799	37.5812	27.6113	Appl2	0.463575	0.0029937	0.110183	2.52379
148	chr18	6112122	6112422	148	-	1	300	0	27.9772	19.8839	33.0153	16.9433	Arhgap12	0.576805	0.00443284	0.130296	2.35332
149	chr16	38601417	38601617	149	-	1	200	0	14.8055	10.1815	16.1564	6.4008	Arhgap31	0.953078	0.00157742	0.0838029	2.80205
150	chr3	87737049	87737099	150	+	1	50	0	6.63692	8.50455	7.63917	5.64777	Arhgef11	0.956314	0.00836328	NA	2.07762
151	chr11	68943974	68944124	151	-	1	150	0	14.0907	14.6134	16.8589	10.417	Arhgef15	0.871203	0.000839484	0.0660422	3.07599
152	chr11	68943824	68943849	152	-	1	25	0	2.85898	2.39565	3.86349	1.00405	Arhgef15	1.84148	0.00824612	NA	2.08375
153	chr14	51989496	51989896	153	+	1	400	0	25.7309	19.0454	31.6982	17.4453	Arhgef40	0.595451	0.00370291	0.119599	2.43146
154	chr4	133681007	133682032	154	-	1	1025	0	124.162	89.5972	111.953	73.0444	Arid1a	0.300124	0.00231259	0.0988465	2.6359
155	chr12	71072595	71072720	155	+	1	125	0	11.0275	8.50455	14.2247	5.89878	Arid4a	1.02954	0.00154343	0.0834606	2.81151
156	chr9	59485994	59486419	156	-	1	425	0	71.5767	86.962	84.3821	94.1294	Arih1	0.308718	0.00294135	0.109914	2.53145
157	chr9	59393203	59394927	157	-	1	1724	0	45.7437	48.0327	52.4205	44.9311	Arih1	0.393423	0.00445531	0.130383	2.35112
158	chr9	108604491	108604591	158	-	1	100	0	23.7908	35.8149	23.2688	28.3643	Arih2	0.470119	0.00960943	0.166562	2.0173
159	chr12	40036140	40036665	159	-	1	525	0	85.6674	54.7405	74.2844	38.5303	Arl4a	0.440589	0.000553165	0.0555434	3.25715
160	chr2	52412100	52412125	160	-	1	25	0	10.8233	12.6969	17.3857	13.0526	Arl5a	0.731266	0.00564086	0.139244	2.24865
161	chr6	108823570	108823670	161	+	1	100	0	10.517	11.4991	13.7856	9.78946	Arl8b	0.750394	0.00871047	0.162961	2.05996
162	chrX	134695069	134695419	162	+	1	350	0	28.4877	28.7478	28.3615	21.838	Armcx4	0.546038	0.00330188	0.114515	2.48124
163	chrX	135800834	135801909	163	+	1	1075	0	103.842	85.4048	113.534	81.7044	Gprasp1	0.341132	0.000558978	0.0555434	3.25261
164	chr14	49773240	49773290	164	-	1	50	0	2.65477	2.63521	5.61962	2.1336	Armh4	1.54963	0.00695182	NA	2.1579
165	chr7	113306018	113306093	165	+	1	75	0	4.28847	5.86933	12.8198	8.4089	Arntl	1.21881	0.0010068	0.0704608	2.99705
166	chr5	145114305	145114330	166	+	1	25	0	8.06642	10.0617	14.6637	11.6721	Arpc1b	0.81263	0.00557888	0.138727	2.25345
167	chr5	145121670	145121720	167	+	1	50	0	11.2317	17.0091	19.2296	17.9474	Arpc1b	0.86286	0.000325562	0.0435173	3.48737
168	chr5	122404132	122404232	168	+	1	100	0	17.256	20.4828	23.1809	20.583	Arpc3	0.580287	0.00626478	0.145291	2.20309
169	chr9	112157695	112157795	169	-	1	100	0	11.3338	7.30672	11.6783	3.13765	Arpp21	1.39687	0.000336388	0.0443595	3.47316
170	chr9	112149337	112149362	170	-	1	25	0	5.10533	4.19238	5.79524	1.88259	Arpp21	1.4487	0.00542114	NA	2.26591
171	chr7	68737493	68737643	171	-	1	150	0	16.337	17.608	20.5467	15.3117	Arrdc4	0.675022	0.0034036	0.115444	2.46806
172	chr13	3652954	3653279	172	+	1	325	0	19.5023	15.9311	27.6591	14.0567	Asb13	0.834505	0.000243684	0.0387352	3.61317
173	chr6	24556189	24556264	173	+	1	75	0	14.397	13.5354	10.888	6.52631	Asb15	0.779385	0.00937514	0.165458	2.02802
174	chr6	5431547	5431697	174	+	1	150	0	8.98537	8.74411	14.0491	8.65991	Asb4	0.805495	0.00908747	0.164681	2.04156
175	chr15	98135836	98136436	175	-	1	600	0	88.1179	76.1816	79.7284	58.4858	Asb8	0.391639	0.000446554	0.0503134	3.35013
176	chr19	9112918	9113193	176	-	1	275	0	28.6919	31.8621	32.9275	29.9959	Asrgl1	0.444996	0.00956213	0.166288	2.01945
177	chr4	155756066	155756141	177	-	1	75	0	26.4456	23.3575	31.4348	21.9635	Atad3a	0.492813	0.00981075	0.167346	2.0083
178	chr10	81207862	81207887	178	-	1	25	0	11.3338	17.1289	12.6441	12.4251	Atcay	0.782406	0.00285213	0.108643	2.54483
179	chr10	81207870	81207920	179	+	1	50	0	15.316	21.2015	15.9808	16.1903	Atcayos	0.614038	0.00776663	0.15778	2.10977
180	chr10	81208177	81208370	180	+	1	193	0	27.1603	24.7949	26.1664	16.6923	Atcayos	0.680783	0.000718884	0.0627173	3.14334
181	chr1	170709256	170709306	181	-	1	50	0	5.20743	6.1089	7.28795	4.51821	Atf6	1.06706	0.00851859	NA	2.06963
182	chr6	136560752	136561427	182	+	1	675	0	52.2785	42.6425	52.0693	34.3886	Atf7ip	0.43815	0.00250914	0.101797	2.60048
183	chr1	87766898	87767048	183	+	1	150	0	12.457	14.2541	16.4198	10.919	Atg16l1	0.921514	0.000477868	0.0522404	3.32069
184	chr12	105652151	105652251	184	-	1	100	0	15.1118	16.4102	21.1614	13.1781	Atg2b	0.944814	8.39588e-05	0.0232922	4.07593
185	chr1	75191838	75191963	185	-	1	125	0	7.24956	9.4628	10.3612	7.40485	Atg9a	1.04553	0.00150886	NA	2.82135
186	chr8	116957158	116957208	186	+	1	50	0	6.94324	7.54629	6.49769	3.51417	Atmin	1.17085	0.00406837	NA	2.39058
187	chr6	124749258	124749333	187	-	1	75	0	34.8183	38.8095	37.4934	33.3846	Atn1	0.486987	0.00216869	0.0960973	2.6638
188	chr6	124747737	124747987	188	-	1	250	0	30.3256	30.0654	36.7032	26.3562	Atn1	0.629072	0.000294093	0.0412031	3.53152
189	chr8	12834648	12834698	189	+	1	50	0	16.4392	19.2849	21.0736	16.6923	Atp11a	0.72589	0.00119305	0.0752874	2.92334
190	chrX	38320527	38320627	190	+	1	100	0	12.0486	11.3793	14.1369	8.28339	Atp1b4	0.823521	0.00449409	0.130949	2.34736
191	chr5	122489240	122489365	191	-	1	125	0	57.9965	61.9275	28.3615	23.8461	Atp2a2	0.462315	0.00351424	0.117435	2.45417
192	chr5	122466829	122466929	192	-	1	100	0	45.029	50.4284	18.7028	15.8138	Atp2a2	0.537347	0.00459866	0.132063	2.33737
193	chr5	122454087	122454287	193	-	1	200	0	59.6302	59.5318	22.4785	16.5668	Atp2a2	0.601589	0.000720863	0.0627173	3.14215
194	chr10	99009407	99009582	194	+	1	175	0	28.6919	25.7532	33.1909	23.3441	Atp2b1	0.474869	0.00977898	0.16732	2.00971
195	chrX	105874703	105875603	195	-	1	900	0	63.2039	38.0908	86.0505	41.919	Atrx	0.447191	0.000936075	0.0686809	3.02869
196	chr8	109732625	109732750	196	-	1	125	0	5.20743	4.19238	6.84892	2.1336	Atxn1l	1.53633	0.00209531	NA	2.67875
197	chr14	14100603	14100853	197	+	1	250	0	11.0275	9.70237	14.7515	6.90283	Atxn7	1.07127	0.000516569	0.0533008	3.28687
198	chr12	33249878	33250228	198	+	1	350	0	17.0518	16.7695	25.6395	17.0688	Atxn7l1	0.714807	0.00135374	0.0793184	2.86846
199	chr10	112927402	112927502	199	-	1	100	0	2.55266	1.91652	5.88304	1.25506	Atxn7l3b	1.96282	0.00352544	NA	2.45279
200	chr13	13996912	13997037	200	+	1	125	0	21.3403	26.5917	28.9762	28.1133	B3galnt2	0.502633	0.00716117	0.15238	2.14502
201	chr13	13998312	13998562	201	+	1	250	0	34.512	37.8512	44.0789	40.1619	B3galnt2	0.409842	0.00737299	0.154073	2.13236
202	chr4	117876888	117876913	202	-	1	25	0	2.55266	2.75499	4.74156	1.50607	B4galt2	1.93196	0.00186677	NA	2.72891
203	chr19	5039575	5039725	203	+	1	150	0	12.9675	14.853	17.6491	12.1741	B4gat1	0.89873	0.000422722	0.0493294	3.37394
204	chr2	155817854	155818329	204	-	1	475	0	55.6481	50.4284	52.2449	38.7813	BC029722	0.453267	0.00100681	0.0704608	2.99705
205	chrX	136760429	136760529	205	+	1	100	0	9.18959	6.46825	11.5905	4.1417	BC065397	1.10361	0.00323821	0.113635	2.4897
206	chr9	45857126	45857201	206	+	1	75	0	14.7033	21.6806	18.9662	20.7085	Bace1	0.583731	0.00784373	0.157881	2.10548
207	chr7	128545611	128546511	207	+	1	900	0	209.829	210.937	198.443	191.02	Bag3	0.219701	0.00103358	0.0710121	2.98565
208	chr12	111710887	111711412	208	-	1	525	0	59.9365	49.3503	62.8695	45.6842	Bag5	0.342026	0.00915503	0.164681	2.03834
209	chr12	111710062	111710862	209	-	1	800	0	89.6495	62.6462	93.514	52.838	Bag5	0.469657	4.49663e-05	0.0157419	4.34711
210	chr9	31846693	31858808	210	-	3	362,85,78	0,7419,12037	73.5167	59.0527	34.7714	21.838	Barx2	0.519093	0.000875039	0.0669926	3.05797
211	chr5	135204993	135205168	211	+	1	175	0	30.0193	28.0291	32.4884	21.838	Baz1b	0.586499	0.00136736	0.0796236	2.86412
212	chr2	59968964	59969014	212	-	1	50	0	7.35167	7.54629	8.51724	4.51821	Baz2b	1.10275	0.00334119	0.114515	2.4761
213	chr2	59914128	59914178	213	-	1	50	0	3.77794	2.51543	4.30252	0.75304	Baz2b	2.06076	0.0052364	NA	2.28097
214	chr2	59901916	59901991	214	-	1	75	0	5.51375	3.71325	4.74156	1.00405	Baz2b	1.77265	0.00531142	NA	2.27479
215	chr14	54885468	54885718	215	+	1	250	0	36.3499	37.4919	38.8105	32.506	Bcl2l2	0.466475	0.00332366	0.114515	2.47838
216	chr5	135171109	135171159	216	+	1	50	0	21.3403	23.8367	23.4444	19.7044	Bcl7b	0.565079	0.00552264	0.138719	2.25785
217	chr5	135181111	135181411	217	+	1	300	0	51.6659	42.4029	51.1034	35.6437	Bcl7b	0.402798	0.00533056	0.137144	2.27323
218	chr9	44500823	44501123	218	+	1	300	0	20.115	21.2015	17.9125	11.6721	Bcl9l	0.860951	0.000238599	0.0384769	3.62233
219	chr6	108664612	108665587	219	+	1	975	0	183.383	176.679	175.35	166.17	Bhlhe40	0.188299	0.00891747	0.16395	2.04976
220	chr13	49379594	49380019	220	+	1	425	0	50.7469	63.4846	56.8109	63.1295	Bicd2	0.338218	0.00654247	0.147882	2.18426
221	chr13	49386076	49386351	221	+	1	275	0	54.5249	55.9383	57.5133	49.3238	Bicd2	0.41483	0.00138489	0.0800546	2.85859
222	chr9	7834340	7834590	222	-	1	250	0	28.6919	17.3684	33.1031	14.6842	Birc2	0.588485	0.00557232	0.138727	2.25396
223	chr10	128922659	128922709	223	-	1	50	0	22.4634	31.2632	25.8151	28.9919	Bloc1s1	0.474712	0.00952368	0.166012	2.02119
224	chr1	164292298	164292373	224	-	1	75	0	4.18637	3.71325	5.88304	2.25911	Blzf1	1.32881	0.00978767	NA	2.00932
225	chr1	164291648	164291698	225	-	1	50	0	5.61586	5.86933	7.11233	3.13765	Blzf1	1.36654	0.00168321	0.0864501	2.77386
226	chr7	138909475	138909500	226	-	1	25	0	8.47484	10.0617	7.02453	4.76922	Bnip3	0.982248	0.00657702	NA	2.18197
227	chr5	41820667	41822142	227	-	1	1475	0	96.3886	55.6988	112.129	51.5829	Bod1l	0.438168	0.000151413	0.0313547	3.81984
228	chr5	41820292	41820542	228	-	1	250	0	12.457	10.3013	17.5613	9.41294	Bod1l	0.769012	0.00635719	0.14628	2.19674
229	chr5	41819392	41819967	229	-	1	575	0	38.0857	22.6389	44.6058	21.2105	Bod1l	0.474631	0.00898728	0.164394	2.04637
230	chr5	41816992	41817167	230	-	1	175	0	12.9675	9.70237	15.454	7.40485	Bod1l	0.803525	0.00713279	0.15238	2.14674
231	chrX	75416802	75416827	231	+	1	25	0	10.7212	14.6134	13.4344	10.7935	Brcc3	0.810578	0.00301724	0.110256	2.52039
232	chr17	32201046	32201296	232	-	1	250	0	14.8055	12.8167	20.1077	12.0486	Brd4	0.691984	0.00646769	0.147096	2.18925
233	chr8	88345180	88345205	233	-	1	25	0	19.2981	25.9928	20.5467	20.583	Brd7	0.561819	0.00623397	0.145148	2.20524
234	chr13	73938435	73938635	234	+	1	200	0	47.2753	40.1271	46.8009	32.757	Brd9	0.440404	0.00338636	0.115124	2.47027
235	chr12	112963519	112963569	235	-	1	50	0	46.3564	38.2106	43.2009	29.6194	Brf1	0.427221	0.00598487	0.142184	2.22295
236	chr12	112963392	112963417	236	-	1	25	0	20.115	16.0508	21.8638	10.668	Brf1	0.871135	0.000333064	0.0441189	3.47747
237	chr8	27124138	27124238	237	-	1	100	0	7.45378	7.18694	8.86847	4.76922	Brf2	1.01064	0.00663073	NA	2.17844
238	chr19	8848103	8848128	238	+	1	25	0	17.6644	19.8839	18.176	15.1862	Bscl2	0.596648	0.00877053	0.16315	2.05697
239	chr10	96618303	96618703	239	+	1	400	0	18.0729	14.3739	21.0736	11.5465	Btg1	0.703436	0.00420649	0.127381	2.37608
240	chr19	45513406	45513506	240	+	1	100	0	10.7212	14.4937	14.1369	12.5506	Btrc	0.755243	0.00452453	0.130949	2.34443
241	chr17	47601480	47601680	241	-	1	200	0	14.8055	14.6134	16.4198	11.421	Bysl	0.673537	0.0084537	0.161329	2.07295
242	chr1	58404286	58404336	242	+	1	50	0	2.04213	2.87478	9.3075	4.39271	Bzw1	1.69577	0.00109793	NA	2.95943
243	chr1	184873250	184873575	243	-	1	325	0	63.9187	52.3449	57.9524	40.1619	C130074G19Rik	0.406156	0.00229656	0.0985323	2.63892
244	chr1	184872425	184872750	244	-	1	325	0	49.3175	49.4701	44.0789	38.4048	C130074G19Rik	0.368295	0.00973438	0.167237	2.01169
245	chrX	38631482	38631632	245	-	1	150	0	8.37274	7.4265	10.8002	5.39675	C1galt1c1	0.94196	0.00754038	0.155826	2.12261
246	chr16	97892201	97892251	246	-	1	50	0	16.0307	21.441	20.1955	19.5789	C2cd2	0.598642	0.00590079	0.141307	2.22909
247	chr16	97890055	97890105	247	-	1	50	0	22.7698	31.383	28.9762	31	C2cd2	0.503895	0.00485717	0.133506	2.31362
248	chr17	57204262	57204362	248	-	1	100	0	21.2382	29.706	27.8347	31.502	C3	0.471926	0.00965922	0.166562	2.01506
249	chrM	14144	15269	249	+	1	1125	0	603.756	723.006	533.337	747.388	CYTB	-0.12513	0.000786666	0.0645015	3.10421
250	chr2	27020378	27020528	250	+	1	150	0	12.457	12.8167	16.0686	10.668	Cacfd1	0.794465	0.00314538	0.111861	2.50233
251	chr1	160208451	160208526	251	-	1	75	0	20.4213	28.1488	24.9371	26.2307	Cacybp	0.511694	0.00744066	0.154853	2.12839
252	chr15	102716245	102716370	252	-	1	125	0	35.5331	51.0273	37.5812	46.3117	Calcoco1	0.382228	0.00893147	0.16395	2.04908
253	chr6	34745637	34746637	253	+	1	1000	0	248.119	192.73	236.814	170.939	Cald1	0.252061	0.000157744	0.0321406	3.80205
254	chr12	100207037	100207287	254	+	1	250	0	44.2121	66.9583	60.9378	81.4533	Calm1	0.328631	0.00678623	0.149602	2.16837
255	chr18	60963838	60969035	255	+	1	5197	0	127.633	176.799	127.144	166.421	Camk2a	0.243672	0.00178151	0.0872868	2.74921
256	chr18	60985115	60985665	256	+	1	550	0	105.987	122.298	117.397	128.895	Camk2a	0.236885	0.00667939	0.149029	2.17526
257	chr11	5970178	5971128	257	-	1	950	0	157.959	178.595	169.906	182.486	Camk2b	0.23972	0.000936548	0.0686809	3.02847
258	chr2	25929612	25929987	258	-	1	375	0	17.3581	13.6552	24.059	11.17	Camsap1	0.906575	0.000256022	0.0390595	3.59172
259	chr6	115803649	115803899	259	+	1	250	0	43.3953	56.1779	47.5034	50.0769	Cand2	0.465235	0.000603897	0.057615	3.21904
260	chr11	84964371	84964421	260	+	1	50	0	16.6434	21.0817	9.13189	7.78137	Car4	0.736181	0.00846502	0.161329	2.07237
261	chr15	5104976	5105126	261	-	1	150	0	6.53482	3.71325	6.6733	1.25506	Card6	1.72678	0.0028581	NA	2.54392
262	chr11	98821681	98821806	262	+	1	125	0	25.0161	24.196	25.3761	19.2024	Casc3	0.516188	0.0094927	0.165571	2.02261
263	chr11	98832265	98832340	263	+	1	75	0	8.37274	8.26498	8.42943	4.51821	Casc3	1.03003	0.00506398	0.134244	2.29551
264	chr3	102145199	102145524	264	+	1	325	0	93.5296	87.5609	69.5428	56.8542	Casq2	0.343411	0.0019939	0.0930709	2.7003
265	chr11	100958535	100958835	265	-	1	300	0	41.1489	51.6262	55.0547	55.7246	Cavin1	0.480352	0.000343308	0.044511	3.46432
266	chr6	51470653	51470728	266	+	1	75	0	16.7455	4.0726	17.9125	9.41294	Cbx3	-0.930729	0.00538928	0.1376	2.26847
267	chr6	51471820	51471845	267	+	1	25	0	19.0939	1.55717	18.9662	7.53035	Cbx3	-2.17599	2.77579e-06	0.00320242	5.55661
268	chr6	51475232	51475307	268	+	1	75	0	15.7244	1.91652	15.893	5.77327	Cbx3	-1.46425	0.00107044	0.071705	2.97044
269	chr15	103197620	103197670	269	-	1	50	0	9.70012	12.8167	13.4344	11.6721	Cbx5	0.753452	0.00674486	0.149321	2.17103
270	chr10	62745367	62756520	270	-	8	101,186,121,147,80,112,240,38	0,1533,1976,5179,5569,6375,7806,11115	171.233	136.073	170.169	123.372	Ccar1	0.222914	0.0048571	0.133506	2.31362
271	chr8	94911443	94911468	271	-	1	25	0	3.36952	4.0726	5.61962	2.25911	Ccdc102a	1.74442	0.000831557	NA	3.08011
272	chr8	94908290	94909843	272	-	1	1553	0	13.7844	16.7695	21.0736	16.8178	Ccdc102a	0.770521	0.000963864	0.069586	3.01598
273	chr4	43495682	43495857	273	+	1	175	0	40.1279	60.2505	43.8155	52.587	Ccdc107	0.487827	0.000344167	0.044511	3.46323
274	chr18	46287505	46287655	274	-	1	150	0	8.78116	8.02542	9.57092	5.14574	Ccdc112	0.927121	0.00876824	0.16315	2.05709
275	chr1	34436994	34437344	275	-	1	350	0	56.567	63.7242	60.1475	58.3603	Ccdc115	0.369214	0.00273269	0.105616	2.56341
276	chr13	74352888	74352963	276	+	1	75	0	11.4359	10.3013	11.1514	5.64777	Ccdc127	0.934301	0.00400876	0.125144	2.39699
277	chr13	74356457	74357132	277	+	1	675	0	97.6138	75.1035	98.4312	62.1254	Ccdc127	0.412048	0.000126754	0.028026	3.89704
278	chr8	84260545	84260595	278	-	1	50	0	9.18959	12.8167	10.2734	7.90687	Ccdc130	1.02258	0.000820168	0.0655399	3.0861
279	chr6	29397534	29398948	279	+	2	52,23	0,1391	7.35167	7.30672	8.42943	3.38866	Ccdc136	1.47397	0.000247929	NA	3.60567
280	chr6	29399023	29399389	280	+	2	11189	0,177	20.2171	20.1234	18.615	13.5546	Ccdc136	0.618213	0.00670228	0.149247	2.17378
281	chr2	119018953	119019153	281	-	1	200	0	10.7212	8.1452	11.8539	5.27125	Ccdc32	0.924084	0.0065244	0.147639	2.18546
282	chr11	106200334	106200484	282	-	1	150	0	30.632	40.1271	30.1177	31.3765	Ccdc47	0.432866	0.00910286	0.164681	2.04082
283	chr16	27435561	27435661	283	+	1	100	0	38.0857	37.0127	44.1667	35.5182	Ccdc50	0.407623	0.00824772	0.160568	2.08367
284	chr16	27444550	27446347	284	+	1	1797	0	40.8426	38.9293	47.679	35.5182	Ccdc50	0.452382	0.00273296	0.105616	2.56337
285	chr9	109090907	109090982	285	+	1	75	0	5.20743	4.79129	7.63917	3.51417	Ccdc51	1.16358	0.00777442	NA	2.10933
286	chr14	27498443	27498543	286	-	1	100	0	21.3403	16.6497	19.6687	10.166	Ccdc66	0.724752	0.00306887	0.111136	2.51302
287	chr14	27493027	27493102	287	-	1	75	0	24.5056	19.5245	21.0736	10.919	Ccdc66	0.753004	0.0011983	0.0752958	2.92143
288	chr16	45094011	45094311	288	+	1	300	0	28.0793	26.2323	37.5812	27.1093	Ccdc80	0.531252	0.00279095	0.107567	2.55425
289	chr19	10943493	10943543	289	-	1	50	0	14.2949	9.4628	17.6491	7.53035	Ccdc86	0.79765	0.0066097	0.148716	2.17982
290	chr12	100944863	100945888	290	-	1	1025	0	174.296	151.165	182.287	145.21	Ccdc88c	0.287274	0.000136153	0.0288047	3.86597
291	chr12	100928905	100929055	291	-	1	150	0	16.6434	18.0871	20.8102	14.5587	Ccdc88c	0.795008	0.000572598	0.0562105	3.24215
292	chr7	25718897	25719022	292	-	1	125	0	22.6676	27.7895	29.2396	25.7287	Ccdc97	0.640557	0.000589938	0.0565091	3.22919
293	chr2	118754969	118755419	293	-	1	450	0	63.5103	59.6516	43.8155	35.3927	Ccdc9b	0.373857	0.00679501	0.149602	2.16781
294	chr11	82062407	82062557	294	+	1	150	0	16.4392	16.53	20.5467	14.4332	Ccl11	0.616683	0.00855218	0.161525	2.06792
295	chr12	108202081	108202506	295	+	1	425	0	57.7923	62.6462	61.1134	56.6032	Ccnk	0.389004	0.00163955	0.0858772	2.78528
296	chr9	73005662	73005887	296	+	1	225	0	44.11	57.0164	41.3569	40.9149	Ccpg1	0.52344	0.000214066	0.0359716	3.66945
297	chr7	127194224	127194624	297	-	1	400	0	53.1975	49.7097	52.8596	39.1579	Cd2bp2	0.502068	0.000284349	0.0411665	3.54615
298	chr7	19356981	19357681	298	-	1	700	0	114.768	94.9874	101.329	77.9392	Cd3eap	0.271631	0.00564438	0.139244	2.24838
299	chr14	59566621	59566721	299	-	1	100	0	4.39058	4.55173	6.40988	2.63562	Cdadc1	1.4877	0.00195708	NA	2.70839
300	chr11	104507155	104507230	300	-	1	75	0	15.9286	17.3684	17.2101	13.3036	Cdc27	0.625754	0.00933882	0.165338	2.02971
301	chr9	21140774	21140824	301	-	1	50	0	10.4149	14.853	15.1027	13.5546	Cdc37	0.833022	0.00146598	0.0810104	2.83387
302	chr1	180106050	180106150	302	+	1	100	0	11.7423	7.78585	12.5563	4.2672	Cdc42bpa	1.08461	0.00223681	0.0970173	2.65037
303	chr12	111318646	111318871	303	-	1	225	0	33.7973	34.138	34.8592	29.2429	Cdc42bpb	0.433806	0.00923178	0.164723	2.03471
304	chr12	111317981	111318031	304	-	1	50	0	6.84114	6.46825	8.51724	4.39271	Cdc42bpb	1.03874	0.00742286	NA	2.12943
305	chr17	79335347	79335697	305	-	1	350	0	44.9269	38.0908	43.5521	29.9959	Cdc42ep3	0.451649	0.00367863	0.119138	2.43431
306	chr11	54787567	54787692	306	-	1	125	0	14.7033	17.3684	14.6637	11.7976	Cdc42se2	0.738779	0.00334895	0.114515	2.47509
307	chr16	4767960	4768185	307	-	1	225	0	34.7162	37.8512	33.2787	28.7408	Cdip1	0.492521	0.00286862	0.108793	2.54233
308	chr4	155624865	155624965	308	+	1	100	0	13.7844	12.098	12.732	7.40485	Cdk11b	0.773471	0.00822254	0.160568	2.08499
309	chr13	17764972	17765072	309	-	1	100	0	17.1539	14.1343	18.8784	9.66396	Cdk13	0.673005	0.00918424	0.164681	2.03696
310	chr13	17718025	17718300	310	-	1	275	0	17.0518	11.2595	21.2492	9.03643	Cdk13	0.780171	0.00366988	0.119106	2.43535
311	chr13	29709118	29717770	311	-	1	8652	0	8.06642	8.38476	14.0491	9.03643	Cdkal1	0.818579	0.00892542	0.16395	2.04937
312	chr18	46727976	46728051	312	-	1	75	0	14.397	13.775	6.76111	3.26315	Cdo1	1.11443	0.00289155	0.109295	2.53887
313	chr18	46723324	46723374	313	-	1	50	0	19.9108	18.5663	9.83434	5.14574	Cdo1	0.958674	0.00171253	0.0864501	2.76636
314	chr2	132311345	132311495	314	+	1	150	0	19.9108	23.8367	20.2833	18.7004	Cds2	0.541125	0.00998249	0.16765	2.00076
315	chr9	103364479	103364554	315	-	1	75	0	14.6012	13.8948	15.7174	9.78946	Cdv3	0.713433	0.00733892	0.153721	2.13437
316	chr7	35050021	35050271	316	-	1	250	0	17.256	16.1706	22.2151	13.3036	Cebpg	0.792569	0.000775565	0.0642288	3.11038
317	chr17	78935686	78936011	317	-	1	325	0	27.773	18.8058	29.8543	11.2955	Cebpz	0.980417	1.19948e-05	0.00801659	4.92101
318	chr4	153985334	153985384	318	+	1	50	0	33.1846	40.3666	34.2446	33.8866	Cep104	0.464099	0.00374177	0.119853	2.42692
319	chr11	120068700	120070388	319	-	1	1688	0	13.4781	14.2541	15.0149	8.5344	Cep131	1.06214	0.000117244	0.0265214	3.93091
320	chr11	120067950	120068025	320	-	1	75	0	10.4149	10.4211	10.0978	6.2753	Cep131	0.856421	0.00793224	NA	2.1006
321	chr11	120066926	120067026	321	-	1	100	0	18.6855	14.7332	19.7565	9.78946	Cep131	0.839927	0.000919213	0.0678554	3.03658
322	chr2	155979719	155979844	322	+	1	125	0	9.49591	8.02542	10.6246	5.14574	Cep250	0.954191	0.00617299	0.144573	2.2095
323	chr2	155991267	155992017	323	+	1	750	0	47.5816	34.2578	46.7131	25.2267	Cep250	0.582962	0.000300832	0.0415331	3.52168
324	chr1	155862333	155862658	324	-	1	325	0	17.5623	13.2958	20.7224	11.0445	Cep350	0.650432	0.00974473	0.167237	2.01123
325	chr9	102618823	102618998	325	-	1	175	0	42.9868	38.9293	44.2545	32.6315	Cep63	0.426733	0.00535765	0.13748	2.27103
326	chr4	134131257	134131432	326	-	1	175	0	39.1068	37.6116	32.3128	22.4656	Cep85	0.629267	0.000239442	0.0384769	3.6208
327	chr10	53278115	53278240	327	-	1	125	0	10.1085	7.30672	11.4149	3.63967	Cep85l	1.2795	0.000713294	0.0625416	3.14673
328	chr3	95315232	95315332	328	+	1	100	0	6.94324	7.66607	8.95627	5.39675	Cers2	1.05796	0.00358435	NA	2.44559
329	chr3	95322668	95322743	329	+	1	75	0	15.6223	17.0091	18.0004	14.1822	Cers2	0.622942	0.0089742	0.164394	2.047
330	chr13	81784643	81784768	330	+	1	125	0	34.8183	26.7115	34.1568	20.2065	Cetn3	0.513475	0.005167	0.135181	2.28676
331	chr8	46194087	46194262	331	+	1	175	0	20.0129	21.8004	25.2883	21.2105	Cfap97	0.535787	0.00861489	0.162215	2.06475
332	chr8	13879549	13879924	332	+	1	375	0	35.2268	25.6334	44.7814	25.4777	Champ1	0.514633	0.00301081	0.110256	2.52132
333	chr7	73507807	73507907	333	-	1	100	0	14.0907	8.1452	17.7369	4.2672	Chd2	1.38324	5.33856e-05	0.0174434	4.27258
334	chr11	69361683	69361783	334	-	1	100	0	5.71797	5.86933	8.25382	4.39271	Chd3	1.11639	0.00543404	NA	2.26488
335	chr6	125122837	125122937	335	+	1	100	0	34.6141	33.8984	32.0494	24.8502	Chd4	0.494315	0.00413227	0.126713	2.38381
336	chr2	161052406	161052781	336	-	1	375	0	49.1132	29.1071	56.9865	25.9797	Chd6	0.49456	0.00222774	0.0970173	2.65214
337	chr2	160965172	160965472	337	-	1	300	0	17.6644	14.2541	16.9467	6.4008	Chd6	1.2369	1.4063e-05	0.00877781	4.85192
338	chr14	52232562	52232887	338	-	1	325	0	48.8069	33.7786	53.2108	28.8664	Chd8	0.493465	0.00151989	0.0827692	2.81819
339	chr11	119916930	119916980	339	+	1	50	0	18.6855	24.196	18.7906	18.3239	Chmp6	0.576874	0.00694011	0.15073	2.15863
340	chr9	18308752	18308802	340	+	1	50	0	10.2106	10.6606	14.4003	9.16193	Chordc1	0.771236	0.00831342	0.160568	2.08022
341	chr10	88475362	88475462	341	-	1	100	0	27.6709	33.7786	27.3957	24.8502	Chpt1	0.477787	0.0077959	0.15778	2.10813
342	chr10	88470937	88471337	342	-	1	400	0	59.8344	44.4392	60.6744	35.1417	Chpt1	0.422946	0.00252392	0.101952	2.59792
343	chr9	66126820	66132601	343	+	1	5781	0	37.8815	53.3031	42.0594	45.0566	Ciao2a	0.538442	0.000165186	0.032277	3.78203
344	chr7	25270894	25271169	344	+	1	275	0	12.457	11.2595	18.8784	10.919	Cic	0.810702	0.00266008	0.1043	2.57511
345	chr12	86962446	86962571	345	+	1	125	0	13.2738	19.2849	14.7515	14.8097	Cipc	0.697812	0.00405732	0.125474	2.39176
346	chr10	84528279	84528529	346	-	1	250	0	5.71797	5.98912	18.176	9.91497	Ckap4	1.10843	0.00109159	0.0721694	2.96194
347	chr3	108674660	108674960	347	+	1	300	0	42.17	50.6679	36.7032	35.6437	Clcc1	0.436547	0.00343996	0.116449	2.46345
348	chr6	42313299	42313324	348	+	1	25	0	13.376	19.2849	13.61	13.6801	Clcn1	0.682983	0.00582176	0.14081	2.23495
349	chr6	42315506	42315656	349	+	1	150	0	17.256	26.2323	22.6541	18.8259	Clcn1	0.982623	2.63821e-06	0.00320242	5.57869
350	chr17	44275980	44276155	350	+	1	175	0	23.2803	31.8621	28.2737	29.6194	Clic5	0.5432	0.00248296	0.101797	2.60503
351	chr1	58417317	58417367	351	-	1	50	0	13.2738	15.8113	14.3125	9.91497	Clk1	0.908023	0.000648922	0.0595101	3.18781
352	chr3	89170049	89170099	352	+	1	50	0	21.9529	20.9619	19.5809	13.8056	Clk2,Gm45927	0.601622	0.00703595	0.152025	2.15268
353	chr11	51273088	51273163	353	+	1	75	0	30.1214	35.6951	28.5372	24.0971	Clk4	0.567829	0.00132573	0.0787297	2.87754
354	chr16	3919503	3919553	354	+	1	50	0	8.06642	6.46825	9.04408	3.89068	Cluap1	1.02759	0.00844743	0.161329	2.07328
355	chr17	29676178	29676278	355	+	1	100	0	20.115	17.4882	22.7419	13.4291	Cmtr1,Gm28043	0.714073	0.00179541	0.0875584	2.74584
356	chr17	29679003	29679078	356	+	1	75	0	32.6741	32.1017	37.3178	26.8583	Cmtr1,Gm28043	0.605413	0.000368564	0.0455753	3.43349
357	chr2	156312395	156312420	357	+	1	25	0	11.3338	17.2487	13.0832	11.17	Cnbd2	1.01512	0.000132618	0.0283226	3.8774
358	chr2	156312495	156312545	358	+	1	50	0	9.49591	11.7387	10.9758	7.53035	Cnbd2	1.02053	0.000927134	NA	3.03286
359	chr3	121457152	121457327	359	+	1	175	0	17.8686	21.3212	25.9907	20.081	Cnn3	0.778422	0.000193911	0.0345597	3.7124
360	chr5	96072382	96072457	360	-	1	75	0	11.2317	13.8948	13.4344	10.417	Cnot6l	0.815128	0.00302019	0.110256	2.51997
361	chr1	179625067	179625442	361	+	1	375	0	40.3321	32.7006	41.0057	25.2267	Cnst	0.553395	0.000885116	0.067084	3.053
362	chr4	85049655	85049755	362	+	1	100	0	2.75688	2.15608	6.93672	1.75708	Cntln	1.6619	0.0061337	0.144066	2.21228
363	chr2	35170471	35170646	363	+	1	175	0	35.9415	27.6697	34.069	19.5789	Cntrl	0.562761	0.0021495	0.0954837	2.66766
364	chr7	100539180	100539480	364	+	1	300	0	18.5834	13.8948	19.4053	9.41294	Coa4	0.788743	0.00223191	0.0970173	2.65132
365	chr8	126422625	126422825	365	+	1	200	0	24.6077	23.9565	28.1859	21.085	Coa6	0.537846	0.00574254	0.139909	2.2409
366	chr4	108340067	108340317	366	+	1	250	0	8.67905	7.54629	15.454	7.27934	Coa7	1.03185	0.00146868	0.0810104	2.83307
367	chr11	113661680	113662080	367	+	1	400	0	54.9333	52.2251	58.2158	45.5587	Cog1	0.444685	0.000779419	0.0642288	3.10823
368	chr8	124520791	124520941	368	+	1	150	0	7.04535	9.10346	10.888	8.4089	Cog2	0.900724	0.00553047	0.138719	2.25724
369	chr11	94937988	94938088	369	+	1	100	0	5.51375	13.8948	57.7767	89.1092	Col1a1	0.87306	0.000483078	0.0524202	3.31598
370	chr10	76611416	76611441	370	-	1	25	0	29.2025	20.8421	55.1425	62.2509	Col6a2	-0.496254	0.00241186	0.100604	2.61765
371	chr10	76595930	76596105	371	-	1	175	0	2.75688	4.19238	17.4735	13.8056	Col6a2	1.11008	0.006428	0.146534	2.19192
372	chr1	90778898	90779173	372	-	1	275	0	7.14746	6.94737	26.8688	16.8178	Col6a3	0.797861	0.00713892	0.15238	2.14637
373	chr9	108977649	108977699	373	+	1	50	0	8.37274	8.02542	6.6733	3.38866	Col7a1	1.08495	0.00683883	NA	2.16502
374	chr9	108977830	108977855	374	+	1	25	0	9.80223	8.1452	8.86847	4.1417	Col7a1	0.998667	0.00676229	NA	2.16991
375	chr18	9848617	9848942	375	+	1	325	0	7.55588	5.50999	19.8443	7.65586	Colec12	1.07039	0.00172859	0.0864501	2.76231
376	chr15	76900949	76901199	376	+	1	250	0	32.4699	23.4773	29.8543	16.8178	Commd5	0.523946	0.00783051	0.157829	2.10621
377	chr1	172105187	172105237	377	+	1	50	0	20.2171	21.8004	26.0786	20.332	Copa	0.609336	0.00288045	0.109016	2.54054
378	chr2	125832001	125832326	378	-	1	325	0	46.6627	34.0182	50.3132	30.1214	Cops2	0.408272	0.0086617	0.162653	2.0624
379	chr5	115296285	115296685	379	+	1	400	0	61.7745	77.7387	66.0306	73.0444	Coq5	0.346885	0.00233922	0.0991068	2.63093
380	chr5	113844413	113844463	380	-	1	50	0	4.90111	5.74955	8.86847	5.52226	Coro1c	1.08041	0.00600574	NA	2.22143
381	chr11	77470274	77470399	381	+	1	125	0	12.0486	16.4102	12.0295	9.28744	Coro6	0.978768	0.000389849	0.0473731	3.4091
382	chr11	63964001	63964276	382	-	1	275	0	34.512	28.7478	32.4884	21.9635	Cox10	0.467936	0.00927666	0.164832	2.03261
383	chr11	63963726	63963851	383	-	1	125	0	11.538	11.9782	12.9076	8.28339	Cox10	0.848608	0.0035919	0.118283	2.44468
384	chr11	31870903	31871428	384	+	1	525	0	84.6463	69.4737	79.904	57.1052	Cpeb4	0.36989	0.00115798	0.074189	2.9363
385	chr11	31871453	31871653	385	+	1	200	0	22.2592	22.6389	26.6932	20.332	Cpeb4	0.582086	0.00371726	0.119599	2.42978
386	chr11	31872378	31872678	386	+	1	300	0	23.7908	19.0454	25.8151	13.5546	Cpeb4	0.763178	0.000520657	0.053346	3.28345
387	chr6	22234641	22234716	387	+	1	75	0	8.06642	6.22868	8.78066	3.51417	Cped1	1.07631	0.00740449	0.154428	2.1305
388	chr6	22237618	22237718	388	+	1	100	0	12.0486	11.7387	14.6637	8.4089	Cped1	0.903013	0.00165697	0.0862921	2.78068
389	chr6	22254606	22255256	389	+	1	650	0	90.5685	60.2505	89.4749	50.9554	Cped1	0.372553	0.00143087	0.0809183	2.8444
390	chr7	132043862	132044137	390	-	1	275	0	10.6191	10.4211	40.6545	28.2388	Cpxm2	0.651088	0.00670971	0.149247	2.1733
391	chr16	4179798	4179898	391	-	1	100	0	4.18637	3.71325	5.00498	1.75708	Crebbp	1.50527	0.00625325	NA	2.20389
392	chr16	4092212	4092262	392	-	1	50	0	7.14746	6.46825	9.13189	4.2672	Crebbp	1.09398	0.00466512	0.132743	2.33114
393	chr16	4091807	4091957	393	-	1	150	0	22.974	16.7695	26.5176	14.1822	Crebbp	0.596357	0.00731042	0.153642	2.13606
394	chr16	4084058	4084133	394	-	1	75	0	4.18637	4.31216	7.46356	1.75708	Crebbp	2.28374	1.68846e-05	NA	4.77251
395	chr15	88823793	88823818	395	+	1	25	0	2.24634	1.91652	4.56594	1.25506	Creld2	1.79804	0.00892845	NA	2.04922
396	chr15	88824665	88824740	396	+	1	75	0	8.67905	8.38476	13.3466	6.90283	Creld2	1.06219	0.00108986	0.0721694	2.96263
397	chr6	55090922	55091222	397	-	1	300	0	36.3499	30.6643	32.3128	21.2105	Crhr2	0.529169	0.00307117	0.111136	2.5127
398	chr2	145926782	145926932	398	-	1	150	0	25.9351	28.628	31.8738	25.7287	Crnkl1	0.572033	0.00158304	0.0838786	2.80051
399	chr16	59555021	59556996	399	-	1	1975	0	118.954	76.4211	124.246	72.7934	Crybg3	0.272103	0.00680178	0.149604	2.16738
400	chr3	107742697	107742847	400	-	1	150	0	5.71797	3.83303	10.1856	3.01214	Csf1	1.3476	0.00304827	NA	2.51595
401	chr2	152254216	152254316	401	+	1	100	0	8.78116	7.30672	13.2588	6.14979	Csnk2a1	0.955793	0.0047488	0.133058	2.32342
402	chr8	95487587	95487612	402	-	1	25	0	4.6969	5.03086	8.16601	4.1417	Csnk2a2	1.2015	0.00465563	0.132743	2.33202
403	chr2	104608876	104608926	403	+	1	50	0	7.14746	7.78585	10.0099	6.14979	Cstf3	0.923871	0.00829684	0.160568	2.08109
404	chr8	105637288	105637388	404	+	1	100	0	8.98537	8.98367	5.97085	3.13765	Ctcf	1.10633	0.00650061	NA	2.18705
405	chr7	127712957	127713007	405	+	1	50	0	8.78116	9.10346	10.3612	6.2753	Ctf1	0.937406	0.00487056	0.133506	2.31242
406	chr13	60897329	60897379	406	-	1	50	0	2.14424	1.31761	4.82936	0.75304	Ctla2b	2.14009	0.0090918	NA	2.04135
407	chr7	111050964	111051064	407	+	1	100	0	28.3856	23.8367	35.8251	21.838	Ctr9	0.607582	0.00116535	0.0743374	2.93354
408	chr7	111051458	111051583	408	+	1	125	0	31.9593	22.3993	38.1081	20.7085	Ctr9	0.52678	0.00498287	0.134077	2.30252
409	chr2	174428588	174428638	409	-	1	50	0	12.9675	16.7695	18.5272	17.3198	Ctsz	0.633356	0.00754919	0.155898	2.1221
410	chr7	144445822	144449634	410	-	1	3812	0	25.9351	23.3575	31.0835	20.332	Cttn	0.622614	0.00132239	0.0787196	2.87864
411	chr18	57477533	57477608	411	+	1	75	0	24.914	32.461	15.6296	14.1822	Ctxn3	0.629606	0.00344115	0.116449	2.4633
412	chr6	47523210	47523285	412	+	1	75	0	36.8605	27.0708	34.4202	19.3279	Cul1	0.523316	0.00442085	0.130264	2.35449
413	chr6	47525682	47525857	413	+	1	175	0	15.7244	14.2541	16.332	9.91497	Cul1	0.737065	0.00487303	0.133506	2.3122
414	chr8	13127728	13127753	414	+	1	25	0	14.9076	19.5245	16.4198	13.9312	Cul4a	0.771487	0.00122045	0.0758771	2.91348
415	chr2	77896045	77896570	415	-	1	525	0	83.2168	58.6933	85.1724	49.9513	Cwc22	0.388904	0.00108973	0.0721694	2.96268
416	chr13	104792499	104792649	416	-	1	150	0	79.3368	60.7296	74.3722	48.5708	Cwc27	0.33208	0.00602399	0.142206	2.22012
417	chr9	3428684	3428759	417	+	1	75	0	17.5623	8.38476	20.0199	5.14574	Cwf19l2	0.961057	0.00258511	0.102807	2.58752
418	chr8	107186326	107186501	418	+	1	175	0	11.1296	11.7387	11.5027	6.77732	Cyb5b	0.988672	0.0013198	0.0787196	2.87949
419	chr15	76644269	76644494	419	-	1	225	0	21.8508	26.1125	26.781	23.3441	Cyhr1	0.621437	0.00128997	0.0778938	2.88942
420	chr15	63929768	63929968	420	-	1	200	0	17.3581	17.4882	20.6346	14.1822	Cyrib	0.67641	0.00353551	0.117745	2.45155
421	chr11	118193628	118193678	421	-	1	50	0	36.452	33.8984	40.0398	29.1174	Cyth1	0.512094	0.00173175	0.086461	2.76152
422	chr11	118192400	118192450	422	-	1	50	0	31.9593	24.196	35.4739	21.085	Cyth1	0.506327	0.00640699	0.146452	2.19335
423	chr5	143684405	143684455	423	+	1	50	0	10.4149	10.3013	14.1369	8.78541	Cyth3	0.818875	0.00557192	0.138727	2.25399
424	chr19	5388460	5388685	424	+	1	225	0	32.1636	33.8984	31.6104	26.6073	D330050I16Rik	0.504789	0.00332542	0.114515	2.47815
425	chr5	36613259	36613784	425	-	1	525	0	83.3189	73.3068	87.631	66.8946	D5Ertd579e	0.348493	0.00142772	0.0808957	2.84536
426	chr4	123409600	123409800	426	-	1	200	0	9.59801	7.4265	12.2051	3.89068	D830031N03Rik	1.43624	0.000109443	0.0253418	3.96081
427	chr8	84246432	84246682	427	-	1	250	0	81.5831	99.6589	79.2894	88.4817	D8Ertd738e	0.290843	0.00427773	0.128362	2.36879
428	chr2	35709829	35710054	428	+	1	225	0	23.2803	18.686	34.1568	21.2105	Dab2ip	0.535917	0.007473	0.155087	2.12651
429	chr9	108206810	108207785	429	-	1	975	0	159.49	157.154	177.457	170.186	Dag1	0.203598	0.00597072	0.142184	2.22397
430	chr8	84816104	84816404	430	-	1	300	0	40.7405	30.3049	37.8447	22.4656	Dand5	0.489014	0.00468348	0.132813	2.32943
431	chr8	84815579	84815804	431	-	1	225	0	35.431	31.9819	31.9616	23.3441	Dand5	0.47121	0.007161	0.15238	2.14503
432	chr10	80278255	80278280	432	+	1	25	0	9.29169	11.9782	11.5027	8.78541	Dazap1	0.920503	0.00206857	0.0950706	2.68433
433	chr10	80280977	80281002	433	+	1	25	0	6.3306	7.66607	8.16601	5.39675	Dazap1	1.03911	0.00497494	NA	2.30321
434	chr2	164490269	164490394	434	+	1	125	0	12.1507	16.7695	16.332	14.1822	Dbndd2	0.836381	0.000779736	0.0642288	3.10805
435	chr9	99583327	99583702	435	+	1	375	0	31.0404	18.5663	29.7664	13.4291	Dbr1	0.561768	0.00871428	0.162961	2.05977
436	chr9	106874068	106874293	436	+	1	225	0	52.7891	42.5227	56.284	38.0283	Dcaf1	0.389036	0.00594954	0.142127	2.22552
437	chr9	106879951	106880201	437	+	1	250	0	19.6044	15.6915	24.7615	13.5546	Dcaf1	0.699726	0.00245741	0.101496	2.60952
438	chr14	55569795	55569995	438	+	1	200	0	17.3581	22.5191	19.7565	18.1984	Dcaf11	0.654859	0.00250084	0.101797	2.60191
439	chr12	83520471	83520596	439	+	1	125	0	24.4035	26.1125	25.8151	21.587	Dcaf4	0.512667	0.00805783	0.159733	2.09378
440	chr12	80340022	80340047	440	-	1	25	0	3.47162	4.55173	6.32208	3.51417	Dcaf5	1.40582	0.002678	NA	2.57219
441	chr12	80339022	80339747	441	-	1	725	0	44.6206	40.9656	50.1376	39.4089	Dcaf5	0.390911	0.00715134	0.15238	2.14561
442	chr3	137625986	137626461	442	+	1	475	0	98.0223	103.612	100.012	95.8865	Ddit4l	0.281151	0.00324981	0.113906	2.48814
443	chr10	40647604	40647829	443	+	1	225	0	13.8865	15.8113	18.7906	9.28744	Ddo	1.37003	1.8042e-07	0.000533828	6.74372
444	chr1	169974706	169975106	444	-	1	400	0	40.6384	34.138	57.6011	40.6639	Ddr2	0.393787	0.0081176	0.160103	2.09057
445	chr1	169973231	169973456	445	-	1	225	0	12.7633	10.7804	23.0053	11.7976	Ddr2	0.857049	0.00118486	0.0750932	2.92633
446	chr9	53157192	53157317	446	-	1	125	0	47.7859	31.1434	41.9716	21.336	Ddx10	0.440001	0.00983618	0.167346	2.00717
447	chr1	121564557	121564582	447	-	1	25	0	5.10533	5.3902	7.37575	3.51417	Ddx18	1.28262	0.00301608	NA	2.52056
448	chr10	62590638	62590713	448	-	1	75	0	11.1296	11.3793	12.5563	7.02833	Ddx21	1.0101	0.000909466	0.06756	3.04121
449	chr12	103424057	103424582	449	-	1	525	0	140.396	146.973	131.886	130.777	Ddx24	0.236512	0.00358254	0.118283	2.44581
450	chrX	13291436	13291561	450	+	1	125	0	29.8151	34.9764	29.942	27.8623	Ddx3x	0.469469	0.00647854	0.147137	2.18852
451	chr11	106247621	106248371	451	+	1	750	0	149.586	135.474	141.017	117.223	Ddx42	0.28311	0.000588436	0.0565091	3.2303
452	chr1	136416603	136416628	452	+	1	25	0	3.98215	3.47369	4.82936	1.00405	Ddx59	2.22352	0.000630453	NA	3.20035
453	chr6	116652005	116652155	453	+	1	150	0	8.16852	5.98912	10.8002	4.39271	Depp1	1.01901	0.00725284	NA	2.13949
454	chr15	55252099	55252324	454	+	1	225	0	21.2382	26.951	33.5421	33.2591	Deptor	0.498911	0.00569379	0.139704	2.2446
455	chr1	87915113	87915163	455	+	1	50	0	14.2949	17.608	17.7369	15.1862	Dgkd	0.659943	0.00550936	0.138719	2.2589
456	chr13	112933096	112933221	456	+	1	125	0	33.593	29.706	33.7177	21.7125	Dhx29	0.595605	0.000897872	0.0673564	3.04679
457	chr13	112935485	112935585	457	+	1	100	0	39.311	30.4247	37.8447	23.4696	Dhx29	0.463292	0.00704624	0.152136	2.15204
458	chr7	133759503	133759903	458	-	1	400	0	67.2882	59.0527	64.9769	50.7044	Dhx32	0.332483	0.0072739	0.153412	2.13823
459	chr8	109562454	109562679	459	-	1	225	0	37.4731	23.8367	41.0057	20.081	Dhx38	0.542462	0.00308087	0.111165	2.51133
460	chr11	86807439	86807514	460	-	1	75	0	10.3128	15.5717	12.9954	12.5506	Dhx40	0.805625	0.00258705	0.102807	2.5872
461	chr1	153456180	153456255	461	-	1	75	0	7.45378	8.26498	9.21969	6.02428	Dhx9	0.928995	0.00778579	NA	2.1087
462	chr2	180689445	180689570	462	-	1	125	0	11.2317	12.2178	11.6783	8.15788	Dido1	0.797229	0.00687376	0.150064	2.16281
463	chr2	180688845	180689345	463	-	1	500	0	38.0857	34.4973	35.1226	25.7287	Dido1	0.463046	0.00579457	0.140479	2.23698
464	chr2	180659387	180659987	464	-	1	600	0	96.2865	55.0999	97.0263	49.7003	Dido1	0.329255	0.0051807	0.135181	2.28561
465	chr5	107909491	107909941	465	-	1	450	0	24.1992	14.9728	30.9079	13.1781	Dipk1a	0.645443	0.00432602	0.129262	2.36391
466	chrX	75106289	75106364	466	+	1	75	0	15.8265	16.2904	17.3857	11.0445	Dkc1	0.833028	0.000895034	0.0673564	3.04816
467	chr16	31791725	31791825	467	+	1	100	0	14.1928	18.3267	18.7906	16.4413	Dlg1	0.604259	0.00943959	0.165501	2.02505
468	chr2	156762707	156762982	468	+	1	275	0	23.995	24.0763	30.9079	23.3441	Dlgap4	0.57631	0.00249279	0.101797	2.60331
469	chr4	117676044	117676119	469	-	1	75	0	11.3338	13.775	14.2247	11.17	Dmap1	0.796685	0.00320907	0.113152	2.49362
470	chrX	83665174	83665224	470	+	1	50	0	3.1653	2.39565	7.28795	1.88259	Dmd	1.60464	0.00556751	0.138727	2.25434
471	chrX	83964777	83964827	471	+	1	50	0	5.51375	6.1089	7.63917	4.1417	Dmd	1.07883	0.00816705	0.16054	2.08793
472	chr7	19086503	19086553	472	+	1	50	0	30.8362	40.1271	36.0007	39.2833	Dmpk	0.420431	0.00762905	0.156676	2.11753
473	chr7	19080968	19081018	473	+	1	50	0	10.3128	14.1343	9.39531	8.4089	Dmwd	0.783899	0.00851004	NA	2.07007
474	chr4	40723994	40724144	474	+	1	150	0	25.833	12.8167	34.069	27.2348	Dnaja1	-0.578412	0.00509012	0.13445	2.29327
475	chr8	85539082	85540174	475	-	1	1092	0	59.8344	80.8531	66.0306	73.7975	Dnaja2	0.390027	0.00060736	0.057615	3.21655
476	chr3	152185104	152185204	476	-	1	100	0	11.9465	15.0926	15.2783	12.1741	Dnajb4	0.804269	0.00199869	0.0930938	2.69925
477	chr10	63407018	63407143	477	+	1	125	0	25.2203	23.4773	31.4348	22.2145	Dnajc12	0.53668	0.00503869	0.134244	2.29768
478	chr10	128806258	128806558	478	+	1	300	0	20.9318	19.8839	26.6932	18.4494	Dnajc14	0.621372	0.00295359	0.11002	2.52965
479	chr2	119208696	119208796	479	-	1	100	0	7.8622	7.54629	9.39531	5.14574	Dnajc17	0.960422	0.00779526	0.15778	2.10817
480	chr12	4103065	4103190	480	+	1	125	0	16.1328	23.8367	20.8102	19.9554	Dnajc27	0.773202	0.000289372	0.0412031	3.53854
481	chr16	91616231	91617281	481	-	1	1050	0	117.525	85.4048	111.866	73.2955	Dnajc28	0.295822	0.00298438	0.110116	2.52515
482	chr7	105641214	105641239	482	+	1	25	0	9.18959	13.2958	11.327	10.0405	Timm10b	0.873754	0.00257644	0.102802	2.58898
483	chr9	21424932	21425082	483	+	1	150	0	26.1393	30.7841	27.6591	25.8542	Dnm2	0.509382	0.00500683	0.134077	2.30044
484	chr12	3866064	3866239	484	+	1	175	0	17.6644	20.7223	26.8688	23.7206	Dnmt3a	0.571906	0.00519432	0.135296	2.28447
485	chr3	122275582	122276807	485	+	1	1225	0	140.499	117.626	128.198	101.409	Dnttip2	0.226692	0.00947034	0.165571	2.02363
486	chrX	35963360	35963410	486	+	1	50	0	3.36952	1.79673	6.49769	0.62753	Dock11	2.50528	0.00183032	0.0886348	2.73747
487	chr5	35056870	35056970	487	+	1	100	0	15.0097	16.2904	15.0149	11.6721	Dok7	0.669629	0.00812988	0.160159	2.08992
488	chr16	93769415	93769590	488	+	1	175	0	13.9886	17.8476	20.8102	19.5789	Dop1b	0.597794	0.00829804	0.160568	2.08102
489	chr10	80777561	80777611	489	+	1	50	0	8.16852	7.4265	8.07821	3.63967	Dot1l	1.17605	0.00272629	NA	2.56443
490	chr1	34169272	34169297	490	+	1	25	0	4.79901	6.70781	10.6246	8.03238	Dst	1.02913	0.00449021	0.130949	2.34773
491	chr1	34188592	34188642	491	+	1	50	0	2.96109	3.23412	7.37575	3.13765	Dst	1.51848	0.00273599	NA	2.56289
492	chr1	34191417	34192117	492	+	1	700	0	70.7598	63.1253	86.4895	64.8866	Dst	0.40949	0.000345105	0.044511	3.46205
493	chr1	34199308	34201294	493	+	1	1986	0	153.364	159.43	161.476	163.534	Dst	0.195078	0.00963312	0.166562	2.01623
494	chr1	34227793	34228743	494	+	1	950	0	193.696	188.777	195.984	178.72	Dst	0.241693	0.000493631	0.0525949	3.3066
495	chr1	34256547	34256647	495	+	1	100	0	33.593	35.9347	33.6299	28.2388	Dst	0.461975	0.00572137	0.139728	2.2425
496	chr13	45001924	45002049	496	-	1	125	0	15.4181	15.3321	13.171	8.65991	Dtnbp1	0.744287	0.00624786	0.145229	2.20427
497	chr13	44993696	44993721	497	-	1	25	0	17.5623	13.8948	14.8393	7.15384	Dtnbp1	0.858801	0.00222893	0.0970173	2.6519
498	chr8	106053329	106053554	498	+	1	225	0	14.7033	13.775	20.9858	13.8056	Dus2	0.672577	0.00611396	0.14372	2.21368
499	chr17	56764825	56764925	499	+	1	100	0	13.7844	16.7695	18.7906	12.0486	Dus3l	1.09121	1.11611e-05	0.00800527	4.95229
500	chr17	56765533	56765658	500	+	1	125	0	20.7276	25.1543	24.9371	20.7085	Dus3l	0.714574	0.000359607	0.0451341	3.44417
501	chr1	184037251	184037301	501	+	1	50	0	3.88005	3.35391	5.44401	1.75708	Dusp10	1.58591	0.00448026	NA	2.3487
502	chr6	85949708	85949783	502	-	1	75	0	19.2981	24.196	22.2151	19.9554	Dusp11	0.631267	0.00223342	0.0970173	2.65103
503	chr8	31096235	31096910	503	+	1	675	0	178.993	181.35	103.436	92.9999	Dusp26	0.328589	0.000100534	0.0244332	3.99769
504	chr1	166100122	166101372	504	-	1	1250	0	368.911	371.804	324.182	326.19	Dusp27	0.161302	0.00159619	0.0843872	2.79692
505	chr4	155854748	155854798	505	+	1	50	0	17.8686	22.2795	19.7565	18.7004	Dvl1	0.56793	0.00830759	0.160568	2.08053
506	chr18	75286643	75286893	506	+	1	250	0	62.9997	67.7968	51.6303	47.8177	Dym	0.37403	0.00315673	0.111978	2.50076
507	chr12	110625441	110625566	507	+	1	125	0	16.8476	20.363	22.2151	19.7044	Dync1h1	0.599041	0.00539039	0.1376	2.26838
508	chr12	110655439	110655614	508	+	1	175	0	37.8815	51.3866	41.2691	46.0607	Dync1h1	0.44441	0.00194018	0.091288	2.71216
509	chr12	110656292	110656342	509	+	1	50	0	8.37274	11.4991	11.6783	8.78541	Dync1h1	1.03193	0.000688963	0.061395	3.1618
510	chr2	71246693	71246768	510	+	1	75	0	28.4877	25.9928	30.2055	19.3279	Dync1i2	0.60057	0.00169827	0.0864501	2.76999
511	chr7	28191307	28191832	511	+	1	525	0	92.4064	93.9093	108.178	103.542	Dyrk1b	0.246709	0.00997326	0.16765	2.00116
512	chr7	28192632	28192857	512	+	1	225	0	21.3403	22.5191	28.2737	21.4615	Dyrk1b	0.639574	0.00132123	0.0787196	2.87902
513	chr10	118860901	118861151	513	-	1	250	0	15.8265	18.2069	25.2883	19.7044	Dyrk2	0.717415	0.00100874	0.0704608	2.99622
514	chr9	96685541	96685816	514	-	1	275	0	26.4456	24.7949	30.2055	21.587	Zbtb38	0.553172	0.00366433	0.119106	2.43601
515	chr17	24438950	24439100	515	+	1	150	0	31.1425	46.1162	33.2787	38.9068	Eci1	0.501133	0.00134688	0.0792155	2.87067
516	chr7	133652038	133652063	516	+	1	25	0	4.90111	6.22868	7.46356	4.64372	Edrf1	1.18554	0.00342973	NA	2.46474
517	chr7	89980416	89980641	517	-	1	225	0	48.6027	45.8766	51.6303	39.2833	Eed	0.451728	0.00140083	0.0803009	2.85361
518	chr9	25483096	25483271	518	+	1	175	0	20.5234	24.3158	24.498	21.336	Eepd1	0.599068	0.00284748	0.108643	2.54554
519	chr4	115762233	115762283	519	+	1	50	0	14.0907	15.6915	20.898	15.1862	Efcab14	0.740015	0.00192326	0.0910745	2.71596
520	chr4	115764581	115764606	520	+	1	25	0	8.37274	9.82215	11.5027	8.28339	Efcab14	0.826542	0.00834588	0.160568	2.07853
521	chr1	178482173	178482348	521	+	1	175	0	24.3013	26.2323	21.337	17.6963	Efcab2	0.527746	0.00964696	0.166562	2.01561
522	chr6	87757236	87757386	522	+	1	150	0	5.51375	3.71325	8.78066	1.75708	Efcc1	1.902	0.000288	NA	3.54061
523	chr12	3969588	3971050	523	-	1	1462	0	10.9254	9.58259	12.8198	6.90283	Efr3b	0.862412	0.00576309	0.140159	2.23934
524	chr12	3968582	3968632	524	-	1	50	0	8.47484	6.58803	11.4149	5.14574	Efr3b	0.943144	0.00882186	0.163163	2.05444
525	chr3	129716646	129716771	525	-	1	125	0	21.7487	30.3049	30.2933	34.0121	Egf	0.465037	0.00901663	0.164589	2.04496
526	chr11	22068369	22068494	526	-	1	125	0	13.2738	9.34302	14.5759	6.2753	Ehbp1	0.810459	0.00921157	0.164681	2.03567
527	chr11	22059155	22059180	527	-	1	25	0	5.82007	6.1089	6.76111	3.26315	Ehbp1	1.21814	0.00455897	0.131215	2.34113
528	chr11	22056790	22056915	528	-	1	125	0	16.4392	13.8948	18.5272	9.41294	Ehbp1	0.851266	0.00114258	0.0740373	2.94212
529	chr2	24884477	24887046	529	-	1	2569	0	27.0582	23.9565	31.786	21.336	Ehmt1	0.532344	0.00517635	0.135181	2.28598
530	chr2	125673199	125674049	530	+	1	850	0	126.51	119.423	120.032	106.052	Eid1	0.258477	0.00333023	0.114515	2.47753
531	chr11	100320678	100320828	531	+	1	150	0	66.8798	67.677	57.1621	41.919	Eif1	0.632129	7.31968e-07	0.0015375	6.13551
532	chr11	100320971	100321046	532	+	1	75	0	49.9301	61.9275	43.4643	43.8016	Eif1	0.446919	0.00100121	0.0704608	2.99947
533	chr17	78853478	78854003	533	-	1	525	0	24.8119	12.098	34.1568	11.17	Eif2ak2	0.722203	0.00268984	0.105047	2.57027
534	chr5	124570913	124571088	534	-	1	175	0	21.6466	27.0708	22.0395	20.583	Eif2b1	0.587463	0.00331497	0.114515	2.47952
535	chr12	78866741	78866766	535	+	1	25	0	5.71797	5.86933	7.28795	3.26315	Eif2s1	1.27621	0.00298815	0.110116	2.5246
536	chr12	78874587	78874612	536	+	1	25	0	5.10533	5.15064	6.40988	2.76113	Eif2s1	1.30782	0.00461516	0.132279	2.33581
537	chr9	20898547	20898590	537	-	1	43	0	15.1118	18.8058	19.4053	17.9474	Eif3g	0.604259	0.00762947	0.156676	2.11751
538	chr2	122041156	122041206	538	+	1	50	0	72.3935	44.6788	60.4988	29.4939	Eif3j1	0.451709	0.00156097	0.0834606	2.80661
539	chr15	79089849	79089949	539	+	1	100	0	22.4634	27.3104	23.9712	22.9676	Eif3l	0.499424	0.00999444	0.167659	2.00024
540	chr15	79093349	79093399	540	+	1	50	0	27.9772	38.9293	29.4152	32.8826	Eif3l	0.470465	0.00505219	0.134244	2.29652
541	chr15	102093001	102093176	541	+	1	175	0	53.6059	53.0636	52.7718	43.174	Eif4b	0.423485	0.00168312	0.0864501	2.77388
542	chr16	20692277	20692577	542	+	1	300	0	83.8295	102.414	85.8749	96.3885	Eif4g1	0.275105	0.00547166	0.138592	2.26188
543	chr1	38051657	38051757	543	+	1	100	0	13.5802	16.4102	13.61	11.2955	Eif5b	0.676288	0.00918651	0.164681	2.03685
544	chr1	38053632	38053657	544	+	1	25	0	8.98537	10.3013	8.60505	5.64777	Eif5b	0.920242	0.00673672	0.149296	2.17155
545	chr18	73735862	73736037	545	-	1	175	0	12.457	11.4991	13.61	7.53035	Elac1	0.875033	0.00298725	0.110116	2.52473
546	chr11	65001003	65001228	546	+	1	225	0	42.17	38.8095	39.952	27.7368	Elac2	0.571249	0.000343085	0.044511	3.4646
547	chr1	181923602	181923827	547	-	1	225	0	64.6334	63.3648	60.85	44.8056	Enah	0.499834	7.99286e-05	0.0226296	4.0973
548	chrX	49023120	49023195	548	-	1	75	0	14.8055	9.58259	12.9076	4.1417	Enox2	1.13059	0.000977848	0.0698633	3.00973
549	chr17	44099281	44099656	549	-	1	375	0	16.2349	12.8167	25.1127	11.2955	Enpp4	0.944743	0.000166181	0.032277	3.77942
550	chr2	26385991	26386066	550	-	1	75	0	17.0518	16.0508	18.9662	12.0486	Entr1	0.723439	0.00297329	0.110116	2.52676
551	chr15	81628358	81628458	551	+	1	100	0	21.034	21.5608	22.2151	16.3158	Ep300	0.622891	0.00364595	0.119051	2.43819
552	chr15	81649143	81649593	552	+	1	450	0	42.8847	28.9873	41.8837	22.8421	Ep300	0.477437	0.00532702	0.137144	2.27352
553	chr5	110729838	110733743	553	-	1	3905	0	9.3938	9.10346	12.8198	5.14574	Ep400	1.39678	3.81654e-05	0.0146835	4.41833
554	chr5	110726893	110726943	554	-	1	50	0	10.7212	8.02542	12.2929	5.14574	Ep400	0.965844	0.00466231	0.132743	2.3314
555	chr17	86828712	86828812	555	+	1	100	0	26.3435	31.1434	23.4444	21.7125	Epas1	0.517472	0.00631136	0.145794	2.19988
556	chr17	86831432	86831582	556	+	1	150	0	28.794	37.6116	27.8347	29.3684	Epas1	0.457108	0.00775056	0.15778	2.11067
557	chr10	25501846	25502346	557	+	1	500	0	129.063	108.882	139.788	111.198	Epb41l2	0.228381	0.00876929	0.16315	2.05704
558	chr18	33854246	33854321	558	-	1	75	0	5.10533	4.79129	8.51724	3.38866	Epb41l4a	1.38493	0.0015834	NA	2.80041
559	chr18	33794941	33795066	559	+	1	125	0	8.98537	11.2595	8.07821	5.14574	Epb41l4aos	1.14253	0.00093465	NA	3.02935
560	chr2	49488709	49488759	560	+	1	50	0	12.0486	13.5354	10.6246	7.27934	Epc2	0.803353	0.00713118	0.15238	2.14684
561	chr7	4478667	4478742	561	+	1	75	0	6.73903	5.3902	7.81479	3.26315	Eps8l1	1.10457	0.00946812	NA	2.02374
562	chr1	44166912	44167337	562	+	1	425	0	29.3046	25.5136	40.391	27.2348	Ercc5	0.531476	0.00259717	0.10307	2.5855
563	chr13	63899182	63899507	563	+	1	325	0	29.9172	19.0454	31.9616	15.4372	Ercc6l2	0.542476	0.00876412	0.16315	2.05729
564	chr4	48219345	48219520	564	-	1	175	0	29.8151	35.5754	36.791	35.0162	Erp44	0.426171	0.00892758	0.16395	2.04927
565	chr18	34904084	34904334	565	-	1	250	0	34.512	39.1688	31.4348	28.9919	Etf1	0.452518	0.00621146	0.144854	2.20681
566	chr2	20805962	20807287	566	+	1	1325	0	157.346	131.88	147.779	118.101	Etl4	0.219515	0.00727752	0.153412	2.13802
567	chr6	82092030	82092055	567	+	1	25	0	2.55266	2.15608	3.60007	0.75304	Eva1a	2.18353	0.00469745	NA	2.32814
568	chr4	134356522	134356822	568	-	1	300	0	24.5056	18.4465	24.6737	13.8056	Extl1	0.592601	0.00713641	0.15238	2.14652
569	chr17	6742690	6742815	569	-	1	125	0	9.70012	8.38476	15.5418	7.78137	Ezr	0.951213	0.00225367	0.0974612	2.64711
570	chr11	113661568	113662118	570	-	1	550	0	57.8944	56.2977	60.85	50.8299	Fam104a	0.383991	0.0025866	0.102807	2.58727
571	chr11	57483639	57484139	571	-	1	500	0	39.9237	36.7732	47.679	36.1457	Fam114a2	0.426558	0.0050672	0.134244	2.29523
572	chr6	42315504	42315679	572	-	1	175	0	20.2171	28.8675	25.6395	22.4656	Fam131b	0.815849	2.78332e-05	0.0122163	4.55544
573	chr6	86369558	86369783	573	+	1	225	0	13.0696	10.0617	13.4344	6.14979	Fam136a	0.884193	0.00455073	0.131199	2.34192
574	chr14	20367847	20368197	574	+	1	350	0	14.8055	11.6189	19.054	9.66396	Fam149b	0.760856	0.00469813	0.132972	2.32807
575	chr3	85672348	85673423	575	-	1	1075	0	147.544	142.9	158.93	148.725	Fam160a1	0.205735	0.00838831	0.161015	2.07633
576	chr14	70583444	70583694	576	-	1	250	0	50.3385	56.8966	60.4988	53.842	Fam160b2	0.499992	9.80994e-05	0.0243027	4.00833
577	chr10	80174227	80174302	577	+	1	75	0	20.6255	22.5191	21.4248	16.6923	Fam174c	0.647367	0.00242066	0.100685	2.61607
578	chr5	34465593	34466143	578	+	1	550	0	53.1975	39.8875	58.567	37.4008	Fam193a	0.383162	0.00723244	0.1529	2.14072
579	chr5	143562758	143563508	579	+	1	750	0	100.371	100.018	85.8749	70.4088	Fam220a	0.440876	1.60955e-05	0.00938613	4.79329
580	chr6	22318987	22319012	580	-	1	25	0	6.12639	6.70781	8.34163	4.51821	Fam3c	1.1372	0.0034906	0.117157	2.4571
581	chrX	74313132	74318412	581	+	8	193,85,100,146,77,67,62,45	0,1544,1731,2294,4297,4504,5009,5235	186.651	169.732	167.711	147.971	Fam50a	0.208416	0.00480391	0.133506	2.31841
582	chr11	120806632	120806682	582	-	1	50	0	16.337	16.6497	3.16104	1.25506	Fasn	1.51893	0.00508445	0.13445	2.29376
583	chr1	63731756	63732031	583	+	1	275	0	17.9707	14.2541	20.1077	10.668	Fastkd2	0.68275	0.00647949	0.147137	2.18846
584	chr2	11749514	11749589	584	-	1	75	0	17.0518	18.9256	22.8297	18.5749	Fbh1	0.595502	0.00640158	0.146452	2.19371
585	chr2	11744334	11745034	585	-	1	700	0	55.9544	37.7314	68.2257	36.5222	Fbh1,Gm46731	0.49579	0.000491783	0.0525949	3.30823
586	chr2	125301468	125301968	586	-	1	500	0	31.5509	14.0145	92.8994	64.51	Fbn1	-0.491362	0.00492962	0.133691	2.30719
587	chr5	110370970	110371145	587	-	1	175	0	16.1328	15.0926	14.4003	9.16193	Fbrsl1	0.713402	0.00737699	0.154073	2.13212
588	chr5	43758666	43758841	588	-	1	175	0	12.457	11.4991	15.1027	9.16193	Fbxl5	0.74955	0.00779508	0.15778	2.10818
589	chr9	55223398	55224173	589	+	1	775	0	64.225	57.4955	66.294	52.0849	Fbxo22	0.342403	0.00582259	0.14081	2.23488
590	chr8	13914965	13915065	590	+	1	100	0	22.4634	15.2124	24.059	11.9231	Fbxo25	0.608031	0.00975688	0.167237	2.01069
591	chr8	121551992	121552192	591	-	1	200	0	44.7227	54.3812	42.674	45.1821	Fbxo31	0.365655	0.00865981	0.162653	2.06249
592	chr14	47529379	47529704	592	+	1	325	0	23.7908	16.4102	32.8397	15.3117	Fbxo34	0.724529	0.000805515	0.0650763	3.09393
593	chr18	62516977	62517127	593	-	1	150	0	28.794	29.2269	33.9812	27.2348	Fbxo38	0.493174	0.00500912	0.134077	2.30024
594	chr4	141203362	141203462	594	+	1	100	0	9.70012	10.6606	10.8002	7.15384	Fbxo42	0.895453	0.00437479	0.129818	2.35904
595	chr3	84903575	84903950	595	+	1	375	0	34.9204	23.118	46.4497	23.5951	Fbxw7	0.507092	0.00450785	0.130949	2.34603
596	chr3	84977282	84977532	596	+	1	250	0	21.6466	15.5717	26.2542	13.6801	Fbxw7	0.607322	0.00767039	0.157187	2.11518
597	chr1	171051393	171051443	597	-	1	50	0	0.61264	1.07804	5.2684	1.38057	Fcgr3	2.90777	0.00116706	NA	2.93291
598	chr17	56259167	56259892	598	+	1	725	0	145.298	147.093	141.281	137.303	Fem1a	0.223494	0.00504981	0.134244	2.29672
599	chr1	36421837	36421987	599	+	1	150	0	10.8233	13.2958	17.1223	13.9312	Fer1l5	0.749961	0.00397719	0.124821	2.40042
600	chr17	78378309	78378534	600	-	1	225	0	21.7487	27.4302	27.0444	26.7328	Fez2	0.501284	0.00770634	0.15778	2.11315
601	chr16	16419959	16420059	601	-	1	100	0	6.3306	8.1452	12.9954	10.166	Fgd4	0.868025	0.00709327	0.15238	2.14915
602	chr18	25090052	25090527	602	+	1	475	0	44.11	39.2886	66.2062	47.8177	Fhod3	0.446452	0.00134398	0.0792034	2.87161
603	chr2	110362149	110362674	603	-	1	525	0	39.0047	31.6225	47.0643	31.3765	Fibin	0.446231	0.00523589	0.135934	2.28101
604	chr16	57569657	57571457	604	+	1	1800	0	430.379	322.095	379.061	257.538	Filip1l	0.246584	2.73181e-06	0.00320242	5.56355
605	chr19	6980387	6980462	605	-	1	75	0	7.96431	7.30672	10.8002	5.77327	Fkbp2,LOC114841036	0.965523	0.00589948	0.141307	2.22919
606	chrX	7594526	7594626	606	+	1	100	0	22.2592	34.4973	26.8688	33.7611	Foxp3	0.466787	0.0083432	0.160568	2.07867
607	chr11	60720382	60720482	607	-	1	100	0	28.5898	29.1071	29.4152	23.4696	Flii	0.519625	0.00443098	0.130296	2.3535
608	chrX	74236951	74237001	608	-	1	50	0	11.0275	14.853	14.3125	11.9231	Flna	0.852061	0.00135672	0.0793184	2.86751
609	chrX	74223860	74223960	609	-	1	100	0	17.256	21.5608	16.7711	15.1862	Flna	0.615023	0.00698334	0.151333	2.15594
610	chr17	23760662	23761037	610	-	1	375	0	61.6723	58.4538	58.9182	49.1983	Flywch1	0.345096	0.00657104	0.148081	2.18237
611	chr1	162875341	162875666	611	-	1	325	0	32.9804	28.9873	12.6441	7.40485	Fmo2	0.70585	0.00554812	0.138727	2.25585
612	chr1	134046882	134047332	612	+	1	450	0	49.6238	76.6607	129.603	181.858	Fmod	0.297728	0.00347694	0.116987	2.4588
613	chr2	31097095	31097145	613	-	1	50	0	6.53482	6.34846	9.13189	5.02024	Fnbp1	0.977048	0.00998987	0.167659	2.00044
614	chr2	90757351	90757676	614	+	1	325	0	72.6998	65.7605	66.9964	53.2145	Fnbp4	0.315273	0.00849507	0.161374	2.07083
615	chr11	54502315	54502640	615	+	1	325	0	33.3888	24.3158	35.2983	19.2024	Fnip1	0.537572	0.00427412	0.128362	2.36915
616	chr12	85476615	85476690	616	+	1	75	0	1.02107	1.07804	6.05866	1.63158	Fos	2.12979	0.00727506	NA	2.13816
617	chr6	122820308	122820608	617	+	1	300	0	14.397	15.5717	18.0004	12.5506	Foxj2	0.803979	0.00121352	0.0757666	2.91595
618	chr4	119627961	119628161	618	+	1	200	0	17.4602	25.3939	23.62	22.2145	Foxj3	0.787447	0.000110601	0.0254098	3.95624
619	chr12	99388377	99388852	619	-	1	475	0	27.0582	28.1488	38.5471	30.6234	Foxn3	0.545174	0.00164121	0.0858772	2.78484
620	chr12	99194205	99194505	620	-	1	300	0	35.3289	38.6897	41.1813	37.4008	Foxn3	0.431029	0.00528445	0.136435	2.277
621	chr5	73020765	73020965	621	-	1	200	0	17.5623	8.98367	17.9125	4.2672	Fryl	1.25172	0.000175118	0.0332239	3.75667
622	chr11	106250567	106250817	622	-	1	250	0	50.849	50.4284	49.962	42.5465	Ftsj3	0.381222	0.00558079	0.138727	2.2533
623	chr11	106249873	106250048	623	-	1	175	0	42.4763	39.4084	42.3228	31.3765	Ftsj3	0.48053	0.00191224	0.0908453	2.71846
624	chr3	152220153	152220228	624	+	1	75	0	26.3435	22.7586	27.7469	17.1943	Fubp1	0.522708	0.00966031	0.166562	2.01501
625	chr7	127981193	127981268	625	+	1	75	0	32.9804	35.9347	32.225	28.1133	Fus	0.464646	0.00578284	0.14031	2.23786
626	chr12	77364969	77365069	626	+	1	100	0	16.2349	15.8113	19.054	11.17	Fut8	0.808002	0.00115683	0.074189	2.93673
627	chr12	77475162	77475387	627	+	1	225	0	17.6644	14.7332	20.9858	11.6721	Fut8	0.729307	0.00291703	0.109576	2.53506
628	chr9	123828196	123830471	628	-	1	2275	0	609.678	690.425	587.777	687.019	Fyco1	0.107222	0.00417296	0.127022	2.37956
629	chr7	89407175	89407275	629	+	1	100	0	13.376	16.8893	10.9758	9.53845	Fzd4	0.705546	0.00983207	0.167346	2.00736
630	chr1	193272284	193272609	630	-	1	325	0	92.5085	111.996	31.786	29.7449	G0s2	0.537338	9.9171e-05	0.0243027	4.00362
631	chr5	92054494	92054694	631	-	1	200	0	6.2285	3.59347	9.13189	1.88259	G3bp2	1.51862	0.00302353	0.110256	2.51949
632	chr11	119270277	119270502	632	+	1	225	0	32.8783	42.2832	33.8933	34.0121	Gaa	0.525551	0.000982516	0.0699373	3.00766
633	chr7	97305643	97305668	633	+	1	25	0	3.1653	2.75499	4.30252	1.12955	Gab2	1.88832	0.00403934	NA	2.39369
634	chr7	97305718	97306043	634	+	1	325	0	15.5202	12.2178	18.9662	10.0405	Gab2	0.734385	0.00542504	0.138125	2.2656
635	chr13	51847869	51848419	635	+	1	550	0	121.813	123.855	101.592	98.2711	Gadd45g	0.239678	0.00818285	0.160568	2.0871
636	chr8	84835348	84835473	636	+	1	125	0	14.0907	14.3739	14.9271	10.5425	Gadd45gip1	0.683992	0.0094457	0.165501	2.02477
637	chr18	24284727	24285377	637	+	1	650	0	53.9123	37.0127	66.8208	37.2753	Galnt1	0.436162	0.00227181	0.0979434	2.64363
638	chr8	124343962	124344087	638	+	1	125	0	5.30954	4.55173	8.42943	3.38866	Galnt2	1.2574	0.00426379	NA	2.3702
639	chr8	123526467	123526567	639	+	1	100	0	15.9286	13.5354	19.4053	10.7935	Gas8	0.769577	0.00261492	0.1033	2.58254
640	chr10	78162465	78162665	640	-	1	200	0	49.828	68.5155	45.0448	51.3319	Gatd3a	0.438339	0.000788022	0.0645015	3.10346
641	chr19	46286378	46286428	641	+	1	50	0	8.37274	11.1398	10.5368	9.03643	Gbf1	0.793925	0.00961758	0.166562	2.01693
642	chr3	142635797	142635972	642	+	1	175	0	28.794	18.8058	34.4202	16.5668	Gbp2	0.564601	0.00570364	0.139728	2.24385
643	chr5	105081153	105081303	643	-	1	150	0	47.9901	30.7841	52.0693	26.6073	Gbp9	0.469067	0.00353206	0.117745	2.45197
644	chr5	115590980	115591055	644	+	1	75	0	14.9076	15.2124	17.2979	12.0486	Gcn1	0.713578	0.00443521	0.130296	2.35309
645	chr1	87407311	87407436	645	+	1	125	0	37.6773	34.138	44.1667	32.506	Gigyf2	0.451752	0.00436605	0.129689	2.35991
646	chr10	56387789	56387964	646	+	1	175	0	24.0971	25.0345	28.3615	21.2105	Gja1	0.63389	0.00106884	0.071705	2.97109
647	chr13	58236995	58237045	647	-	1	50	0	13.1717	9.70237	13.3466	5.64777	Gkap1	0.913438	0.00419351	0.127264	2.37742
648	chr9	62070226	62070476	648	-	1	250	0	11.1296	7.54629	17.2979	6.14979	Glce	1.06746	0.000996463	0.0704608	3.00154
649	chr8	111168670	111168720	649	-	1	50	0	6.3306	7.54629	10.449	7.15384	Glg1	0.942104	0.00667393	0.149021	2.17562
650	chr7	137469129	137469179	650	+	1	50	0	3.1653	2.27586	3.86349	0.62753	Glrx3	2.3059	0.00395437	NA	2.40292
651	chr1	52207304	52207329	651	-	1	25	0	3.98215	3.71325	6.14646	2.1336	Gls	1.46436	0.0050426	0.134244	2.29735
652	chr1	52164698	52164723	652	-	1	25	0	7.35167	8.98367	9.92215	6.90283	Gls	0.92402	0.00596415	0.142184	2.22445
653	chr1	52164623	52164673	653	-	1	50	0	8.57695	10.4211	10.8002	8.03238	Gls	0.826907	0.00830271	0.160568	2.08078
654	chr1	24612528	24612653	654	-	1	125	0	19.196	24.3158	25.1127	19.9554	Gm10222	0.800558	8.82841e-05	0.023489	4.05412
655	chr1	24612403	24612428	655	-	1	25	0	3.36952	3.83303	7.9904	3.13765	Gm10222	1.6757	0.000535572	NA	3.27118
656	chr13	12183480	12183880	656	-	1	400	0	19.8087	20.1234	25.4639	16.3158	Gm10336,Mtr	0.782526	0.000276376	0.0407829	3.5585
657	chr7	101837307	101837407	657	+	1	100	0	12.1507	16.2904	12.6441	10.668	Gm10602	0.836724	0.00178391	0.0872868	2.74863
658	chr11	53200660	53200735	658	+	1	75	0	9.59801	11.1398	11.7661	8.91092	Gm11189	0.776726	0.00937158	0.165458	2.02819
659	chr4	69692004	69692079	659	+	1	75	0	9.29169	11.9782	11.6783	9.78946	Gm11221	0.771904	0.00849153	0.161374	2.07101
660	chr4	82546794	82546894	660	+	1	100	0	19.2981	21.3212	10.6246	7.90687	Gm11266	0.71759	0.00788567	0.157881	2.10316
661	chr4	82546969	82547144	661	+	1	175	0	21.2382	12.5771	10.7124	3.63967	Gm11266	0.910197	0.00823457	0.160568	2.08436
662	chr11	3341825	3342100	662	+	1	275	0	27.3646	26.4719	24.7615	18.3239	Pik3ip1	0.54054	0.00608004	0.143037	2.21609
663	chr11	3530438	3531528	663	+	2	14,11	0,1079	22.3613	30.0654	26.781	28.8664	Gm11946	0.484866	0.00823172	0.160568	2.08451
664	chr4	147267622	147267672	664	+	1	50	0	6.43271	1.55717	5.18059	4.01619	Gm13158	-1.53058	0.00472207	NA	2.32587
665	chr2	23508810	23508910	665	+	1	100	0	12.2528	8.74411	9.3075	15.5627	Gm13331	-1.06454	0.000206239	0.0358684	3.68563
666	chr2	170463602	170463777	666	-	1	175	0	21.9529	15.0926	13.171	18.1984	Gm14269	-0.865845	0.000206224	0.0358684	3.68566
667	chr1	44212199	44212399	667	+	1	200	0	8.98537	8.26498	19.4931	8.4089	Gm15833	1.24348	5.11641e-05	0.0169246	4.29103
668	chr18	80211522	80212247	668	+	1	725	0	123.038	140.505	122.227	129.899	Gm16286,Txnl4a	0.269793	0.00126933	0.0771524	2.89643
669	chr2	146889042	146889642	669	+	1	600	0	96.3886	76.1816	92.9872	66.2671	Kiz	0.275351	0.00986237	0.167346	2.00602
670	chr12	81493518	81493693	670	-	1	175	0	13.2738	10.0617	14.1369	6.14979	Synj2bp	0.966396	0.0018339	0.0886348	2.73663
671	chr5	137638078	137638128	671	+	1	50	0	14.6012	17.4882	16.4198	13.9312	Gm20605,Lrch4	0.665453	0.006018	0.142206	2.22055
672	chr13	50679590	50679615	672	-	1	25	0	5.41165	0.83848	0.08781	0.37652	Gm23952	-4.5112	0.00371819	NA	2.42967
673	chr15	27742260	27743977	673	-	1	1717	0	20.8297	22.04	26.2542	20.834	Trio	0.576077	0.00444737	0.130383	2.3519
674	chr14	20367847	20368197	674	-	1	350	0	14.8055	11.6189	19.054	9.66396	Gm30054	0.771885	0.00413057	0.126713	2.38399
675	chr19	5511631	5512906	675	+	1	1275	0	378.917	320.657	375.285	313.514	Gm31166	0.179031	0.00051621	0.0533008	3.28717
676	chr14	54975863	54976063	676	+	1	200	0	151.118	166.977	76.3918	75.4291	Gm31251	0.315981	0.000732746	0.0631902	3.13505
677	chr14	54979251	54979576	677	+	1	325	0	211.769	235.133	101.592	103.668	Gm31251	0.277966	0.000502714	0.0529868	3.29868
678	chr4	153985301	153985401	678	-	1	100	0	35.431	42.8821	35.5617	35.5182	Gm31566	0.44524	0.00429195	0.128647	2.36735
679	chrX	73670956	73671406	679	-	1	450	0	43.7016	45.9964	46.9765	40.1619	Gm32261	0.461279	0.00133746	0.0791361	2.87372
680	chr2	167859149	167859374	680	-	1	225	0	14.7033	14.6134	27.2201	18.7004	Gm33033	0.687164	0.00263223	0.10354	2.57968
681	chr10	97390607	97390682	681	-	1	75	0	4.59479	4.31216	8.42943	3.63967	Gm34114	1.15282	0.00948932	0.165571	2.02277
682	chr16	91657593	91658318	682	+	1	725	0	56.6691	64.2033	62.0793	58.3603	Son	0.422833	0.00056834	0.0562105	3.24539
683	chr16	91658818	91660418	683	+	1	1600	0	284.265	272.744	284.932	256.534	Son	0.245154	2.10152e-05	0.0110154	4.67747
684	chrX	163973475	163973975	684	+	1	500	0	20.9318	10.1815	33.2787	9.41294	Gm38561	0.896212	0.000582195	0.0563756	3.23493
685	chr5	150809034	150809159	685	+	1	125	0	8.06642	9.22324	10.8002	6.77732	Pds5b	0.960249	0.00360723	0.118649	2.44283
686	chr15	76090879	76090929	686	+	1	50	0	9.18959	10.1815	5.88304	3.26315	Gm41349	1.16521	0.00344845	NA	2.46238
687	chr7	81610375	81610450	687	+	1	75	0	25.5266	30.7841	19.4931	18.3239	Gm44570	0.522114	0.00908722	0.164681	2.04157
688	chr15	102657696	102657771	688	+	1	75	0	16.5413	16.53	11.1514	7.40485	Gm4544	0.735129	0.0091699	0.164681	2.03764
689	chr15	102659747	102660022	689	+	1	275	0	40.8426	32.7006	29.1518	16.1903	Gm4544	0.688238	0.000245708	0.0388469	3.60958
690	chr8	83741510	83741585	690	+	1	75	0	8.37274	9.58259	7.90259	4.64372	Gm46046	1.11119	0.00212138	0.0953685	2.67338
691	chr1	66762187	66762212	691	+	1	25	0	5.61586	6.1089	7.02453	3.76518	Gm46093	1.1279	0.00686022	0.149932	2.16366
692	chr13	37974079	37974254	692	+	1	175	0	13.8865	14.9728	16.9467	12.9271	Gm52041	0.662076	0.00831784	0.160568	2.07999
693	chr15	79383612	79383712	693	+	1	100	0	4.49269	2.99456	6.23427	1.38057	Gm52190	1.74516	0.00313974	NA	2.50311
694	chr16	8843236	8843261	694	-	1	25	0	4.08426	3.47369	5.2684	0.87854	Gm52232	2.43453	0.000311077	NA	3.50713
695	chr8	105637275	105637375	695	-	1	100	0	8.88327	8.98367	5.88304	3.26315	Gm5914	1.04472	0.00961749	NA	2.01694
696	chr7	126672914	126673164	696	-	1	250	0	30.0193	33.4193	29.5908	21.4615	Sult1a1	0.757554	2.94956e-05	0.0125707	4.53024
697	chr1	94468978	94469128	697	-	1	150	0	16.5413	21.441	19.4931	18.9514	Gm7895	0.568061	0.00924808	0.164723	2.03395
698	chr10	118254539	118254564	698	+	1	25	0	4.6969	6.46825	8.16601	5.77327	Gm9030	1.12022	0.00399177	NA	2.39883
699	chr14	26030534	26030584	699	-	1	50	0	11.4359	3.95282	17.3857	24.8502	Gm9780	-1.89274	3.48878e-09	2.56487e-05	8.45733
700	chr14	26028745	26028770	700	-	1	25	0	5.82007	1.43739	5.00498	5.89878	Gm9780	-2.0933	0.000103574	NA	3.98475
701	chr9	107614474	107614749	701	-	1	275	0	35.8394	37.1325	46.7131	41.2914	Gnai2	0.394164	0.00916866	0.164681	2.03769
702	chr19	16387247	16387322	702	+	1	75	0	6.63692	6.1089	7.90259	3.26315	Gnaq	1.20706	0.00401321	0.12515	2.39651
703	chr4	155527432	155527482	703	+	1	50	0	12.0486	17.0091	20.1077	19.0769	Gnb1	0.706394	0.00261308	0.1033	2.58285
704	chr9	75287977	75288127	704	+	1	150	0	28.794	25.3939	32.4884	22.2145	Myo5c	0.510734	0.0060254	0.142206	2.22001
705	chr9	75289044	75289219	705	+	1	175	0	35.3289	28.7478	40.8301	26.7328	Myo5c	0.459314	0.00693016	0.15073	2.15926
706	chr9	75300806	75300856	706	+	1	50	0	4.59479	4.67151	7.9904	3.63967	Myo5c	1.30962	0.00296538	NA	2.52792
707	chr2	39020102	39020127	707	-	1	25	0	3.98215	3.11434	4.47814	1.25506	Golga1	1.62723	0.00850006	NA	2.07058
708	chr5	110187511	110187886	708	+	1	375	0	30.8362	36.893	34.1568	32.004	Golga3	0.515761	0.00175152	0.0870049	2.75659
709	chr5	110189717	110189892	709	+	1	175	0	15.0097	18.2069	18.0882	13.4291	Golga3	0.836552	0.000480389	0.0523215	3.31841
710	chr12	102479601	102484553	710	+	1	4952	0	85.8716	80.9728	79.0259	66.2671	Golga5	0.290439	0.00752316	0.155579	2.1236
711	chr16	36911965	36913940	711	+	1	1975	0	195.534	138.588	222.853	148.725	Golgb1	0.226362	0.00219297	0.0966847	2.65897
712	chr16	36914265	36914715	712	+	1	450	0	36.6562	29.5862	41.5325	26.7328	Golgb1	0.483887	0.00408492	0.12605	2.38882
713	chr16	36914815	36915490	713	+	1	675	0	104.761	95.8259	108.705	91.3683	Golgb1	0.279909	0.00346752	0.116803	2.45998
714	chr16	36917923	36919473	714	+	1	1550	0	149.79	97.1435	167.623	96.263	Golgb1	0.320086	0.000286977	0.0411665	3.54215
715	chr3	75891899	75891949	715	-	1	50	0	13.0696	10.7804	23.62	13.3036	Golim4	0.679014	0.00858955	0.161918	2.06603
716	chr2	121901187	121901262	716	+	1	75	0	11.8444	9.58259	12.9076	6.2753	Golm2	0.845544	0.00742304	0.154596	2.12942
717	chr11	102480160	102481910	717	-	1	1750	0	195.636	148.53	191.77	142.073	Gpatch8	0.196581	0.00835955	0.160568	2.07782
718	chrX	52314882	52314982	718	-	1	100	0	11.8444	12.5771	19.2296	13.1781	Gpc3	0.744563	0.00404635	0.125474	2.39294
719	chr5	122382467	122382617	719	+	1	150	0	5.41165	3.35391	8.78066	2.38461	Gpn3	1.33828	0.00673938	NA	2.17138
720	chr7	118972439	118972814	720	-	1	375	0	30.4277	25.9928	31.8738	20.583	Gprc5b	0.567139	0.00243391	0.100951	2.6137
721	chr13	113043106	113043206	721	-	1	100	0	6.63692	7.78585	11.327	5.27125	Gpx8	1.45037	5.65579e-05	0.0178839	4.24751
722	chr6	124740587	124740687	722	-	1	100	0	36.9626	57.6153	41.0057	55.7246	Grcc10	0.363055	0.00882756	0.163163	2.05416
723	chr1	174834684	174835034	723	-	1	350	0	34.2057	27.0708	61.289	40.6639	Grem2	0.410676	0.00915269	0.164681	2.03845
724	chrX	7810270	7810445	724	+	1	175	0	33.6951	35.8149	33.1909	28.2388	Gripap1	0.486302	0.00367358	0.119106	2.43491
725	chrX	7812297	7812347	725	+	1	50	0	22.6676	25.2741	27.1322	20.7085	Gripap1	0.699357	0.000370726	0.0456148	3.43095
726	chr3	108012449	108012574	726	-	1	125	0	23.0761	33.5391	23.7078	26.2307	Gstm1	0.560554	0.00247615	0.101797	2.60622
727	chr3	108043916	108043941	727	-	1	25	0	9.80223	13.5354	11.9417	10.7935	Gstm4	0.775011	0.00601716	0.142206	2.22061
728	chr12	87163803	87164128	728	+	1	325	0	40.7405	44.9184	35.9129	31.8785	Gstz1	0.4723	0.00232287	0.0988657	2.63397
729	chr14	75897477	75897652	729	-	1	175	0	25.6287	18.8058	28.2737	15.0607	Gtf2f2	0.604865	0.00451014	0.130949	2.34581
730	chr13	100492470	100492595	730	-	1	125	0	23.3824	19.1652	25.8151	14.9352	Gtf2h2	0.677495	0.00171172	0.0864501	2.76657
731	chr2	28833680	28833955	731	-	1	275	0	31.0404	23.3575	37.1422	19.4534	Gtf3c4	0.685405	0.000295751	0.0412031	3.52907
732	chr17	46168331	46168406	732	+	1	75	0	8.37274	11.6189	11.9417	10.919	Gtpbp2	0.768653	0.00879164	0.16315	2.05593
733	chr13	8985657	8985707	733	-	1	50	0	19.9108	14.2541	18.7028	9.03643	Gtpbp4	0.671667	0.00937935	0.165458	2.02783
734	chr3	82109123	82109298	734	-	1	175	0	9.80223	7.30672	10.6246	4.01619	Gucy1a1	1.08988	0.00335302	0.114521	2.47456
735	chr2	148684055	148684555	735	+	1	500	0	61.366	38.4501	52.3327	27.7368	Gzf1	0.402725	0.0077272	0.15778	2.11198
736	chr13	64170019	64170169	736	+	1	150	0	44.11	48.0327	49.5229	45.9352	Habp4	0.379755	0.00638175	0.146403	2.19506
737	chr18	36512696	36512721	737	-	1	25	0	4.49269	7.18694	10.9758	9.28744	Hbegf	1.07733	0.00247975	0.101797	2.60559
738	chrX	73949813	73950088	738	-	1	275	0	16.8476	11.9782	22.8297	10.668	Hcfc1	0.772679	0.00261702	0.1033	2.58219
739	chr17	23675031	23675156	739	+	1	125	0	15.316	23.3575	21.6882	24.8502	Hcfc1r1	0.577804	0.00559294	0.138912	2.25236
740	chr17	56097248	56097523	740	+	1	275	0	81.2768	77.9783	75.3381	66.1416	Hdgfl2	0.295094	0.00751659	0.155579	2.12398
741	chr4	117002123	117002298	741	+	1	175	0	24.3013	31.7423	24.9371	24.9757	Hectd3	0.547621	0.00314582	0.111861	2.50227
742	chr5	121353840	121355637	742	+	1	1797	0	18.3792	20.8421	21.6004	14.6842	Hectd4	0.899347	5.55243e-05	0.0177479	4.25552
743	chr11	107646051	107646101	743	+	1	50	0	8.06642	6.70781	12.1173	5.64777	Helz	0.973554	0.00586394	0.141114	2.23181
744	chr9	66462960	66463085	744	+	1	125	0	9.59801	10.3013	11.5027	6.4008	Herc1	1.05821	0.000978804	0.0698633	3.0093
745	chr7	56131186	56131236	745	+	1	50	0	7.24956	8.26498	9.74653	5.77327	Herc2	1.02475	0.00354266	0.117849	2.45067
746	chr11	103117524	103118074	746	+	1	550	0	61.4681	49.2305	66.5574	47.4412	Hexim1	0.334327	0.0098398	0.167346	2.00701
747	chr4	123247788	123248063	747	+	1	275	0	14.1928	11.3793	19.6687	10.5425	Heyl	0.743028	0.00527964	0.136435	2.2774
748	chr9	121785159	121785234	748	-	1	75	0	7.96431	11.7387	11.2393	10.668	Hhatl	0.800036	0.00721593	0.152771	2.14171
749	chr1	52860052	52860152	749	+	1	100	0	13.7844	14.9728	14.0491	9.91497	Hibch	0.745899	0.00525457	0.136022	2.27946
750	chr6	38694336	38694436	750	-	1	100	0	8.47484	12.4574	15.3662	14.6842	Hipk2	0.783966	0.00414407	0.126942	2.38257
751	chr2	104429905	104430330	751	-	1	425	0	91.5896	95.3467	99.5727	94.3804	Hipk3	0.28499	0.00352229	0.117571	2.45318
752	chr7	126863175	126863725	752	+	1	550	0	105.987	87.3213	110.988	83.2104	Hirip3	0.300243	0.0022357	0.0970173	2.65059
753	chr13	42157070	42157370	753	+	1	300	0	22.974	22.2795	25.8151	19.3279	Hivep1	0.538897	0.00780776	0.157803	2.10747
754	chr10	14149269	14149719	754	+	1	450	0	55.6481	35.3358	60.0597	27.7368	Hivep2	0.619236	5.04206e-05	0.0169246	4.29739
755	chr11	90338234	90338409	755	-	1	175	0	11.3338	7.66607	6.84892	1.88259	Hlf	1.44298	0.00193733	0.091288	2.7128
756	chr1	184727767	184727967	756	-	1	200	0	20.8297	20.1234	23.0931	14.9352	Hlx	0.738662	0.000747206	0.0638753	3.12656
757	chr14	64813799	64813974	757	-	1	175	0	15.8265	16.4102	17.9125	12.0486	Hmbox1	0.783027	0.00145586	0.0810104	2.83688
758	chrX	71559687	71559762	758	+	1	75	0	18.6855	14.2541	16.5076	8.65991	Hmgb3	0.689922	0.00916597	0.164681	2.03782
759	chr13	119699817	119700042	759	+	1	225	0	25.6287	27.1906	31.4348	26.3562	Hmgcs1	0.472718	0.00946168	0.165571	2.02403
760	chrX	109005136	109010857	760	-	4	935,135,54,1	0,3025,5417,5720	354.718	319.579	315.138	266.198	Hmgn5	0.23375	1.62782e-05	0.00938613	4.78839
761	chr15	103242924	103243074	761	+	1	150	0	31.9593	40.9656	32.4006	31.8785	Hnrnpa1	0.516333	0.00153707	0.0833958	2.81331
762	chr15	103243643	103243768	762	+	1	125	0	40.5363	43.3612	41.8837	33.0081	Hnrnpa1	0.568034	0.000196302	0.034775	3.70708
763	chr15	103243971	103244021	763	+	1	50	0	40.9447	47.6734	41.9716	33.5101	Hnrnpa1	0.66278	1.02561e-05	0.00759567	4.98902
764	chr5	100034051	100034201	764	-	1	150	0	19.0939	20.8421	19.6687	15.3117	Hnrnpdl	0.596107	0.00734447	0.153721	2.13404
765	chrX	134604958	134605958	765	+	1	1000	0	100.779	94.1489	111.778	96.1375	Hnrnph2	0.270936	0.0045287	0.130949	2.34403
766	chr10	63023631	63023881	766	-	1	250	0	17.6644	18.4465	19.3175	15.1862	Hnrnph3	0.593261	0.00942004	0.165501	2.02595
767	chr10	63018061	63018211	767	-	1	150	0	48.2964	48.7514	50.7522	39.6599	Hnrnph3	0.424085	0.00251662	0.101797	2.59918
768	chr4	136332410	136332585	768	+	1	175	0	26.7519	25.873	26.4298	18.3239	Hnrnpr	0.566151	0.00402726	0.125322	2.39499
769	chr4	136336304	136336429	769	+	1	125	0	37.9836	33.4193	37.9325	26.4818	Hnrnpr	0.433506	0.00924326	0.164723	2.03417
770	chr7	25754347	25754722	770	-	1	375	0	65.3482	50.6679	66.4696	42.923	Hnrnpul1	0.42549	0.00110398	0.072791	2.95704
771	chr7	25724559	25724834	771	-	1	275	0	47.888	48.7514	54.3523	45.6842	Hnrnpul1	0.434267	0.00146548	0.0810104	2.83402
772	chr7	25722827	25722977	772	-	1	150	0	29.3046	27.9093	29.3274	21.9635	Hnrnpul1	0.506654	0.00623302	0.145148	2.2053
773	chr7	81611319	81611369	773	-	1	50	0	21.034	21.5608	14.3125	10.5425	Homer2	0.637602	0.00878744	0.16315	2.05614
774	chr7	45335268	45337368	774	+	1	2100	0	1002.99	1125.71	892.73	1184.9	Hrc	-0.0764516	0.00907536	0.164681	2.04214
775	chr5	110834664	110834789	775	-	1	125	0	15.5202	14.853	17.8247	11.421	Hscb	0.719119	0.00435258	0.12943	2.36125
776	chr15	76496562	76496587	776	+	1	25	0	8.88327	11.8584	10.2734	8.78541	Hsf1	0.807846	0.00789332	0.157881	2.10274
777	chr12	76406049	76406324	777	+	1	275	0	38.9026	30.3049	28.2737	16.3158	Hspa2	0.59743	0.00168037	0.0864501	2.77459
778	chr11	53261613	53261813	778	-	1	200	0	34.0015	34.138	41.4447	33.8866	Hspa4	0.442015	0.0058028	0.140562	2.23636
779	chr9	50751471	50751721	779	-	1	250	0	32.3678	46.1162	35.5617	42.672	Hspb2	0.415619	0.00639629	0.146452	2.19407
780	chr1	55083070	55083145	780	-	1	75	0	22.4634	22.2795	31.1713	20.2065	Hspd1	0.723155	0.000271287	0.0402916	3.56657
781	chr1	55082080	55082130	781	-	1	50	0	8.16852	5.74955	13.0832	2.1336	Hspd1	2.21396	1.05807e-06	0.00172859	5.97549
782	chr5	149635991	149636116	782	-	1	125	0	11.3338	14.7332	20.8102	18.0728	Hsph1	0.736938	0.00239524	0.100337	2.62065
783	chr5	149633834	149633884	783	-	1	50	0	7.65799	8.02542	15.5418	9.41294	Hsph1	0.942872	0.0026395	0.103631	2.57848
784	chr1	185317908	185318638	784	-	1	730	0	25.1182	29.706	26.5176	24.9757	Iars2	0.476674	0.00995507	0.167572	2.00196
785	chr13	70620671	70620721	785	-	1	50	0	7.04535	8.02542	10.2734	4.2672	Ice1	1.58827	2.22263e-05	0.0112251	4.65313
786	chr13	70618996	70619046	786	-	1	50	0	16.6434	16.4102	21.337	12.4251	Ice1	0.917212	0.00013165	0.0283226	3.88058
787	chr1	155098066	155098741	787	-	1	675	0	45.029	36.0545	47.1521	31.1255	Ier5	0.449494	0.00364507	0.119051	2.43829
788	chr19	34588087	34588462	788	+	1	375	0	17.5623	12.9365	20.2833	10.0405	Ifit3	0.731699	0.00451789	0.130949	2.34506
789	chr16	91507076	91507226	789	+	1	150	0	8.06642	4.91108	11.9417	3.38866	Ifnar1	1.26506	0.00212126	0.0953685	2.67341
790	chr9	107590109	107590184	790	+	1	75	0	19.6044	26.2323	21.1614	20.332	Ifrd2	0.646714	0.00156638	0.0835981	2.8051
791	chr11	78540909	78540984	791	+	1	75	0	24.5056	28.5082	27.1322	23.7206	Ift20	0.557386	0.00295562	0.11002	2.52935
792	chr16	49706102	49706177	792	+	1	75	0	8.57695	8.26498	10.0099	4.2672	Ift57	1.27505	0.000505626	0.0531034	3.29617
793	chr9	65136488	65136613	793	+	1	125	0	10.3128	15.0926	13.0832	11.5465	Igdcc4	0.896051	0.000966074	0.069586	3.01499
794	chr7	68231633	68231808	794	+	1	175	0	10.517	10.3013	13.3466	6.77732	Igf1r	1.1088	0.000361597	0.0451341	3.44178
795	chr11	99052230	99052380	795	+	1	150	0	36.3499	53.9021	42.5862	54.9716	Igfbp4	0.365994	0.0087952	0.16315	2.05575
796	chr19	3272993	3273018	796	-	1	25	0	5.30954	6.46825	7.02453	4.51821	Ighmbp2	1.08438	0.00712772	NA	2.14705
797	chr18	60390683	60390858	797	+	1	175	0	6.12639	5.03086	17.3857	5.77327	Iigp1	1.42499	0.000139884	0.0293826	3.85423
798	chr10	91095830	91096280	798	+	1	450	0	10.6191	9.10346	27.9225	13.1781	Ikbip	0.991802	0.00026053	0.0390888	3.58414
799	chr7	131396678	131396728	799	-	1	50	0	8.88327	10.5408	10.449	6.65181	Ikzf5	1.00513	0.00185984	0.0892207	2.73052
800	chr13	112504058	112505408	800	+	1	1350	0	189.51	175.361	215.829	185.874	Il6st	0.261271	0.000161314	0.0321406	3.79233
801	chr8	11561466	11562416	801	+	1	950	0	109.867	83.0092	93.6018	63.255	Ing1	0.314828	0.00270828	0.105347	2.56731
802	chr6	125046981	125047056	802	+	1	75	0	14.0907	20.1234	19.1418	18.7004	Ing4	0.701269	0.00189869	0.0903476	2.72155
803	chr5	28077139	28077289	803	+	1	150	0	18.7876	18.9256	14.8393	9.66396	Insig1	0.777225	0.00209586	0.0953685	2.67864
804	chr8	68808403	68808503	804	+	1	100	0	19.5023	20.0037	22.2151	15.3117	Ints10	0.707978	0.00132791	0.0787297	2.87683
805	chrX	56501685	56501710	805	+	1	25	0	5.30954	4.43195	4.39033	1.12955	Ints6l	1.79443	0.00314358	NA	2.50258
806	chr7	110047060	110047135	806	+	1	75	0	11.3338	14.2541	14.4881	11.17	Ipo7	0.802222	0.00283863	0.108643	2.54689
807	chr6	90662645	90662845	807	-	1	200	0	13.9886	16.53	17.3857	13.4291	Iqsec1	0.786976	0.00134389	0.0792034	2.87164
808	chr9	54912185	54912210	808	+	1	25	0	7.8622	9.70237	10.0978	6.77732	Ireb2	0.970412	0.00334273	0.114515	2.4759
809	chr11	53773679	53773829	809	+	1	150	0	22.4634	20.9619	26.342	18.1984	Irf1	0.597928	0.00378687	0.120782	2.42172
810	chr1	82237329	82287026	810	-	1	49697	0	47.5816	41.3249	48.9961	34.5141	Irs1	0.426751	0.00384693	0.121986	2.41489
811	chr15	103345135	103345160	811	-	1	25	0	2.55266	2.51543	4.65375	1.25506	Itga5	2.03656	0.00189289	NA	2.72288
812	chr2	71857014	71857089	812	+	1	75	0	3.67584	4.79129	6.40988	2.88664	Itga6	1.69197	0.000404996	NA	3.39255
813	chr10	128950037	128950137	813	+	1	100	0	27.4667	36.6534	25.1127	26.1052	Itga7	0.527007	0.00313461	0.111733	2.50382
814	chr9	118897474	118897574	814	+	1	100	0	3.98215	2.39565	7.11233	1.38057	Itga9	1.78547	0.00343322	NA	2.4643
815	chr2	83723452	83723527	815	+	1	75	0	4.79901	3.71325	6.40988	2.00809	Itgav	1.44358	0.00546846	NA	2.26214
816	chr16	33948658	33948933	816	+	1	275	0	28.2835	22.8784	30.1177	18.1984	Itgb5	0.585609	0.00296164	0.110105	2.52847
817	chr2	10251269	10251569	817	+	1	300	0	12.0486	9.94193	31.4348	16.6923	Itih5	0.795797	0.00168209	0.0864501	2.77415
818	chr1	180332874	180333024	818	+	1	150	0	9.90433	8.02542	14.2247	6.52631	Itpkb	0.98871	0.00232313	0.0988657	2.63393
819	chr6	108488494	108488519	819	+	1	25	0	7.35167	7.30672	11.6783	7.02833	Itpr1	0.877617	0.00992328	0.167572	2.00334
820	chr12	4652356	4652481	820	+	1	125	0	25.0161	14.3739	28.3615	10.0405	Itsn2	0.812337	0.000767308	0.0642288	3.11503
821	chr11	51825014	51825089	821	-	1	75	0	4.49269	5.03086	6.14646	2.88664	Jade2	1.41857	0.00232978	NA	2.63268
822	chr19	29301916	29302066	822	+	1	150	0	39.0047	30.9038	46.5375	29.7449	Jak2	0.427755	0.00825613	0.160568	2.08322
823	chr13	44884751	44884876	823	+	1	125	0	17.5623	17.8476	25.2883	18.4494	Jarid2	0.601923	0.00572559	0.139728	2.24218
824	chr13	93431446	93431546	824	-	1	100	0	8.27063	8.38476	10.9758	6.4008	Jmy	0.918297	0.00627456	0.145403	2.20242
825	chr4	95049935	95050610	825	-	1	675	0	153.772	133.438	146.461	119.607	Jun	0.254566	0.0018448	0.0889345	2.73405
826	chr19	25409948	25410823	826	+	1	875	0	48.2964	46.1162	55.1425	40.1619	Kank1	0.556718	7.06703e-05	0.020782	4.15076
827	chr19	25422979	25423029	827	+	1	50	0	7.8622	6.1089	8.69285	3.26315	Kank1	1.1919	0.00373139	0.119779	2.42813
828	chr19	25424158	25424358	828	+	1	200	0	24.914	23.7169	24.7615	16.4413	Kank1	0.661524	0.00129984	0.078009	2.88611
829	chr15	98531340	98531440	829	-	1	100	0	34.3078	42.2832	33.3665	32.004	Kansl2	0.487357	0.00237949	0.0998197	2.62352
830	chr15	98529371	98529446	830	-	1	75	0	15.7244	17.608	14.1369	10.417	Kansl2	0.719206	0.00501074	0.134077	2.3001
831	chr15	98519132	98519307	831	-	1	175	0	15.1118	16.1706	15.3662	11.17	Kansl2	0.705355	0.00557574	0.138727	2.2537
832	chr2	144373515	144373790	832	+	1	275	0	23.6887	22.2795	23.0053	16.5668	Kat14	0.543781	0.0094287	0.165501	2.02555
833	chr19	5603288	5603488	833	-	1	200	0	16.337	22.5191	20.3711	19.5789	Kat5	0.68523	0.00146598	0.0810104	2.83387
834	chr9	65389483	65390033	834	-	1	550	0	54.2186	36.6534	49.6107	27.1093	Kbtbd13	0.458159	0.00312812	0.111637	2.50472
835	chr6	126533350	126533725	835	-	1	375	0	35.6352	28.7478	33.8933	21.838	Kcna5	0.489702	0.0061826	0.144573	2.20883
836	chr7	45409563	45409863	836	+	1	300	0	64.7355	62.2868	64.7135	53.842	Kcna7	0.376641	0.00207534	0.0950706	2.68291
837	chr11	111072477	111072577	837	+	1	100	0	9.80223	9.10346	7.46356	3.51417	Kcnj2	1.12453	0.00345376	0.116607	2.46171
838	chr11	111072702	111073252	838	+	1	550	0	86.4842	59.6516	63.572	32.757	Kcnj2	0.56395	2.00132e-05	0.0107005	4.69868
839	chr11	111074352	111074552	839	+	1	200	0	25.4245	28.2686	19.4053	13.3036	Kcnj2	0.832953	0.0001071	0.025196	3.97021
840	chr11	111075077	111075402	840	+	1	325	0	39.5152	35.3358	31.2592	18.0728	Kcnj2	0.754018	3.07889e-05	0.0129344	4.51161
841	chr6	142570386	142570436	841	-	1	50	0	18.8897	27.3104	16.0686	14.5587	Kcnj8	0.831618	0.000191121	0.0344081	3.71869
842	chr14	8222600	8222925	842	+	1	325	0	18.8897	14.6134	18.7028	10.0405	Kctd6	0.683882	0.0069095	0.150621	2.16055
843	chr18	34813411	34813461	843	+	1	50	0	12.457	14.6134	14.7515	11.2955	Kdm3b	0.741656	0.0049463	0.133691	2.30572
844	chr17	56389492	56389667	844	+	1	175	0	24.0971	28.3884	25.2883	22.2145	Kdm4b	0.589382	0.00206119	0.0950052	2.68588
845	chrX	152272721	152273096	845	+	1	375	0	49.1132	49.3503	55.6694	46.8137	Kdm5c	0.422361	0.00176514	0.0872396	2.75322
846	chrX	152273221	152273321	846	+	1	100	0	6.3306	7.66607	9.13189	6.4008	Kdm5c	0.955546	0.00731369	NA	2.13586
847	chrX	152273346	152273371	847	+	1	25	0	5.30954	7.30672	7.81479	5.52226	Kdm5c	1.13079	0.0029658	NA	2.52786
848	chr11	69405092	69405217	848	-	1	125	0	7.24956	5.86933	11.2393	4.2672	Kdm6b	1.26339	0.00107539	NA	2.96844
849	chr9	21230154	21230854	849	-	1	700	0	152.241	131.281	145.496	114.336	Keap1	0.298488	0.000305966	0.0420446	3.51433
850	chr3	88689191	88689291	850	+	1	100	0	16.9497	16.8893	18.7906	12.8016	Khdc4	0.677033	0.00472649	0.133058	2.32546
851	chr12	24986927	24988606	851	+	1	1679	0	18.8897	23.4773	25.5517	24.3482	Kidins220	0.514353	0.00988564	0.167458	2.005
852	chr13	46752093	46752768	852	-	1	675	0	91.6917	90.6752	91.2311	78.0647	Kif13a	0.369249	0.00029704	0.0412031	3.52718
853	chr14	64803429	64803679	853	+	1	250	0	13.4781	9.22324	17.2979	6.52631	Kif13b	1.02265	0.000818693	0.0655399	3.08688
854	chr15	90968067	90968192	854	-	1	125	0	23.2803	19.0454	24.6737	14.8097	Kif21a	0.599366	0.00583501	0.140952	2.23396
855	chr11	53594282	53594307	855	+	1	25	0	7.7601	6.82759	10.2734	4.01619	Kif3a	1.31639	0.00058921	0.0565091	3.22973
856	chr12	3365856	3366006	856	+	1	150	0	11.8444	14.0145	15.1905	12.6761	Kif3c	0.674727	0.00986766	0.167346	2.00579
857	chr10	100096533	100096758	857	+	1	225	0	22.7698	14.7332	23.3566	8.91092	Kitl	0.899296	0.000354669	0.0451341	3.45018
858	chr7	63891300	63891525	858	-	1	225	0	12.6612	10.3013	22.3907	10.417	Klf13	0.971589	0.000362215	0.0451341	3.44103
859	chr6	90466664	90467014	859	+	1	350	0	74.0272	71.0309	62.6939	48.6963	Klf15	0.473678	9.1484e-05	0.0235989	4.03865
860	chr6	90478225	90478700	860	+	1	475	0	92.9169	93.9093	63.0451	51.8339	Klf15	0.459641	5.12222e-05	0.0169246	4.29054
861	chr5	64827122	64827247	861	+	1	125	0	8.16852	8.1452	14.8393	8.03238	Klf3	1.03201	0.00119571	0.075294	2.92237
862	chr5	64829828	64829853	862	+	1	25	0	7.55588	11.7387	11.9417	10.417	Klf3	0.996698	0.000877781	0.0669926	3.05661
863	chr1	64078787	64079012	863	-	1	225	0	13.376	11.1398	16.2442	8.5344	Klf7	0.801519	0.00463244	0.132417	2.33419
864	chr19	23141700	23142050	864	+	1	350	0	53.5038	63.3648	56.1084	57.7327	Klf9	0.378231	0.00253014	0.102063	2.59685
865	chr19	23164798	23165148	865	+	1	350	0	65.4503	67.4374	65.9428	61.6234	Klf9	0.306114	0.00955998	0.166288	2.01954
866	chr19	23165198	23165898	866	+	1	700	0	107.518	84.207	107.914	74.5505	Klf9	0.30952	0.00210824	0.0953685	2.67608
867	chr9	110427475	110427725	867	-	1	250	0	11.2317	8.74411	14.5759	6.2753	Klhl18	1.01887	0.00139109	0.0800546	2.85664
868	chr8	70450717	70450867	868	-	1	150	0	12.6612	14.3739	15.9808	10.166	Klhl26	1.00014	0.000179292	0.0335824	3.74644
869	chr14	50890730	50890880	869	-	1	150	0	10.3128	6.82759	15.0149	4.64372	Klhl33	1.21214	0.000623978	0.0588119	3.20483
870	chrX	157819734	157820559	870	+	1	825	0	71.2704	54.7405	37.23	24.3482	Klhl34	0.397033	0.00910417	0.164681	2.04076
871	chr5	24157011	24159543	871	+	3	80,98,97	0,1527,2435	46.3564	50.1888	38.6349	33.2591	Klhl7	0.48705	0.00106207	0.0716864	2.97385
872	chr4	88720591	88720966	872	-	1	375	0	30.9383	19.8839	37.4056	18.3239	Klhl9	0.538011	0.00614014	0.144066	2.21182
873	chr5	25284578	25284628	873	-	1	50	0	3.36952	3.23412	5.00498	1.75708	Kmt2c	1.61069	0.00474511	NA	2.32375
874	chr5	23485353	23485603	874	+	1	250	0	23.995	17.0091	22.1273	9.41294	Kmt2e	0.822703	0.00074615	0.0638753	3.12717
875	chr5	23502661	23502811	875	+	1	150	0	10.4149	10.4211	10.6246	6.2753	Kmt2e	0.927887	0.00386504	0.122346	2.41285
876	chr7	118852404	118853329	876	-	1	925	0	145.706	115.47	136.188	100.154	Knop1	0.268777	0.00200405	0.0930938	2.69809
877	chr6	48402968	48402993	877	+	1	25	0	12.5591	17.608	10.8002	10.417	Krba1	0.703635	0.00924495	0.164723	2.0341
878	chr6	48412294	48412369	878	+	1	75	0	6.73903	8.38476	8.25382	5.39675	Krba1	1.09111	0.00265345	NA	2.57619
879	chr6	71285975	71286025	879	+	1	50	0	2.65477	2.39565	4.91717	0.75304	Krcc1	2.68107	0.000375334	NA	3.42558
880	chr9	21279381	21280238	880	-	1	857	0	36.2478	31.5027	33.4543	18.1984	Kri1	0.83688	4.97224e-06	0.00456933	5.30345
881	chr9	21276581	21276631	881	-	1	50	0	13.5802	14.9728	13.2588	8.5344	Kri1	0.937347	0.00071249	0.0625416	3.14722
882	chr9	21275445	21275495	882	-	1	50	0	9.90433	8.86389	11.6783	6.02428	Kri1	0.960893	0.00354686	0.117856	2.45016
883	chr5	3803155	3803380	883	+	1	225	0	14.6012	15.5717	17.9125	13.4291	Krit1	0.680863	0.00552834	0.138719	2.25741
884	chr5	3819333	3819408	884	+	1	75	0	6.43271	6.22868	9.83434	4.89473	Krit1	1.03497	0.00657143	0.148081	2.18234
885	chr4	108848756	108848831	885	+	1	75	0	7.45378	9.94193	9.92215	7.40485	Kti12	1.00256	0.00220713	0.0967289	2.65617
886	chr8	70523064	70523114	886	-	1	50	0	12.3549	12.3376	12.8198	8.15788	Kxd1	0.809888	0.00511629	0.134575	2.29104
887	chr9	102539009	102539184	887	+	1	175	0	30.3256	43.6008	37.1422	42.923	Ky	0.48129	0.00178303	0.0872868	2.74884
888	chr9	102541885	102541935	888	+	1	50	0	22.7698	34.2578	28.8006	35.1417	Ky	0.463288	0.00787052	0.157881	2.104
889	chr8	123902188	123902413	889	+	1	225	0	12.6612	15.5717	25.1127	22.2145	LOC115486976	0.635983	0.00521453	0.135582	2.28278
890	chr17	86996925	86997500	890	+	1	575	0	93.4275	75.7024	99.5727	63.757	Rhoq	0.469676	1.18882e-05	0.00801659	4.92488
891	chr4	155887411	155887536	891	-	1	125	0	25.0161	27.5499	24.5859	21.336	LOC115489960	0.509957	0.00821175	0.160568	2.08556
892	chr8	13167236	13167361	892	+	1	125	0	39.2089	54.6207	38.9861	45.0566	Lamp1	0.4004	0.00513311	0.134897	2.28962
893	chr13	9137158	9137283	893	+	1	125	0	29.2025	37.1325	34.7714	33.7611	Larp4b	0.524461	0.00140972	0.0803528	2.85087
894	chr13	9171359	9171459	894	+	1	100	0	12.1507	15.9311	16.0686	12.4251	Larp4b	0.906334	0.000399626	0.0479903	3.39835
895	chr13	9173284	9173434	895	+	1	150	0	20.5234	24.5554	22.4785	19.2024	Larp4b	0.650291	0.00155624	0.0834606	2.80792
896	chr18	42245950	42246075	896	-	1	125	0	25.4245	25.2741	27.1322	20.7085	Lars	0.505443	0.00911941	0.164681	2.04003
897	chr14	57734148	57734323	897	-	1	175	0	14.9076	7.06716	15.7174	4.2672	Lats2	0.958532	0.00614339	0.144066	2.21159
898	chr19	45232983	45233183	898	-	1	200	0	22.8719	30.5445	25.3761	26.6073	Lbx1	0.498208	0.00729039	0.153463	2.13725
899	chr19	46034139	46034164	899	-	1	25	0	21.9529	33.6588	20.8102	24.9757	Ldb1	0.521145	0.00625303	0.145229	2.20391
900	chr8	111627010	111627160	900	-	1	150	0	15.0097	21.6806	18.9662	20.332	Ldhd	0.597839	0.00643563	0.146594	2.19141
901	chr7	4142043	4142268	901	+	1	225	0	20.115	24.6752	20.7224	19.5789	Leng8	0.540531	0.00900604	0.164589	2.04547
902	chr13	12461418	12461443	902	-	1	25	0	4.6969	5.15064	6.49769	2.76113	Lgals8	1.5432	0.000908329	NA	3.04176
903	chr11	20826004	20826479	903	-	1	475	0	37.0647	31.0236	48.2936	26.1052	Lgalsl	0.765596	3.9955e-06	0.00379018	5.39843
904	chr11	82795712	82795762	904	+	1	50	0	11.0275	12.4574	16.0686	11.9231	Lig3	0.760669	0.0047468	0.133058	2.3236
905	chr8	9971969	9972094	905	-	1	125	0	5.71797	4.67151	7.9904	3.26315	Lig4	1.15877	0.0084258	NA	2.07439
906	chr2	181383269	181383444	906	+	1	175	0	18.0729	22.1597	21.2492	19.5789	Lime1	0.575474	0.00664275	0.14878	2.17765
907	chr11	3345296	3345521	907	-	1	225	0	14.8055	12.9365	17.2101	8.91092	Limk2	0.913813	0.000753686	0.0640568	3.12281
908	chr7	25388619	25388644	908	-	1	25	0	9.70012	11.7387	9.04408	6.52631	Lipe	0.906943	0.00479172	0.133506	2.31951
909	chr10	120227996	120228196	909	+	1	200	0	73.0062	60.4901	68.9282	50.0769	Llph	0.345792	0.00461423	0.132279	2.3359
910	chr1	36421849	36421974	910	-	1	125	0	10.4149	12.5771	16.8589	13.6801	Lman2l	0.731964	0.00572139	0.139728	2.2425
911	chr5	29263398	29263473	911	-	1	75	0	8.16852	11.02	12.6441	6.4008	Lmbr1	1.53051	2.05376e-06	0.00287594	5.68745
912	chr14	101920489	101920539	912	+	1	50	0	23.2803	23.3575	24.9371	16.5668	Lmo7	0.710174	0.000606297	0.057615	3.21731
913	chr1	135363686	135364336	913	+	1	650	0	152.649	117.387	121.876	76.4331	Lmod1	0.450269	9.43214e-07	0.00166129	6.02539
914	chr1	135366423	135366698	914	+	1	275	0	29.6109	17.2487	24.8493	9.41294	Lmod1	0.78483	0.000984597	0.0699373	3.00674
915	chr6	24603315	24603740	915	+	1	425	0	215.445	212.733	161.828	152.615	Lmod2	0.208571	0.00317951	0.112483	2.49764
916	chr6	24603890	24604640	916	+	1	750	0	264.15	275.978	176.755	176.963	Lmod2	0.21612	0.000875761	0.0669926	3.05761
917	chr17	56614346	56614496	917	-	1	150	0	27.3646	39.2886	28.8884	32.757	Lonp1	0.505053	0.00273316	0.105616	2.56334
918	chr14	69693055	69693305	918	+	1	250	0	5.10533	5.86933	32.0494	20.332	Loxl2	1.01856	0.00147752	0.0810622	2.83047
919	chr4	58435426	58435776	919	-	1	350	0	28.0793	27.0708	40.391	31.3765	Lpar1	0.464843	0.00692244	0.15068	2.15974
920	chr2	91513130	91513230	920	+	1	100	0	10.9254	12.9365	10.888	8.15788	Lrp4	0.813775	0.00594888	0.142127	2.22556
921	chr19	3628278	3628353	921	-	1	75	0	7.7601	9.82215	11.9417	8.15788	Lrp5	1.05244	0.000879353	0.0669926	3.05584
922	chr13	74360156	74361131	922	-	1	975	0	157.55	140.864	158.403	121.741	Lrrc14b	0.374574	2.93234e-06	0.00320242	5.53279
923	chr13	74359681	74359781	923	-	1	100	0	12.3549	15.0926	14.7515	11.7976	Lrrc14b	0.711952	0.00642672	0.146534	2.19201
924	chr17	67631614	67632114	924	-	1	500	0	125.489	109.002	113.007	92.6234	Lrrc30	0.248503	0.00675992	0.149353	2.17006
925	chr3	87737022	87737097	925	-	1	75	0	6.63692	8.50455	7.72698	5.52226	Lrrc71	1.00772	0.00559546	NA	2.25216
926	chr2	30240581	30240606	926	+	1	25	0	8.37274	11.3793	10.3612	8.4089	Lrrc8a	0.905655	0.00346613	0.116803	2.46015
927	chr2	30255696	30255921	927	+	1	225	0	28.4877	27.0708	29.7664	20.4575	Lrrc8a	0.63417	0.000773505	0.0642288	3.11154
928	chr5	105611591	105611716	928	+	1	125	0	3.67584	4.79129	8.86847	4.51821	Lrrc8c	1.50237	0.000535305	NA	3.2714
929	chr1	91114930	91116055	929	+	1	1125	0	149.892	120.501	145.057	98.8987	Lrrfip1	0.401829	2.94029e-06	0.00320242	5.53161
930	chr2	180033696	180033846	930	+	1	150	0	37.6773	47.6734	41.6203	43.0485	Lsm14b	0.452794	0.00193288	0.0912362	2.7138
931	chr2	180034298	180034398	931	+	1	100	0	18.5834	21.441	22.1273	19.0769	Lsm14b	0.584821	0.0058447	0.140952	2.23324
932	chr8	78807142	78807267	932	-	1	125	0	8.06642	9.34302	10.888	7.53035	Lsm6	0.891006	0.00584764	0.140952	2.23302
933	chr9	107592800	107593000	933	-	1	200	0	15.4181	21.2015	16.7711	17.1943	Lsmem2	0.589811	0.00944058	0.165501	2.025
934	chr7	142477271	142477346	934	+	1	75	0	5.30954	6.1089	10.0099	5.02024	Lsp1	1.36256	0.000456682	NA	3.34039
935	chr7	142486359	142486484	935	+	1	125	0	31.5509	29.1071	41.0057	30.8744	Lsp1	0.458445	0.00635103	0.146253	2.19716
936	chr7	142494328	142494403	936	+	1	75	0	14.1928	20.0037	19.4053	19.8299	Lsp1	0.629391	0.00489407	0.133506	2.31033
937	chr4	136540996	136541671	937	+	1	675	0	34.9204	23.9565	43.8155	19.8299	Luzp1	0.725549	8.00312e-05	0.0226296	4.09674
938	chr4	136543146	136543296	938	+	1	150	0	7.35167	6.34846	11.1514	5.27125	Luzp1	1.03061	0.00489111	0.133506	2.31059
939	chr15	74750680	74751330	939	-	1	650	0	64.9398	57.6153	89.2993	60.2428	Lynx1	0.559925	2.18851e-06	0.00292534	5.65985
940	chr15	74748030	74748080	940	-	1	50	0	6.84114	9.70237	10.1856	8.5344	Lynx1	0.925907	0.00432852	NA	2.36366
941	chr19	45025996	45026396	941	+	1	400	0	46.969	36.1743	44.8692	26.6073	Lzts2	0.552369	0.000516222	0.0533008	3.28716
942	chr4	134826626	134830641	942	-	3	5,502,93	0,1380,3922	63.2039	40.0073	50.6644	25.1012	Maco1	0.499546	0.00114916	0.0740373	2.93962
943	chr8	115706752	115706894	943	-	1	142	0	31.9593	37.4919	45.4838	44.9311	Maf	0.418013	0.00598777	0.142184	2.22273
944	chr15	75745900	75746125	944	-	1	225	0	24.0971	29.8258	30.3811	29.6194	Mafa	0.504889	0.00477493	0.133506	2.32103
945	chrX	7680962	7681012	945	-	1	50	0	4.28847	5.27042	7.81479	4.64372	Magix	1.21552	0.00381232	NA	2.41881
946	chrX	105968708	105969083	946	-	1	375	0	18.6855	17.8476	26.1664	17.9474	Magt1	0.583758	0.00701652	0.151717	2.15388
947	chr2	121302120	121302220	947	+	1	100	0	4.6969	4.67151	6.6733	3.26315	Map1a	1.18975	0.00876773	NA	2.05711
948	chr13	99433874	99434549	948	-	1	675	0	48.909	31.0236	60.4988	29.3684	Map1b	0.538273	0.000553902	0.0555434	3.25657
949	chr11	110506715	110506740	949	+	1	25	0	4.28847	4.67151	10.1856	5.77327	Map2k6	1.08274	0.00789409	0.157881	2.1027
950	chr8	4243756	4243975	950	+	1	219	0	42.17	54.0218	45.4838	47.9433	Map2k7	0.44778	0.0012028	0.0754175	2.91981
951	chr8	4245791	4246116	951	+	1	325	0	48.3985	47.9129	49.962	42.7975	Map2k7	0.376821	0.00675929	0.149353	2.1701
952	chr2	72405630	72405905	952	+	1	275	0	45.6416	68.6353	55.6694	73.7975	Map3k20	0.329145	0.00741665	0.154572	2.12979
953	chr17	12238055	12239428	953	-	1	1373	0	45.7437	40.1271	45.9228	33.8866	Map3k4	0.39966	0.00777711	0.15778	2.10918
954	chr4	32023060	32023185	954	+	1	125	0	7.45378	7.4265	9.57092	5.52226	Map3k7	0.947102	0.0082353	0.160568	2.08432
955	chr9	110067507	110067632	955	+	1	125	0	37.371	40.726	39.7764	36.0202	Map4	0.410395	0.00762319	0.156676	2.11786
956	chr9	75388656	75389131	956	-	1	475	0	45.1311	44.4392	59.5329	50.7044	Mapk6	0.355554	0.00902257	0.164595	2.04467
957	chr2	120026469	120026744	957	+	1	275	0	33.593	28.8675	38.1959	23.5951	Mapkbp1	0.633021	0.000311096	0.0425209	3.50711
958	chr5	30865750	30865950	958	+	1	200	0	28.1814	39.7677	34.2446	39.7854	Mapre3	0.445814	0.00543244	0.138194	2.265
959	chr19	42147413	42147538	959	+	1	125	0	10.0064	7.18694	12.9954	5.02024	Marveld1	1.07924	0.00200469	0.0930938	2.69795
960	chr4	116306834	116307384	960	-	1	550	0	85.2589	77.1398	84.7334	66.0161	Mast2	0.381047	0.00046157	0.0510278	3.33576
961	chr18	35572307	35572732	961	+	1	425	0	65.0419	60.8494	66.2062	50.9554	Matr3	0.415139	0.000775144	0.0642288	3.11062
962	chr18	35587644	35587844	962	+	1	200	0	61.1618	40.2469	58.6548	29.8704	Matr3	0.436862	0.00290828	0.109576	2.53636
963	chr7	127025305	127025455	963	-	1	150	0	11.6401	18.2069	18.4394	17.6963	Maz	0.871464	0.000249988	0.0390595	3.60208
964	chr7	127020016	127020141	964	-	1	125	0	5.71797	4.31216	7.81479	2.76113	Prrt2	1.26164	0.00626047	NA	2.20339
965	chr18	70593224	70593324	965	+	1	100	0	40.4342	42.0436	44.1667	36.6477	Mbd2	0.437514	0.00350147	0.117157	2.45575
966	chr3	60528843	60529068	966	+	1	225	0	19.5023	24.196	21.0736	18.9514	Mbnl1	0.60846	0.0035903	0.118283	2.44487
967	chr7	64411849	64412024	967	+	1	175	0	44.11	51.5064	44.6936	42.923	Mcee	0.411206	0.00350192	0.117157	2.45569
968	chr17	87255567	87256017	968	-	1	450	0	51.6659	57.3757	53.562	50.0769	Mcfd2	0.411397	0.00164836	0.0860984	2.78295
969	chr3	95659766	95659991	969	+	1	225	0	51.2575	48.7514	47.3278	38.7813	Mcl1	0.372786	0.00815847	0.160479	2.08839
970	chr10	76471010	76471235	970	+	1	225	0	15.4181	14.1343	19.8443	12.0486	Mcm3ap	0.759613	0.00234227	0.0991068	2.63036
971	chr17	25868585	25868735	971	-	1	150	0	23.995	37.3721	23.4444	27.8623	Mcrip2	0.572302	0.00155141	0.0834606	2.80927
972	chr17	25868535	25868560	972	-	1	25	0	12.2528	22.1597	14.9271	13.6801	Mcrip2	1.1687	1.80764e-06	0.00265786	5.74289
973	chr6	15800405	15800605	973	+	1	200	0	16.9497	12.2178	21.6882	10.7935	Mdfic	0.688757	0.00715146	0.15238	2.14561
974	chr10	117696399	117696424	974	-	1	25	0	16.9497	21.2015	20.1955	18.1984	Mdm2	0.601878	0.00585532	0.141022	2.23245
975	chrX	74035391	74036066	975	-	1	675	0	109.254	78.697	93.4262	61.7489	Mecp2	0.290015	0.006367	0.146368	2.19607
976	chr5	118763026	118763101	976	+	1	75	0	5.41165	5.50999	7.63917	3.51417	Med13l	1.31181	0.0021522	NA	2.66712
977	chr8	72496979	72497104	977	-	1	125	0	13.1717	10.9002	12.8198	6.65181	Med26	0.825245	0.00666986	0.149021	2.17588
978	chr14	73510048	73510173	978	+	1	125	0	16.9497	21.3212	21.1614	18.0728	Med4	0.71176	0.00106819	0.071705	2.97135
979	chr12	81573806	81573956	979	-	1	150	0	30.3256	27.7895	30.4689	20.4575	Med6	0.57291	0.0021158	0.0953685	2.67452
980	chr11	46441115	46441215	980	+	1	100	0	5.92218	6.58803	9.92215	5.27125	Med7	1.18076	0.0017088	0.0864501	2.76731
981	chr13	83665834	83665959	981	+	1	125	0	22.974	33.5391	32.0494	36.5222	Mef2c	0.465595	0.00674833	0.149321	2.1708
982	chr3	88141965	88142040	982	+	1	75	0	6.3306	7.4265	9.57092	6.2753	Mef2d	1.01212	0.00464775	NA	2.33276
983	chr5	137784600	137784675	983	-	1	75	0	6.02429	4.91108	6.93672	2.38461	Mepce	1.41384	0.00268961	NA	2.57031
984	chr7	83892347	83892497	984	+	1	150	0	17.8686	17.4882	21.9517	14.4332	Mesd	0.729527	0.00146423	0.0810104	2.83439
985	chr11	121707910	121708010	985	+	1	100	0	8.37274	7.90563	8.86847	4.89473	Metrnl	0.940071	0.0093669	NA	2.0284
986	chr2	121469894	121470069	986	-	1	175	0	13.7844	13.5354	16.5954	11.421	Mfap1b	0.677227	0.0092578	0.164797	2.03349
987	chr11	116853505	116853655	987	+	1	150	0	8.47484	4.79129	9.74653	2.51012	Mfsd11	1.30933	0.00340854	NA	2.46743
988	chr14	54973896	54974071	988	+	1	175	0	138.354	146.614	75.6015	69.0282	Mhrt	0.380685	8.91001e-05	0.023489	4.05012
989	chr1	183356652	183358452	989	-	1	1800	0	266.396	241.721	266.054	231.056	Mia3	0.222556	0.000228294	0.0377148	3.64151
990	chr4	155659401	155659576	990	-	1	175	0	16.0307	14.6134	20.0199	12.0486	Mib2	0.768097	0.00189191	0.090317	2.7231
991	chr15	79133002	79133102	991	+	1	100	0	12.3549	11.1398	13.61	6.52631	Micall1	1.07769	0.000410562	0.048683	3.38662
992	chrX	10717464	10718118	992	+	2	240135	0,519	88.7306	90.6752	34.947	25.7287	Mid1ip1	0.64328	7.12621e-06	0.00616354	5.14714
993	chr12	84152492	84152542	993	-	1	50	0	8.98537	10.7804	9.92215	7.40485	Mideas	0.852335	0.00716788	NA	2.14461
994	chr3	95287908	95288083	994	+	1	175	0	7.35167	8.02542	13.3466	8.28339	Mindy1	0.976469	0.00260774	0.1033	2.58374
995	chr12	57238812	57239262	995	+	1	450	0	37.371	27.7895	47.9424	27.9878	Prps1l3	0.496217	0.00292117	0.109576	2.53444
996	chr12	57240612	57240762	996	+	1	150	0	16.337	16.0508	19.054	12.8016	Prps1l3	0.653754	0.00689123	0.150334	2.1617
997	chr15	50661581	50661681	997	-	1	100	0	3.0632	3.35391	8.42943	4.01619	Trps1	1.26259	0.00853381	0.16148	2.06886
998	chr11	119428036	119428061	998	+	1	25	0	4.18637	5.86933	7.81479	5.14574	Rnf213	1.25228	0.00220761	NA	2.65608
999	chr11	119486730	119486755	999	+	1	25	0	4.18637	5.27042	6.23427	3.63967	Rnf213	1.27175	0.00437539	NA	2.35898
1000	chr11	75465324	75465549	1000	+	1	225	0	46.05	51.746	37.23	29.9959	Mir22hg	0.641618	2.37818e-05	0.0112251	4.62376
1001	chr11	75465649	75465974	1001	+	1	325	0	17.1539	13.5354	17.2979	8.78541	Mir22hg	0.781482	0.00338271	0.115124	2.47074
1002	chr14	30566969	30567044	1002	+	1	75	0	25.833	30.5445	12.5563	10.7935	Tkt	0.622014	0.00807868	0.159744	2.09266
1003	chr10	93970071	93970721	1003	-	1	650	0	63.2039	45.9964	56.1084	33.8866	Vezt	0.41961	0.00282735	0.108409	2.54862
1004	chr15	80880138	80880563	1004	+	1	425	0	28.0793	16.6497	37.1422	16.6923	Tnrc6b	0.565011	0.00650511	0.147605	2.18675
1005	chr19	44303286	44303311	1005	+	1	25	0	5.61586	6.34846	6.84892	4.01619	Scd2	1.09448	0.00773109	NA	2.11176
1006	chr17	23815838	23816713	1006	+	1	875	0	207.48	231.06	193.701	213.862	Srrm2	0.174785	0.0074652	0.155087	2.12696
1007	chr17	23817163	23819138	1007	+	1	1975	0	224.941	236.091	217.146	214.364	Srrm2	0.241332	0.000152471	0.0313547	3.81681
1008	chr2	37635496	37635546	1008	-	1	50	0	8.27063	7.90563	12.9954	7.02833	Strbp	0.875851	0.007827	0.157829	2.1064
1009	chr1	180573688	180582769	1009	+	5	129,116,215,103,12	0,3894,5465,6844,9069	98.8391	108.882	109.846	111.951	Parp1	0.277238	0.00254227	0.102104	2.59478
1010	chr6	85340787	85340887	1010	-	1	100	0	6.84114	7.30672	7.28795	3.63967	Rab11fip5	1.26409	0.00168757	NA	2.77274
1011	chr19	40912536	40912736	1011	+	1	200	0	7.35167	3.35391	13.0832	2.51012	Zfp518a	1.32219	0.00494256	0.133691	2.30605
1012	chr6	115618850	115619175	1012	+	1	325	0	47.3774	52.7042	45.2204	37.1497	Mkrn2	0.601604	2.4048e-05	0.0112251	4.61892
1013	chr9	77239579	77243591	1013	-	2	205,20	0,3992	28.0793	32.2214	38.5471	33.5101	Mlip	0.5474	0.00103595	0.0710121	2.98466
1014	chr9	77229692	77230442	1014	-	1	750	0	59.3239	50.5481	65.5915	49.7003	Mlip	0.332053	0.00986328	0.167346	2.00598
1015	chr11	97673669	97673844	1015	+	1	175	0	21.3403	22.6389	23.2688	18.7004	Mllt6	0.571776	0.00571033	0.139728	2.24334
1016	chr11	97684057	97684257	1016	+	1	200	0	37.4731	52.5844	36.3519	43.5506	Mllt6	0.392894	0.00728816	0.153463	2.13738
1017	chr8	79281252	79281477	1017	-	1	225	0	21.4424	14.853	22.0395	10.166	Mmaa	0.729257	0.00307305	0.111136	2.51243
1018	chr8	79268021	79268196	1018	-	1	175	0	32.6741	33.5391	31.0835	25.8542	Mmaa	0.456691	0.00828615	0.160568	2.08165
1019	chr8	95352295	95352495	1019	+	1	200	0	11.6401	11.7387	20.1077	14.1822	Mmp15	0.702836	0.00662341	0.14878	2.17892
1020	chr8	95374098	95374223	1020	+	1	125	0	6.2285	5.86933	13.7856	7.27934	Mmp15	0.999931	0.00480399	0.133506	2.3184
1021	chr8	92827464	92827489	1021	+	1	25	0	6.43271	12.2178	18.615	21.2105	Mmp2	0.907434	0.000964045	0.069586	3.0159
1022	chr2	155817856	155818306	1022	+	1	450	0	55.4438	50.1888	51.8059	38.6558	Mmp24	0.444513	0.00129286	0.0779081	2.88845
1023	chr14	34398963	34399288	1023	+	1	325	0	35.7373	29.9456	46.1863	28.6153	Mmrn2	0.604385	0.000258161	0.0390888	3.58811
1024	chr5	111420829	111421004	1024	+	1	175	0	13.9886	10.4211	16.2442	7.65586	Mn1	0.834303	0.00410085	0.126408	2.38713
1025	chr2	168231896	168232071	1025	+	1	175	0	9.80223	7.06716	9.74653	4.01619	Mocs3	0.970769	0.00966615	0.166562	2.01475
1026	chr9	107900045	107900345	1026	+	1	300	0	27.6709	28.1488	30.2933	24.4736	Mon1a	0.494843	0.00664743	0.14878	2.17735
1027	chr11	3677414	3677464	1027	+	1	50	0	14.9076	17.3684	17.8247	12.2996	Morc2a	0.908542	0.000210584	0.0358684	3.67657
1028	chr11	3685493	3685518	1028	+	1	25	0	7.8622	12.5771	10.449	7.65586	Morc2a	1.29048	3.913e-05	0.0147525	4.40749
1029	chrX	139823986	139824436	1029	-	1	450	0	19.8087	18.3267	33.8055	21.7125	Morc4	0.66547	0.00112952	0.0738127	2.94711
1030	chr9	90095128	90095203	1030	-	1	75	0	34.6141	36.5336	34.5958	29.2429	Morf4l1	0.437634	0.00794153	0.158437	2.1001
1031	chr7	64387464	64387614	1031	-	1	150	0	27.5688	17.9673	25.9907	12.0486	Mphosph10	0.58909	0.00862184	0.162215	2.0644
1032	chr7	64385686	64385811	1032	-	1	125	0	25.5266	16.53	25.4639	10.668	Mphosph10	0.745195	0.00149603	0.0817728	2.82506
1033	chr8	117799047	117799147	1033	-	1	100	0	18.7876	14.7332	18.7028	9.16193	Mphosph6	0.838425	0.00115058	0.0740373	2.93908
1034	chr17	56009348	56009423	1034	+	1	75	0	8.67905	13.1761	16.8589	17.1943	Mpnd	0.758579	0.00399354	0.124967	2.39864
1035	chr6	50110227	50110452	1035	+	1	225	0	30.0193	45.7569	31.6104	38.4048	Mpp6	0.529392	0.000835594	0.0660422	3.078
1036	chr11	59760600	59760850	1036	+	1	250	0	17.4602	9.58259	22.8297	8.28339	Mprip	0.754875	0.00677762	0.149602	2.16892
1037	chr9	99388469	99388494	1037	-	1	25	0	3.88005	3.95282	6.84892	3.01214	Mras	1.37341	0.00429034	NA	2.36751
1038	chr11	94659761	94659936	1038	+	1	175	0	23.5866	28.9873	27.3957	25.1012	Mrpl27	0.584231	0.00170791	0.0864501	2.76754
1039	chr1	79780971	79781196	1039	+	1	225	0	54.0144	59.8912	53.3864	49.3238	Mrpl44	0.412895	0.00145269	0.0810104	2.83783
1040	chr3	94447850	94448000	1040	+	1	150	0	14.8055	20.0037	16.2442	14.6842	Mrpl9	0.736353	0.00183557	0.0886348	2.73623
1041	chr6	92174886	92175186	1041	-	1	300	0	42.4763	35.5754	46.9765	30.8744	Mrps25	0.512637	0.0010222	0.0710121	2.99046
1042	chr8	22427835	22427885	1042	+	1	50	0	10.517	14.4937	12.9954	12.0486	Mrps31	0.717859	0.00795123	0.158523	2.09957
1043	chr13	24989907	24990557	1043	-	1	650	0	57.2818	55.9383	67.7867	55.4736	Mrs2	0.417231	0.000827233	0.0659253	3.08237
1044	chr13	24987707	24987882	1044	-	1	175	0	13.5802	10.3013	16.7711	8.15788	Mrs2	0.787407	0.00620156	0.144737	2.2075
1045	chr4	139347929	139347979	1045	-	1	50	0	14.7033	10.7804	17.1223	8.5344	Mrto4	0.724687	0.00986377	0.167346	2.00596
1046	chr4	48563938	48564263	1046	+	1	325	0	26.9561	25.9928	43.6399	30.8744	Msantd3	0.57862	0.000856782	0.0666545	3.06713
1047	chr9	4376576	4385410	1047	+	3	47606672	0,6960,8162	234.232	197.88	222.59	180.98	Msantd4	0.212989	0.00137694	0.0800228	2.86109
1048	chrX	168670234	168670309	1048	-	1	75	0	22.3613	14.0145	24.3224	8.91092	Msl3	0.874132	0.000556425	0.0555434	3.25459
1049	chrX	168664241	168664291	1049	-	1	50	0	13.1717	19.5245	16.5076	15.5627	Msl3	0.806744	0.000708647	0.0625416	3.14957
1050	chr5	146955172	146955797	1050	-	1	625	0	79.0305	66.0001	77.5332	58.8623	Mtif3	0.30308	0.00849246	0.161374	2.07097
1051	chr6	113238059	113238109	1051	+	1	50	0	11.9465	14.853	9.83434	7.65586	Mtmr14	0.83288	0.0048142	0.133506	2.31748
1052	chr11	4488228	4488578	1052	-	1	350	0	55.7502	51.3866	57.2499	46.0607	Mtmr3	0.356993	0.00700702	0.151623	2.15447
1053	chr14	60300479	60300679	1053	+	1	200	0	26.9561	28.628	30.9957	26.4818	Mtmr6	0.471358	0.00877886	0.16315	2.05656
1054	chr8	110738995	110739320	1054	+	1	325	0	38.1878	43.0019	40.6545	38.4048	Mtss2	0.424007	0.00485183	0.133506	2.31409
1055	chr8	41082874	41083749	1055	-	1	875	0	100.269	82.6498	106.773	81.5788	Mtus1	0.258413	0.00994543	0.167572	2.00238
1056	chr4	138439776	138439876	1056	+	1	100	0	3.47162	2.63521	6.49769	1.75708	Mul1	1.65662	0.00407331	NA	2.39005
1057	chr19	5485257	5485332	1057	-	1	75	0	8.16852	11.6189	14.4003	12.1741	Mus81	0.915386	0.00135515	0.0793184	2.86801
1058	chr14	30880931	30881181	1058	+	1	250	0	73.1083	81.2124	65.6793	63.3805	Mustn1	0.368985	0.00114944	0.0740373	2.93951
1059	chr11	120646105	120647055	1059	-	1	950	0	162.247	168.893	162.969	164.915	Myadml2	0.203606	0.00600399	0.142206	2.22156
1060	chr11	67222150	67222250	1060	+	1	100	0	138.354	152.962	110.197	154.874	Myh1	-0.212455	0.00846497	0.161329	2.07237
1061	chr11	68787343	68787543	1061	+	1	200	0	56.9754	43.0019	36.8788	22.5911	Myh10	0.454191	0.00488906	0.133506	2.31077
1062	chr11	68790128	68790228	1062	+	1	100	0	27.6709	23.5971	18.7028	11.421	Myh10	0.627843	0.0053834	0.1376	2.26894
1063	chr11	68791874	68792024	1063	+	1	150	0	51.0533	39.2886	35.6495	20.7085	Myh10	0.564888	0.000776824	0.0642288	3.10968
1064	chr11	68798256	68800914	1064	+	1	2658	0	65.4503	61.5681	44.0789	34.8906	Myh10	0.409437	0.00292133	0.109576	2.53442
1065	chr11	68812972	68813072	1065	+	1	100	0	36.6562	32.5808	24.2346	16.0648	Myh10	0.585663	0.00241005	0.100604	2.61797
1066	chr16	14202083	14202258	1066	-	1	175	0	80.2557	65.1616	63.2208	43.2995	Myh11	0.40699	0.00103864	0.0710308	2.98354
1067	chr11	67367561	67367711	1067	+	1	150	0	36.9626	36.294	27.2201	20.081	Myh13	0.572918	0.00144376	0.0810104	2.8405
1068	chr7	44621743	44621943	1068	-	1	200	0	31.7551	35.0962	30.1177	25.8542	Myh14	0.52332	0.0025028	0.101797	2.60157
1069	chr7	44616118	44616293	1069	-	1	175	0	60.8555	60.011	56.6353	49.5748	Myh14	0.331003	0.00918206	0.164681	2.03706
1070	chr7	44613665	44613715	1070	-	1	50	0	36.5541	36.6534	34.6836	27.4858	Myh14	0.506763	0.00219802	0.0967289	2.65797
1071	chr11	67097982	67099315	1071	+	3	62125138	0,595,1195	39.311	31.8621	14.4003	8.4089	Myh3	0.635212	0.00779302	0.15778	2.10829
1072	chr11	67099900	67101360	1072	+	4	101,171,105,23	0,897,1187,1437	68.9219	71.7496	41.7959	34.8906	Myh3	0.484667	0.000355232	0.0451341	3.44949
1073	chr11	67240930	67241055	1073	+	1	125	0	99.0433	118.944	93.7775	148.348	Myh4	-0.237269	0.00779507	0.15778	2.10818
1074	chr11	67250756	67251006	1074	+	1	250	0	233.926	266.755	204.941	290.672	Myh4	-0.188653	0.00175006	0.0870049	2.75695
1075	chr11	67252187	67252337	1075	+	1	150	0	206.051	214.291	183.779	265.068	Myh4	-0.324924	4.93529e-07	0.00120943	6.30669
1076	chr11	67256195	67257291	1076	+	1	1096	0	410.162	470.146	378.798	524.113	Myh4	-0.165666	0.000235484	0.038259	3.62804
1077	chr14	54984562	54984762	1077	-	1	200	0	138.456	163.383	67.0842	74.174	Myh7	0.256131	0.00793177	0.15835	2.10063
1078	chr14	54983547	54983772	1078	-	1	225	0	179.81	190.933	101.329	102.287	Myh7	0.235936	0.00434866	0.12943	2.36164
1079	chr14	54983248	54983398	1079	-	1	150	0	140.907	153.202	73.7575	66.8946	Myh7	0.418911	1.7566e-05	0.0097465	4.75533
1080	chr14	54979181	54979556	1080	-	1	375	0	236.581	262.683	112.392	117.725	Myh7	0.239895	0.0014748	0.0810622	2.83127
1081	chr14	54978877	54978977	1081	-	1	100	0	99.5539	110.679	41.0935	41.0404	Myh7	0.321116	0.00919772	0.164681	2.03632
1082	chr14	54975880	54976055	1082	-	1	175	0	148.054	163.383	75.6893	74.5505	Myh7	0.320471	0.000671839	0.0604183	3.17273
1083	chr14	54974643	54974743	1083	-	1	100	0	119.771	131.641	65.2403	66.5181	Myh7	0.27153	0.00774491	0.15778	2.11098
1084	chr14	54973768	54974043	1084	-	1	275	0	172.968	191.532	84.5578	84.4655	Myh7	0.311319	0.000417859	0.0491519	3.37897
1085	chr13	45411132	45411332	1085	+	1	200	0	34.9204	31.2632	26.6054	16.0648	Mylip	0.725113	0.000169897	0.0326547	3.76981
1086	chr16	34921579	34921904	1086	+	1	325	0	40.23	45.2777	38.1959	36.6477	Mylk	0.391263	0.00940949	0.165501	2.02643
1087	chr4	135814862	135815262	1087	+	1	400	0	91.3853	95.8259	61.0256	58.1092	Myom3	0.300744	0.00695761	0.150998	2.15754
1088	chr4	41499079	41499254	1088	-	1	175	0	14.8055	17.7278	20.2833	17.3198	Myorg	0.656399	0.00417691	0.127022	2.37914
1089	chr3	123034173	123034273	1089	-	1	100	0	76.3757	81.0926	44.0789	39.4089	Myoz2	0.369089	0.00421037	0.127381	2.37568
1090	chrM	2750	3650	1090	+	1	900	0	471.732	574.716	418.574	594.647	ND1	-0.148441	0.000403032	0.0479903	3.39466
1091	chrM	3913	4988	1091	+	1	1075	0	576.493	648.262	504.273	657.777	ND2,TrnW	-0.152505	8.81847e-05	0.023489	4.05461
1092	chrM	11741	13565	1092	+	1	1824	0	994.722	1147.04	885.354	1189.92	ND5	-0.14343	9.60383e-07	0.00166129	6.01756
1093	chrM	13551	14070	1093	-	1	519	0	356.454	408.578	321.46	424.084	ND6	-0.171364	0.000457302	0.0507467	3.3398
1094	chr10	127661367	127661592	1094	-	1	225	0	9.59801	6.46825	15.1027	5.64777	Nab2	1.01687	0.00320589	0.113152	2.49405
1095	chr10	128042299	128042774	1095	+	1	475	0	44.8248	59.2923	53.8254	60.1173	Naca	0.405881	0.00167759	0.0864501	2.77531
1096	chr10	128044149	128044574	1096	+	1	425	0	55.1375	62.7659	58.3036	58.2347	Naca	0.350584	0.00479035	0.133506	2.31963
1097	chr12	32830174	32830299	1097	+	1	125	0	52.1764	47.314	47.679	36.0202	Nampt	0.396464	0.00553848	0.138727	2.25661
1098	chr10	111493311	111493386	1098	+	1	75	0	21.9529	25.3939	21.5126	17.5708	Nap1l1	0.621131	0.00269786	0.105081	2.56898
1099	chr10	111493411	111493436	1099	+	1	25	0	5.41165	5.3902	5.3562	2.1336	Nap1l1	1.45808	0.00304166	NA	2.51689
1100	chr18	62986968	62987018	1100	+	1	50	0	6.63692	5.3902	8.69285	3.26315	Napg	1.24382	0.00331379	0.114515	2.47967
1101	chr4	116614342	116614392	1101	-	1	50	0	17.6644	8.98367	15.893	14.0567	Nasp	-0.711039	0.00714393	0.15238	2.14606
1102	chr4	15981347	15981747	1102	+	1	400	0	70.0451	48.0327	74.1088	41.5425	Nbn	0.420174	0.00126145	0.0771524	2.89913
1103	chr11	101575003	101575303	1103	+	1	300	0	49.0111	67.4374	54.0889	64.51	Nbr1	0.357949	0.00399303	0.124967	2.3987
1104	chr12	4295553	4295603	1104	-	1	50	0	4.28847	4.19238	6.14646	2.38461	Ncoa1	1.48348	0.00291017	NA	2.53608
1105	chr12	4295053	4295228	1105	-	1	175	0	10.517	6.94737	13.61	5.14574	Ncoa1	0.963163	0.00548461	0.138719	2.26085
1106	chr12	4278119	4290913	1106	-	1	12794	0	20.7276	16.53	23.0931	13.1781	Ncoa1	0.606864	0.00843209	0.161329	2.07406
1107	chr1	13224621	13224696	1107	-	1	75	0	13.4781	13.2958	15.454	10.417	Ncoa2	0.690016	0.00982504	0.167346	2.00767
1108	chr1	13221342	13221467	1108	-	1	125	0	15.8265	15.2124	18.8784	12.5506	Ncoa2	0.676157	0.00590044	0.141307	2.22912
1109	chr11	62376644	62376744	1109	-	1	100	0	13.5802	13.775	16.6833	10.7935	Ncor1	0.702104	0.00747938	0.15511	2.12613
1110	chr11	62351385	62351535	1110	-	1	150	0	29.1004	25.5136	29.4152	19.8299	Ncor1	0.49329	0.00978382	0.16732	2.00949
1111	chr7	142545083	142545383	1111	-	1	300	0	40.8426	47.0744	50.0498	45.0566	Nctc1	0.519744	0.000233355	0.0381238	3.63198
1112	chr16	14192347	14192472	1112	+	1	125	0	11.9465	15.4519	11.8539	9.53845	Nde1	0.847856	0.00220694	0.0967289	2.65621
1113	chr11	68852934	68853109	1113	-	1	175	0	25.833	25.3939	28.4493	21.7125	Ndel1	0.549886	0.00399884	0.124967	2.39807
1114	chr7	97400077	97400127	1114	+	1	50	0	10.3128	15.9311	13.0832	13.8056	Ndufc2	0.71721	0.00638245	0.146403	2.19501
1115	chr17	31527688	31528288	1115	+	1	600	0	71.3725	58.334	60.6744	42.7975	Ndufv3	0.378098	0.00312266	0.111637	2.50548
1116	chr2	52245281	52245381	1116	-	1	100	0	52.4828	40.9656	68.1379	71.7894	Neb	-0.349732	0.00640514	0.146452	2.19347
1117	chr2	52231987	52232262	1117	-	1	275	0	119.669	119.663	131.71	165.542	Neb	-0.221543	0.00732501	0.153642	2.13519
1118	chr2	52224530	52224605	1118	-	1	75	0	83.6252	75.4629	80.5187	97.3926	Neb	-0.309817	0.00286726	0.108793	2.54253
1119	chr1	138485561	138485836	1119	-	1	275	0	59.426	72.4683	61.2012	60.4939	Nek7	0.449343	0.000173445	0.0331201	3.76084
1120	chr12	69341288	69341463	1120	-	1	175	0	14.9076	14.6134	15.893	10.5425	Nemf	0.674434	0.009484	0.165571	2.02301
1121	chr3	87975825	87978825	1121	+	1	3000	0	457.131	344.973	517.971	378.275	Nes	0.208565	1.0072e-05	0.00759567	4.99688
1122	chr8	106079389	106079539	1122	+	1	150	0	6.3306	6.1089	9.83434	5.02024	Nfatc3	1.07947	0.00458499	0.131799	2.33866
1123	chr4	82505038	82505313	1123	-	1	275	0	15.9286	11.8584	27.9225	14.8097	Nfib	0.658179	0.0065267	0.147639	2.18531
1124	chr4	82292822	82292922	1124	-	1	100	0	13.4781	19.5245	17.8247	17.5708	Nfib	0.705542	0.00232018	0.0988657	2.63448
1125	chr10	81420501	81420701	1125	-	1	200	0	51.9722	76.5409	57.3377	74.2995	Nfic	0.351792	0.00299809	0.110206	2.52316
1126	chr10	81399190	81399265	1126	-	1	75	0	9.3938	10.6606	12.2051	8.91092	Nfic	0.782836	0.00918384	0.164681	2.03698
1127	chr8	84706561	84706661	1127	-	1	100	0	21.6466	32.3412	26.342	29.4939	Nfix	0.582587	0.0014152	0.0803966	2.84918
1128	chr8	84705286	84705761	1128	-	1	475	0	90.1601	132.479	95.7092	135.044	Nfix	0.232715	0.00964066	0.166562	2.01589
1129	chr4	41009209	41009259	1129	+	1	50	0	7.55588	4.55173	7.55137	1.88259	Nfx1	1.40059	0.0047329	0.133058	2.32487
1130	chr4	120758009	120758284	1130	-	1	275	0	16.1328	15.3321	18.615	12.0486	Nfyc	0.707406	0.00415975	0.127022	2.38093
1131	chr1	151717594	151717794	1131	+	1	200	0	13.4781	11.02	16.8589	8.4089	Niban1	0.878975	0.00192289	0.0910745	2.71605
1132	chr13	119727658	119727883	1132	-	1	225	0	14.6012	11.02	17.7369	8.5344	Nim1k	0.786712	0.00487403	0.133506	2.31211
1133	chr12	70043465	70044240	1133	-	1	775	0	98.737	83.8476	111.69	85.9715	Nin	0.303078	0.00220262	0.0967289	2.65706
1134	chr15	8296754	8296779	1134	-	1	25	0	7.45378	8.98367	8.60505	5.27125	Nipbl	1.09432	0.00214042	0.0953685	2.6695
1135	chr1	171345260	171345360	1135	-	1	100	0	7.45378	8.62433	10.0099	5.77327	Nit1	1.16159	0.000836668	0.0660422	3.07745
1136	chrX	37136517	37136567	1136	+	1	50	0	7.8622	5.27042	8.95627	2.51012	Nkap	1.38022	0.00196476	0.0918565	2.70669
1137	chr14	18271210	18271335	1137	+	1	125	0	16.0307	20.1234	20.4589	16.0648	Nkiras1	0.824305	0.00025635	0.0390595	3.59117
1138	chr9	121749664	121750489	1138	+	1	825	0	95.7759	79.6552	108.617	81.7044	Nktr	0.306779	0.00241883	0.100685	2.61639
1139	chr2	51960581	51960656	1139	-	1	75	0	18.3792	15.4519	20.9858	11.6721	Nmi	0.718623	0.00303781	0.1105	2.51744
1140	chr8	107412663	107412838	1140	-	1	175	0	18.0729	14.7332	18.0004	10.0405	Nob1	0.706117	0.00555763	0.138727	2.25511
1141	chr19	38814695	38814820	1141	-	1	125	0	15.316	13.775	18.5272	9.66396	Noc3l	0.920515	0.000452079	0.0507415	3.34479
1142	chr19	46084953	46085278	1142	+	1	325	0	26.5477	26.1125	26.4298	19.9554	Nolc1	0.537834	0.00551647	0.138719	2.25834
1143	chr5	34659871	34659996	1143	-	1	125	0	16.4392	17.7278	18.0882	13.4291	Nop14	0.669147	0.00489361	0.133506	2.31037
1144	chr4	43650926	43651076	1144	+	1	150	0	22.6676	27.9093	22.8297	20.081	Npr2	0.650755	0.00103185	0.0710121	2.98639
1145	chr2	91191818	91191843	1145	-	1	25	0	9.08748	10.6606	8.60505	5.39675	Nr1h3	1.00134	0.00333759	0.114515	2.47657
1146	chr1	171217921	171218246	1146	+	1	325	0	23.0761	14.0145	30.0299	12.1741	Nr1i3	0.734312	0.00166526	0.0864501	2.77852
1147	chr8	71381086	71381411	1147	-	1	325	0	15.9286	15.8113	18.9662	13.4291	Nr2f6	0.666361	0.00574133	0.139909	2.24099
1148	chr18	39412769	39412869	1148	-	1	100	0	14.0907	19.0454	20.0199	15.9392	Nr3c1	0.856652	0.000218112	0.0364433	3.66132
1149	chr6	30152595	30152670	1149	+	1	75	0	7.04535	8.26498	11.5027	7.27934	Nrf1	1.04672	0.00177057	0.0872868	2.75189
1150	chr13	55247603	55247953	1150	+	1	350	0	21.3403	16.8893	27.1322	14.4332	Nsd1	0.726966	0.0010921	0.0721694	2.96174
1151	chr8	25662755	25663030	1151	+	1	275	0	15.0097	12.4574	16.9467	9.16193	Nsd3	0.745432	0.00595659	0.14218	2.225
1152	chr8	25666053	25666153	1152	+	1	100	0	9.18959	10.9002	11.1514	7.78137	Nsd3	0.900543	0.0036476	0.119051	2.43799
1153	chr11	77045641	77046741	1153	-	1	1100	0	261.495	208.421	250.6	179.599	Nsrp1	0.263554	4.69577e-05	0.0160568	4.32829
1154	chr4	123216356	123216531	1154	+	1	175	0	10.8233	12.098	20.6346	15.9392	Nt5c1a	0.687184	0.00724692	0.153096	2.13985
1155	chr5	24692817	24692967	1155	+	1	150	0	22.1571	21.441	22.6541	16.1903	Nub1	0.590201	0.00561763	0.139055	2.25045
1156	chr14	20316345	20316570	1156	+	1	225	0	25.2203	13.1761	23.2688	6.90283	Nudt13	0.979033	0.00029184	0.0412031	3.53486
1157	chr11	77691683	77692083	1157	+	1	400	0	22.2592	16.53	25.7273	13.8056	Nufip2	0.581667	0.0097544	0.167237	2.0108
1158	chr7	101998496	102000996	1158	+	1	2500	0	316.734	268.672	313.821	264.817	Numa1	0.174311	0.00195441	0.0915182	2.70898
1159	chr11	59062042	59062292	1159	-	1	250	0	28.1814	40.3666	59.0938	71.9149	Obscn	0.395997	0.00561161	0.139055	2.25091
1160	chr11	59055394	59055619	1160	-	1	225	0	35.9415	43.6008	63.572	67.7732	Obscn	0.349929	0.00980868	0.167346	2.00839
1161	chr11	59012263	59012788	1161	-	1	525	0	92.9169	119.663	93.3384	111.575	Obscn	0.273791	0.00327749	0.114515	2.48446
1162	chr11	6296958	6297183	1162	+	1	225	0	51.8701	56.2977	60.85	57.7327	Ogdh	0.329309	0.00934808	0.165402	2.02928
1163	chr2	180594378	180595403	1163	+	1	1025	0	105.987	93.0709	103.261	80.1983	Ogfr	0.346288	0.000441359	0.0499194	3.35521
1164	chrX	101683839	101684014	1164	+	1	175	0	14.4991	15.0926	17.3857	11.5465	Ogt	0.680267	0.00730823	0.153642	2.13619
1165	chr7	19244782	19245082	1165	+	1	300	0	36.3499	41.2051	36.791	34.0121	Opa3	0.462998	0.00312382	0.111637	2.50531
1166	chr11	98581843	98582043	1166	-	1	200	0	30.5298	33.1797	32.0494	28.6153	Ormdl3	0.448911	0.00873422	0.163078	2.05878
1167	chr10	127098358	127098633	1167	-	1	275	0	66.3692	60.7296	62.2549	49.4493	Os9	0.371488	0.00286938	0.108793	2.54221
1168	chr10	127096640	127096740	1168	-	1	100	0	34.9204	31.0236	31.9616	22.5911	Os9	0.497545	0.00499021	0.134077	2.30188
1169	chr2	163419419	163419469	1169	-	1	50	0	19.0939	16.1706	18.0882	7.78137	Oser1	1.16267	1.14638e-05	0.00801659	4.94067
1170	chr2	163415552	163415652	1170	-	1	100	0	18.7876	16.1706	19.4053	10.166	Oser1	0.829148	0.000855582	0.0666545	3.06774
1171	chr15	6815192	6815217	1171	-	1	25	0	4.6969	4.79129	4.82936	2.00809	Osmr	1.4539	0.00475491	NA	2.32286
1172	chr14	54368335	54368585	1172	+	1	250	0	30.5298	36.1743	29.3274	28.6153	Oxa1l	0.440456	0.0099669	0.16765	2.00144
1173	chr11	120456700	120457100	1173	-	1	400	0	25.9351	29.5862	26.8688	21.7125	Oxld1	0.660177	0.000454663	0.0507467	3.34231
1174	chr15	41820153	41823476	1174	+	1	3323	0	114.666	97.0237	115.817	85.9715	Oxr1	0.276557	0.0036282	0.119051	2.44031
1175	chr9	119239856	119240456	1175	-	1	600	0	39.1068	30.1852	46.2741	28.7408	Oxsr1	0.442014	0.00686235	0.149932	2.16353
1176	chr16	17571648	17571773	1176	+	1	125	0	14.4991	18.4465	18.2638	16.1903	P2rx6	0.684002	0.00333602	0.114515	2.47677
1177	chr7	101011887	101012012	1177	-	1	125	0	14.9076	17.7278	15.1027	13.0526	P2ry2	0.640278	0.0091999	0.164681	2.03622
1178	chr7	100997942	100998392	1178	-	1	450	0	32.9804	22.8784	31.1713	16.9433	P2ry2	0.51874	0.00830091	0.160568	2.08087
1179	chr7	100997542	100997817	1179	-	1	275	0	26.4456	20.7223	24.6737	14.6842	P2ry2	0.562347	0.00821269	0.160568	2.08551
1180	chr15	36599221	36599446	1180	-	1	225	0	23.2803	30.6643	28.8006	29.1174	Pabpc1	0.495934	0.00600097	0.142206	2.22178
1181	chr14	54898034	54898334	1181	+	1	300	0	37.8815	26.951	38.7227	21.587	Pabpn1	0.51335	0.00392522	0.123586	2.40614
1182	chr7	28396335	28396385	1182	+	1	50	0	18.8897	23.5971	18.7906	17.8218	Paf1	0.555167	0.00979785	0.16732	2.00887
1183	chr5	76966743	76966893	1183	+	1	150	0	13.4781	17.0091	18.5272	14.5587	Paics	0.678451	0.0049314	0.133691	2.30703
1184	chr13	119428910	119429385	1184	+	1	475	0	41.1489	48.1525	41.0935	39.5344	Paip1	0.477737	0.00109092	0.0721694	2.96221
1185	chr6	83807582	83807607	1185	-	1	25	0	17.256	27.1906	17.2101	20.4575	Paip2b	0.570234	0.00710457	0.15238	2.14846
1186	chr4	57855927	57856177	1186	+	1	250	0	18.6855	16.4102	25.2883	16.1903	Pakap	0.620446	0.00549089	0.138719	2.26036
1187	chr4	57893840	57894140	1187	+	1	300	0	31.8572	27.3104	37.23	22.089	Pakap	0.614924	0.000651622	0.0595101	3.186
1188	chr10	79809477	79809502	1188	+	1	25	0	6.2285	7.54629	7.9904	5.39675	Palm	1.00826	0.00673057	NA	2.17195
1189	chr1	97826006	97826031	1189	-	1	25	0	7.24956	8.02542	9.39531	5.27125	Pam	1.08591	0.00253718	0.102104	2.59565
1190	chr12	105799702	105799802	1190	+	1	100	0	15.6223	20.0037	19.7565	17.5708	Papola	0.647467	0.00384953	0.121986	2.41459
1191	chr8	127460296	127460371	1191	+	1	75	0	11.3338	8.74411	15.8052	7.53035	Pard3	0.832899	0.00645659	0.146957	2.19
1192	chr8	105703332	105703407	1192	+	1	75	0	3.0632	2.99456	4.39033	1.25506	Pard6a	1.9384	0.00224514	NA	2.64876
1193	chr15	76240740	76240915	1193	-	1	175	0	15.6223	10.6606	18.0004	7.90687	Parp10	0.800822	0.00468186	0.132813	2.32958
1194	chr16	35833066	35833241	1194	-	1	175	0	10.9254	9.4628	14.5759	7.40485	Parp14	0.929839	0.00237333	0.099815	2.62464
1195	chr14	50810064	50810189	1195	+	1	125	0	11.7423	12.5771	12.3807	8.28339	Parp2	0.815985	0.00492716	0.133691	2.3074
1196	chr13	116924968	116926566	1196	-	1	1598	0	12.9675	11.3793	14.7515	8.28339	Parp8	0.740259	0.00983456	0.167346	2.00725
1197	chr7	112590182	112590307	1197	+	1	125	0	10.3128	13.2958	17.2979	14.3077	Parva	0.795019	0.00232916	0.0989415	2.6328
1198	chr19	11935681	11935756	1198	+	1	75	0	13.0696	12.2178	14.3125	8.15788	Patl1	0.849798	0.00290602	0.109576	2.5367
1199	chr14	31106138	31106263	1199	+	1	125	0	12.7633	12.5771	20.4589	13.4291	Pbrm1	0.675226	0.00801721	0.159191	2.09598
1200	chr14	122887057	122887107	1200	+	1	50	0	16.337	22.3993	19.8443	19.4534	Pcca	0.637124	0.00322079	0.113273	2.49204
1201	chr2	164885397	164885472	1201	+	1	75	0	8.88327	11.2595	8.07821	6.14979	Pcif1	0.898255	0.00705801	0.152166	2.15132
1202	chr14	55548689	55548864	1202	+	1	175	0	5.20743	2.99456	7.20014	1.50607	Pck2	1.62295	0.00428863	NA	2.36768
1203	chr1	7172201	7172476	1203	+	1	275	0	33.1846	36.4138	36.5275	32.1295	Pcmtd1	0.421623	0.00944061	0.165501	2.025
1204	chr2	181854930	181855230	1204	+	1	300	0	30.5298	33.5391	33.7177	29.4939	Pcmtd2	0.480542	0.00454039	0.131158	2.34291
1205	chr10	76401333	76401533	1205	-	1	200	0	54.3207	35.0962	43.9911	23.0931	Pcnt	0.456725	0.00500706	0.134077	2.30042
1206	chr10	76374649	76374824	1206	-	1	175	0	21.9529	17.0091	15.1905	7.78137	Pcnt	0.751116	0.00450889	0.130949	2.34593
1207	chr19	4621045	4621270	1207	+	1	225	0	18.8897	22.3993	33.8933	32.1295	Pcx	0.489671	0.00975887	0.167237	2.0106
1208	chr19	47126887	47127087	1208	+	1	200	0	38.4942	30.6643	36.0007	22.4656	Pdcd11	0.518305	0.00293119	0.109806	2.53296
1209	chr19	47130690	47130815	1209	+	1	125	0	12.1507	13.1761	11.1514	7.90687	Pdcd11	0.778829	0.00785392	0.157881	2.10491
1210	chr17	15522869	15522894	1210	-	1	25	0	9.80223	11.2595	10.2734	7.15384	Pdcd2	0.82076	0.00879003	0.16315	2.05601
1211	chr7	101510325	101510400	1211	+	1	75	0	15.8265	15.8113	17.4735	11.0445	Pde2a	0.826715	0.00101725	0.0708871	2.99257
1212	chr5	138976963	138977213	1212	-	1	250	0	14.397	9.34302	16.6833	6.90283	Pdgfa	0.812127	0.00686261	0.149932	2.16351
1213	chr18	61084411	61084911	1213	+	1	500	0	84.8505	72.8277	76.5674	56.6032	Pdgfrb	0.378841	0.000863311	0.0669852	3.06383
1214	chr2	71902149	71902374	1214	+	1	225	0	18.3792	19.4047	18.7906	13.9312	Pdk1	0.644246	0.00508842	0.13445	2.29342
1215	chr4	11960782	11961407	1215	-	1	625	0	79.6431	71.0309	67.4355	46.8137	Pdp1	0.505136	2.67523e-05	0.0119198	4.57264
1216	chr16	13838313	13838388	1216	-	1	75	0	38.0857	47.7931	36.0885	36.8987	Pdxdc1	0.450739	0.00292079	0.109576	2.5345
1217	chr19	59299808	59300083	1217	-	1	275	0	15.1118	13.0563	20.3711	10.668	Pdzd8	0.855951	0.000912073	0.06756	3.03997
1218	chr6	101150531	101152056	1218	-	1	1525	0	327.864	322.334	316.016	308.996	Pdzrn3	0.171404	0.00131217	0.0785888	2.88201
1219	chr7	6711366	6711616	1219	-	1	250	0	16.0307	18.3267	19.4053	16.4413	Peg3	0.596469	0.00901474	0.164589	2.04505
1220	chr7	6708866	6709591	1220	-	1	725	0	61.9787	43.6008	62.1671	37.5263	Peg3	0.382892	0.00553214	0.138719	2.25711
1221	chr7	6707791	6708141	1221	-	1	350	0	78.5199	78.5772	77.182	71.1619	Peg3	0.28434	0.00919923	0.164681	2.03625
1222	chr19	4929916	4929966	1222	-	1	50	0	5.00322	5.27042	5.97085	1.75708	Peli3	1.98498	0.00012983	NA	3.88663
1223	chr7	35044255	35044480	1223	+	1	225	0	24.5056	27.5499	27.4835	22.3401	Pepd	0.63186	0.000877211	0.0669926	3.0569
1224	chr7	100275162	100275537	1224	+	1	375	0	16.8476	12.9365	20.898	10.0405	Pgm2l1	0.740729	0.00411485	0.126707	2.38565
1225	chr7	100275587	100275687	1225	+	1	100	0	7.14746	5.3902	9.83434	2.38461	Pgm2l1	1.68853	0.000185919	0.0343639	3.73068
1226	chr7	100276712	100277337	1226	+	1	625	0	74.742	61.9275	78.5869	56.8542	Pgm2l1	0.303337	0.00978976	0.16732	2.00923
1227	chr17	24471417	24471917	1227	+	1	500	0	46.7648	43.6008	50.401	38.5303	Pgp	0.440775	0.00216984	0.0960973	2.66357
1228	chr10	13213791	13214141	1228	-	1	350	0	49.7259	29.8258	54.4401	25.2267	Phactr2	0.524969	0.00121925	0.0758771	2.91391
1229	chr11	95680074	95680599	1229	+	1	525	0	63.5103	65.7605	75.6893	71.0363	Phb	0.306114	0.00778107	0.15778	2.10896
1230	chr17	14961129	14961254	1230	-	1	125	0	16.1328	22.8784	17.4735	17.5708	Phf10	0.65245	0.00332888	0.114515	2.4777
1231	chr17	14959419	14959519	1231	-	1	100	0	13.9886	16.4102	15.1027	11.17	Phf10	0.799	0.00185121	0.0890488	2.73254
1232	chr1	30804766	30805041	1232	-	1	275	0	22.5655	26.8312	22.8297	20.834	Phf3	0.545552	0.00589478	0.141307	2.22953
1233	chr10	111507235	111507535	1233	+	1	300	0	15.6223	13.5354	25.7273	14.4332	Phlda1	0.798725	0.000841124	0.0660422	3.07514
1234	chr1	135766084	135766284	1234	+	1	200	0	54.5249	72.8277	47.5912	57.3562	Phlda3	0.334726	0.00758334	0.156274	2.12014
1235	chr7	141261391	141261541	1235	+	1	150	0	30.2235	29.5862	30.1177	22.089	Phrf1	0.582	0.00143838	0.0810104	2.84213
1236	chr3	94984077	94984352	1236	+	1	275	0	26.9561	23.2378	27.6591	18.1984	Pi4kb	0.534639	0.00719828	0.152617	2.14277
1237	chr18	77065225	77065400	1237	+	1	175	0	17.4602	20.7223	19.4931	16.0648	Pias2	0.722671	0.00120751	0.0755515	2.91811
1238	chr7	90176329	90176379	1238	+	1	50	0	12.9675	18.9256	15.7174	15.6882	Picalm	0.698283	0.00369074	0.119399	2.43289
1239	chr1	161970294	161970544	1239	+	1	250	0	16.8476	15.4519	20.1077	12.9271	Pigc	0.653734	0.00665924	0.148919	2.17658
1240	chr17	86997258	86997483	1240	-	1	225	0	35.0225	31.1434	35.8251	23.9716	Pigf	0.53273	0.00212606	0.0953685	2.67242
1241	chr4	43029493	43029618	1241	-	1	125	0	47.2753	65.4012	47.5912	55.8501	Stoml2	0.39823	0.00213955	0.0953685	2.66968
1242	chr13	101767995	101768195	1242	-	1	200	0	42.8847	37.4919	26.4298	18.5749	Pik3r1	0.470593	0.00913315	0.164681	2.03938
1243	chr13	101757458	101758033	1243	-	1	575	0	83.9316	70.7914	51.7181	36.2712	Pik3r1	0.422033	0.00112571	0.0738127	2.94857
1244	chr13	101687131	101687306	1244	-	1	175	0	74.4357	68.2759	50.3132	38.6558	Pik3r1	0.404113	0.0018781	0.0898038	2.72628
1245	chr13	101686992	101687017	1245	-	1	25	0	38.8005	33.4193	26.781	18.4494	Pik3r1	0.476518	0.00967295	0.166562	2.01444
1246	chr11	97716981	97717606	1246	-	1	625	0	78.7241	53.6625	75.6893	45.3076	Pip4k2b	0.352269	0.00469639	0.132972	2.32824
1247	chr3	129218826	129219026	1247	+	1	200	0	25.6287	15.9311	14.5759	4.89473	Pitx2	1.05445	0.000435137	0.0499194	3.36137
1248	chrX	99467308	99467508	1248	-	1	200	0	14.2949	20.2432	22.8297	18.9514	Pja1	0.937903	2.25288e-05	0.0112251	4.64726
1249	chrX	99467208	99467258	1249	-	1	50	0	5.20743	7.18694	9.21969	6.2753	Pja1	1.18607	0.00135064	NA	2.86946
1250	chrX	99466933	99467183	1250	-	1	250	0	14.397	15.0926	18.3516	12.0486	Pja1	0.840828	0.000802097	0.0649787	3.09577
1251	chr17	64308642	64309642	1251	-	1	1000	0	188.999	200.635	206.609	200.182	Pja2	0.211303	0.00174621	0.0870049	2.7579
1252	chr5	104498768	104498868	1252	+	1	100	0	20.7276	25.1543	28.3615	26.6073	Pkd2	0.51798	0.00664796	0.14878	2.17731
1253	chr2	30078717	30078767	1253	+	1	50	0	3.36952	2.51543	4.74156	1.25506	Pkn3	1.65969	0.00944271	NA	2.0249
1254	chr2	30079535	30079610	1254	+	1	75	0	7.55588	7.4265	11.5027	5.89878	Pkn3	1.10308	0.00157877	0.0838029	2.80168
1255	chr16	29230025	29230125	1255	+	1	100	0	7.04535	8.74411	10.3612	6.90283	Plaat1	1.03691	0.00214834	0.0954837	2.6679
1256	chr19	7587811	7588036	1256	+	1	225	0	36.0436	41.5645	36.6153	33.0081	Plaat3	0.456713	0.00372987	0.119779	2.42831
1257	chr2	136012974	136013024	1257	+	1	50	0	12.6612	15.8113	13.8734	10.417	Plcb4	0.846432	0.00146759	0.0810104	2.83339
1258	chr2	136013124	136013299	1258	+	1	175	0	14.7033	14.3739	17.9125	12.0486	Plcb4	0.662723	0.00863528	0.162364	2.06372
1259	chr15	76175698	76176448	1259	-	1	750	0	116.299	131.641	123.193	131.279	Plec	0.256041	0.00253943	0.102104	2.59526
1260	chr15	76172798	76173098	1260	-	1	300	0	39.311	48.991	43.3765	46.8137	Plec	0.376121	0.00827581	0.160568	2.08219
1261	chr7	38220978	38221128	1261	-	1	150	0	9.3938	11.2595	12.2051	8.4089	Plekhf1	0.962296	0.00140605	0.0803528	2.852
1262	chr12	76572404	76572554	1262	+	1	150	0	19.196	21.9202	17.9125	14.5587	Plekhg3	0.657738	0.00345254	0.116607	2.46186
1263	chr17	56103809	56107359	1263	-	1	3550	0	559.237	463.917	539.22	423.708	Plin4	0.243423	1.85707e-08	0.000109222	7.73117
1264	chr13	110400242	110400442	1264	+	1	200	0	14.8055	9.82215	14.7515	6.14979	Plk2	0.811409	0.00833772	0.160568	2.07895
1265	chrX	136837942	136838117	1265	+	1	175	0	13.376	12.3376	12.9954	7.27934	Plp1	0.789015	0.00714909	0.15238	2.14575
1266	chr8	71507686	71508286	1266	-	1	600	0	41.7616	37.4919	90.8798	72.1659	Plvap	0.349176	0.00806294	0.159733	2.09351
1267	chr6	115959939	115960014	1267	-	1	75	0	12.8654	14.9728	20.9858	16.4413	Plxnd1	0.738162	0.00213177	0.0953685	2.67126
1268	chr15	81951155	81951280	1268	-	1	125	0	9.90433	9.58259	9.74653	5.02024	Pmm1	1.07591	0.00175612	0.0870864	2.75545
1269	chr4	21848031	21848156	1269	+	1	125	0	31.5509	34.138	32.4006	28.8664	Pnisr	0.447032	0.00835393	0.160568	2.07811
1270	chr1	74351557	74351607	1270	+	1	50	0	11.7423	18.4465	15.2783	16.4413	Pnkd	0.710403	0.00357702	0.118283	2.44648
1271	chr12	59071448	59072823	1271	+	1	1375	0	375.65	357.311	352.456	324.935	Pnn	0.185707	0.000260314	0.0390888	3.5845
1272	chr12	44282582	44283682	1272	+	1	1100	0	113.542	103.013	104.402	78.1902	Pnpla8	0.386813	6.51853e-05	0.0198696	4.18585
1273	chr4	33245672	33246147	1273	-	1	475	0	49.1132	51.1471	51.3669	42.5465	Pnrc1	0.462516	0.000767162	0.0642288	3.11511
1274	chr7	79447730	79447855	1274	-	1	125	0	6.84114	4.55173	7.46356	2.25911	Polg	1.28202	0.00699636	NA	2.15513
1275	chr6	71974756	71974881	1275	+	1	125	0	37.7794	37.971	36.0885	29.3684	Polr1a	0.470196	0.00364152	0.119051	2.43872
1276	chr5	77342536	77342661	1276	+	1	125	0	26.1393	35.4556	30.9079	30.3724	Polr2b	0.615005	0.000356869	0.0451341	3.44749
1277	chr15	36176760	36176785	1277	+	1	25	0	2.24634	1.43739	3.77568	0.25101	Polr2k,Spag1	3.26881	0.00501693	0.134121	2.29956
1278	chr9	71478786	71479086	1278	-	1	300	0	45.5395	57.8549	51.5425	57.2307	Polr2m	0.35154	0.0071585	0.15238	2.14518
1279	chr10	79739147	79739297	1279	-	1	150	0	12.457	13.5354	15.2783	10.7935	Polrmt	0.789612	0.00317748	0.112483	2.49792
1280	chr5	135382086	135382211	1280	-	1	125	0	6.43271	7.18694	10.2734	5.52226	Pom121	1.22239	0.000796236	NA	3.09896
1281	chr4	116151902	116151927	1281	+	1	25	0	12.1507	17.4882	13.3466	13.6801	Pomgnt1	0.656661	0.00974061	0.167237	2.01141
1282	chr15	85801387	85801462	1282	+	1	75	0	6.2285	6.1089	5.97085	2.88664	Ppara	1.18639	0.00737225	NA	2.1324
1283	chr3	79598799	79598899	1283	+	1	100	0	17.6644	18.686	24.9371	17.9474	Ppid	0.652725	0.00267684	0.104678	2.57238
1284	chr3	79599061	79599136	1284	+	1	75	0	10.6191	10.4211	16.6833	10.417	Ppid	0.774221	0.00618466	0.144573	2.20868
1285	chr17	29250959	29251159	1285	-	1	200	0	15.9286	15.0926	21.5126	14.4332	Ppil1	0.645187	0.00661957	0.14878	2.17917
1286	chr16	17096019	17096069	1286	-	1	50	0	10.517	8.74411	14.2247	6.4008	Ppil2	1.0474	0.00106241	0.0716864	2.97371
1287	chr16	17094883	17095033	1287	-	1	150	0	25.0161	25.1543	30.8201	18.4494	Ppil2	0.908944	3.60957e-06	0.00353822	5.44254
1288	chr16	17089150	17089275	1288	-	1	125	0	26.854	38.5699	30.9957	32.506	Ppil2	0.619951	0.000229099	0.0377148	3.63998
1289	chr10	7814676	7814801	1289	+	1	125	0	31.5509	18.3267	33.7177	14.4332	Ppil4	0.557459	0.007771	0.15778	2.10952
1290	chr1	97707742	97707817	1290	-	1	75	0	8.37274	8.26498	12.1173	7.02833	Ppip5k2	0.872866	0.00784788	0.157881	2.10525
1291	chr16	5087615	5089340	1291	-	1	1725	0	133.249	88.6389	92.8994	50.5789	Ppl	0.454805	2.29771e-05	0.0112251	4.63871
1292	chr3	69554140	69554440	1292	+	1	300	0	22.8719	25.5136	28.8006	24.8502	Ppm1l	0.531228	0.00506469	0.134244	2.29545
1293	chr10	108214411	108214486	1293	+	1	75	0	31.5509	34.2578	35.2983	29.3684	Ppp1r12a	0.491716	0.00334532	0.114515	2.47556
1294	chr10	108278989	108279064	1294	+	1	75	0	13.0696	16.2904	14.2247	10.919	Ppp1r12a	0.807009	0.00202114	0.0935993	2.6944
1295	chr1	134955867	134955942	1295	-	1	75	0	9.49591	12.4574	12.4685	10.5425	Ppp1r12b	0.804964	0.00489311	0.133506	2.31042
1296	chr1	134755207	134756007	1296	-	1	800	0	121.813	140.744	118.978	132.158	Ppp1r12b	0.220594	0.00850807	0.161374	2.07017
1297	chr19	6976864	6976889	1297	+	1	25	0	18.175	23.9565	21.1614	16.9433	Ppp1r14b	0.885756	3.74016e-05	0.0146649	4.42711
1298	chr19	6977005	6977030	1298	+	1	25	0	12.2528	21.0817	16.0686	16.3158	Ppp1r14b	0.926473	9.78713e-05	0.0243027	4.00934
1299	chr7	45524357	45525182	1299	-	1	825	0	120.792	129.245	92.2847	87.4776	Ppp1r15a	0.340774	0.000249299	0.0390595	3.60328
1300	chr7	19531049	19531424	1300	-	1	375	0	64.9398	78.3376	63.8354	70.4088	Ppp1r37	0.296912	0.00928782	0.164832	2.03209
1301	chr6	14717821	14719696	1301	-	1	1875	0	367.277	279.452	349.997	261.429	Ppp1r3a	0.149305	0.00634311	0.146185	2.1977
1302	chr11	94996552	94996652	1302	+	1	100	0	8.27063	10.1815	12.1173	8.91092	Ppp1r9b	0.909304	0.00310937	0.111637	2.50733
1303	chr7	138870413	138870463	1303	+	1	50	0	16.7455	16.2904	19.4053	13.4291	Ppp2r2d	0.624483	0.00882489	0.163163	2.05429
1304	chr9	101211253	101211553	1304	-	1	300	0	21.6466	17.9673	25.6395	13.6801	Ppp2r3a	0.768887	0.000578635	0.0563756	3.2376
1305	chr12	55298894	55299019	1305	-	1	125	0	20.5234	20.0037	24.059	16.3158	Ppp2r3c	0.667338	0.00195359	0.0915182	2.70917
1306	chr17	46704848	46704998	1306	-	1	150	0	14.0907	12.9365	14.4003	8.91092	Ppp2r5d	0.728768	0.00835766	0.160568	2.07792
1307	chr17	46700090	46700140	1307	-	1	50	0	16.5413	16.4102	17.4735	11.421	Ppp2r5d	0.761471	0.00211382	0.0953685	2.67493
1308	chr17	46683390	46683740	1308	-	1	350	0	28.9982	31.0236	30.6445	22.089	Ppp2r5d	0.734797	5.44916e-05	0.0176092	4.26367
1309	chr12	101040408	101040758	1309	-	1	350	0	34.4099	28.3884	33.7177	22.2145	Ppp4r3a	0.464001	0.00964554	0.166562	2.01567
1310	chr7	4633789	4633814	1310	-	1	25	0	18.0729	21.8004	19.4053	17.1943	Ppp6r1	0.589105	0.00705272	0.152164	2.15164
1311	chr19	3526828	3526878	1311	-	1	50	0	10.7212	15.4519	14.9271	11.421	Ppp6r3	1.04382	9.02593e-05	0.023489	4.04451
1312	chr19	3464549	3464674	1312	-	1	125	0	47.3774	48.1525	48.118	40.0364	Ppp6r3	0.440783	0.00182147	0.0886348	2.73958
1313	chr3	87860176	87860201	1313	-	1	25	0	21.8508	32.5808	22.7419	26.7328	Prcc	0.491013	0.0088543	0.163554	2.05285
1314	chr17	85088341	85088466	1314	-	1	125	0	10.0064	8.62433	14.5759	7.78137	Prepl	0.803352	0.00961519	0.166562	2.01704
1315	chr2	166577888	166577988	1315	-	1	100	0	2.24634	2.87478	6.23427	3.26315	Prex1	1.45418	0.00699483	NA	2.15522
1316	chr5	116014035	116014210	1316	-	1	175	0	7.96431	5.86933	9.04408	3.51417	Prkab1	1.07973	0.00761613	0.156676	2.11827
1317	chr3	146755653	146755753	1317	-	1	100	0	19.0939	21.5608	25.0249	20.4575	Prkacb	0.575753	0.00536728	0.137582	2.27025
1318	chr2	11256291	11260726	1318	+	2	26,74	0,4361	14.4991	18.0871	16.2442	14.1822	Prkcq	0.667336	0.00563482	0.139244	2.24912
1319	chr2	11290444	11300304	1319	+	3	133129338	0,8850,9522	100.473	107.924	92.1091	88.7327	Prkcq	0.315368	0.00111069	0.0730697	2.95441
1320	chr19	30578617	30578667	1320	-	1	50	0	6.53482	4.91108	5.2684	1.50607	Prkg1	1.49399	0.00564891	0.139244	2.24804
1321	chr14	54507306	54507581	1321	-	1	275	0	24.0971	26.3521	27.3078	20.7085	Prmt5	0.691936	0.000358337	0.0451341	3.44571
1322	chr18	35651021	35651271	1322	-	1	250	0	36.0436	36.294	37.8447	30.3724	Prob1	0.478293	0.00312497	0.111637	2.50515
1323	chr2	155754956	155755331	1323	+	1	375	0	15.316	12.6969	21.337	11.7976	Procr	0.72899	0.00401896	0.125197	2.39589
1324	chr3	95848932	95849057	1324	-	1	125	0	16.337	13.6552	20.8102	11.9231	Prpf3	0.677158	0.00651902	0.147639	2.18582
1325	chr2	53144786	53144861	1325	-	1	75	0	6.43271	3.35391	7.28795	0.75304	Prpf40a	2.40689	0.000508132	0.0531099	3.29402
1326	chr15	99314595	99314670	1326	+	1	75	0	10.1085	11.1398	10.5368	7.02833	Prpf40b	0.874685	0.00518559	0.135189	2.2852
1327	chr13	34875644	34884405	1327	+	1	8761	0	228.412	176.559	226.365	161.15	Prpf4b	0.242828	0.000438751	0.0499194	3.35778
1328	chr2	32213159	32213709	1328	+	1	550	0	93.938	85.8839	98.08	82.7084	Prrc2b	0.285805	0.00463009	0.132417	2.33441
1329	chr1	162704537	162705662	1329	-	1	1125	0	88.1179	80.1344	95.4458	72.4169	Prrc2c	0.416458	7.41133e-05	0.0215787	4.1301
1330	chrX	71970550	71970750	1330	+	1	200	0	18.9918	21.6806	31.6982	27.6113	Prrg3	0.547068	0.00496161	0.133859	2.30438
1331	chr1	163245268	163245493	1331	-	1	225	0	21.2382	23.2378	22.1273	17.0688	Prrx1	0.591837	0.00492442	0.133691	2.30764
1332	chr3	95254848	95255423	1332	-	1	575	0	84.8505	89.118	89.1237	85.2185	Prune1	0.294135	0.00395508	0.12426	2.40284
1333	chr14	41013693	41013793	1333	-	1	100	0	12.5591	15.9311	9.57092	7.65586	Prxl2a	0.822462	0.0049842	0.134077	2.3024
1334	chr3	108279735	108279760	1334	+	1	25	0	10.0064	12.6969	11.2393	9.16193	Psma5	0.763825	0.00905447	0.164681	2.04314
1335	chr11	97703433	97703483	1335	+	1	50	0	17.0518	17.8476	14.2247	10.417	Psmb3	0.682466	0.00714108	0.15238	2.14624
1336	chr11	80462612	80462662	1336	+	1	50	0	31.9593	45.5173	32.9275	38.2793	Psmd11	0.424321	0.00671208	0.149247	2.17314
1337	chr11	80465029	80465054	1337	+	1	25	0	17.5623	23.9565	18.7906	18.5749	Psmd11	0.595901	0.00561469	0.139055	2.25067
1338	chr7	140889305	140889355	1338	+	1	50	0	20.6255	25.1543	22.0395	19.8299	Psmd13	0.58488	0.00417223	0.127022	2.37963
1339	chr3	95035240	95035315	1339	-	1	75	0	65.2461	71.3903	57.9524	55.9756	Psmd4	0.340052	0.0048444	0.133506	2.31476
1340	chr11	101320408	101320458	1340	+	1	50	0	14.2949	20.8421	17.3857	18.0728	Psme3	0.642699	0.0047428	0.133058	2.32397
1341	chr7	131383928	131383978	1341	+	1	50	0	7.04535	2.27586	6.40988	5.77327	Pstk	-1.35867	0.00327499	0.114515	2.48479
1342	chr7	141155342	141155467	1342	+	1	125	0	12.8654	13.2958	15.5418	11.0445	Ptdss2	0.70731	0.00780311	0.157803	2.10773
1343	chr6	124913874	124914024	1343	-	1	150	0	11.4359	16.0508	16.1564	15.8138	Ptms	0.688487	0.00567111	0.13944	2.24633
1344	chr12	98688541	98689166	1344	-	1	625	0	32.6741	38.3303	46.9765	39.7854	Ptpn21	0.637865	3.12593e-05	0.0129471	4.50502
1345	chr10	116385461	116385611	1345	+	1	150	0	20.4213	23.118	26.342	22.3401	Ptprb	0.578351	0.00375304	0.11989	2.42562
1346	chr14	12239377	12239477	1346	+	1	100	0	8.67905	11.7387	12.2051	10.668	Ptprg	0.785294	0.0071324	0.15238	2.14676
1347	chr3	66225159	66225359	1347	+	1	200	0	9.3938	9.22324	14.6637	8.15788	Ptx3	0.970622	0.00155891	0.0834606	2.80718
1348	chr8	33387279	33387304	1348	+	1	25	0	2.14424	1.79673	4.47814	0.87854	Purg	2.22781	0.00333177	NA	2.47733
1349	chr11	43720242	43720467	1349	+	1	225	0	16.7455	11.02	18.3516	6.02428	Pwwp2a	1.11038	0.000191742	0.0344081	3.71728
1350	chr2	104755842	104755967	1350	-	1	125	0	10.6191	12.4574	17.8247	13.8056	Qser1	0.72858	0.00561205	0.139055	2.25088
1351	chr14	69705144	69705694	1351	-	1	550	0	122.834	106.726	123.632	96.7651	R3hcc1	0.315952	0.000501806	0.0529868	3.29946
1352	chr19	42590627	42591152	1352	+	1	525	0	33.6951	25.3939	35.9129	17.5708	R3hcc1l	0.745163	8.74693e-05	0.023489	4.05814
1353	chr1	128167911	128167986	1353	+	1	75	0	17.8686	10.7804	18.2638	6.4008	R3hdm1	0.810515	0.00566706	0.13944	2.24664
1354	chr17	25990260	25991000	1354	-	1	740	0	89.7516	96.9039	107.739	109.818	Rab11fip3	0.248343	0.00890999	0.16395	2.05012
1355	chr5	115645637	115645812	1355	+	1	175	0	25.0161	21.6806	25.4639	16.8178	Rab35	0.55614	0.00711934	0.15238	2.14756
1356	chr5	115646387	115646512	1356	+	1	125	0	20.6255	23.3575	22.3029	18.7004	Rab35	0.586441	0.00475093	0.133058	2.32322
1357	chr19	10026725	10026775	1357	+	1	50	0	4.39058	4.91108	8.78066	5.02024	Rab3il1	1.1326	0.00631773	NA	2.19944
1358	chr10	116906779	116907079	1358	-	1	300	0	15.9286	18.3267	23.7078	19.3279	Rab3ip	0.64862	0.00312363	0.111637	2.50534
1359	chr11	121356970	121357145	1359	-	1	175	0	8.16852	7.30672	10.3612	5.14574	Rab40b	1.01432	0.00466747	0.132743	2.33092
1360	chr10	128681434	128681459	1360	-	1	25	0	9.80223	11.7387	11.6783	8.91092	Rab5b	0.787501	0.00789755	0.157881	2.10251
1361	chr2	37560493	37560568	1361	+	1	75	0	42.2721	35.8149	41.7081	26.7328	Rabgap1	0.530567	0.00103262	0.0710121	2.98606
1362	chr2	37561382	37561432	1362	+	1	50	0	17.1539	10.7804	20.2833	7.90687	Rabgap1	0.797939	0.00416862	0.127022	2.38001
1363	chr15	51969921	51970121	1363	-	1	200	0	38.2899	47.6734	44.0789	45.6842	Rad21	0.388893	0.0067966	0.149602	2.16771
1364	chr15	51963703	51963778	1364	-	1	75	0	6.84114	8.1452	9.74653	6.4008	Rad21	0.969671	0.00535448	0.13748	2.27128
1365	chr8	84835351	84835476	1365	-	1	125	0	14.0907	14.2541	15.0149	10.5425	Rad23a	0.680587	0.00984605	0.167346	2.00674
1366	chr6	115618843	115619168	1366	-	1	325	0	47.2753	51.8657	45.2204	36.2712	Raf1	0.616588	1.69536e-05	0.0095876	4.77074
1367	chr15	10574516	10574841	1367	-	1	325	0	14.8055	12.2178	20.5467	11.2955	Rai14	0.749343	0.00373506	0.119779	2.4277
1368	chrX	161778886	161779136	1368	+	1	250	0	20.9318	15.8113	22.7419	11.2955	Rai2	0.740895	0.00192868	0.0911846	2.71474
1369	chr1	119475898	119475998	1369	-	1	100	0	12.7633	12.4574	18.7028	12.2996	Ralb	0.72839	0.00511084	0.134575	2.29151
1370	chr17	65864294	65864719	1370	-	1	425	0	55.5459	48.7514	47.7668	34.6396	Ralbp1	0.418517	0.00331516	0.114515	2.4795
[truncated: 566 more rows]

## Sheet:  Table 2-3
Supplementary Table 2-3. Differential m6A methylation peaks between SPF and COV groups
[truncated: 1,524 more rows]
