# Supplementary material for: Gut microbiota-mediated betaine regulates skeletal muscle fiber type transition by affecting m6A RNA methylation and Myh7 expression
Source: Gut Microbes. 2025 Aug 18;17(1):2545434. doi: 10.1080/19490976.2025.2545434 (PMC12363516; doi:10.1080/19490976.2025.2545434)
Supplement: Supplementary Tables.zip [file KGMI_A_2545434_SM9027.zip › Supplementary Tables/Supplementary Table 3 Differently expressed metabolites among GF SPF and COV mice.xlsx]

## Sheet: Table 3-1
Supplementary Table 3-1. The comparison of metabolites between SPF and GF mice in the colon contents
ID	adduct	Name	VIP	Fold change	p-value	m/z	rt(s)	HMDB	KEGG	SuperClass	Class	SubClass	GF	SD	SPF	SD
M413T130	[M+Na]+	Palmitoyl 3-carbacyclic phosphatidic acid	1.21929	10.7185	6.29318e-11	413.266	130.093			Lipids and lipid-like molecules	Fatty Acyls	Fatty acid esters	16194.3	4825.65	173578	11305.5
M509T403	[M+Na-H2O]+	3'-galactosyllactose	1.70041	0.124419	1.87611e-09	509.147	402.725	HMDB0006599		Organic oxygen compounds	Organooxygen compounds	Carbohydrates and carbohydrate conjugates	280324	21757.7	34877.7	16100.5
M277T330_2	[M+H]+	Pyroglu-phe	1.10483	0.0482984	5.56311e-07	277.118	330.047			Organic acids and derivatives	Carboxylic acids and derivatives	Amino acids, peptides, and analogues	116520	21939.2	5627.71	2936.21
M305T379	[M+H]+	3,5,7,3',4'-pentahydroxyflavanone	1.53061	0.0702399	1.03682e-06	305.084	379.05	HMDB0125371	C01617	Phenylpropanoids and polyketides	Flavonoids	Flavans	206403	40884.8	14497.7	2545.22
M319T84_1	[M+H-H2Cl2]+	Permethrin	1.13186	8.30478	2.60843e-06	319.155	84.119	HMDB0015604	C14388	Lipids and lipid-like molecules	Fatty Acyls	Fatty acid esters	18685	7612.68	155175	31310.6
M288T237	[M+H]+	Ile-Arg	1.22417	9.06104	2.71998e-06	288.192	236.921			Organic acids and derivatives	Carboxylic acids and derivatives	Amino acids, peptides, and analogues	20389.7	12618.3	184752	36883.6
M282T298	[M+H]+	1-methyladenosine	1.19741	0.12105	4.58253e-06	282.119	298.257	HMDB0003331	C02494	Nucleosides, nucleotides, and analogues	Purine nucleosides		139132	30044.6	16841.9	6455.83
M399T99	[M+H-H2O]+	3.beta.-hydroxy-5-cholestenoic acid	1.69169	13.6463	4.91344e-06	399.325	99.182		C17333	Lipids and lipid-like molecules	Steroids and steroid derivatives	Bile acids, alcohols and derivatives	24615.5	9870.1	335910	78215.8
M358T159	(M+CH3CN+H)+	Decanoyl-L-carnitine	4.84171	247.63	5.89195e-06	358.282	159.413						10198.7	4090.47	2.52551e+06	650074
M415T160_2	[M+Na]+	3beta,7beta-dihydroxy-5beta-cholan-24-oic acid	1.3932	11.8655	6.18451e-06	415.281	159.569	HMDB0000686	C17662	Lipids and lipid-like molecules	Steroids and steroid derivatives	Bile acids, alcohols and derivatives	19830.6	5148.98	235300	55754.8
M119T175	[M+H-C2H5O2N]+	2-methylhippuric acid	1.69372	7.93483	1.11388e-05	119.034	174.884	HMDB0011723		Benzenoids	Benzene and substituted derivatives	Benzoic acids and derivatives	46630.6	27395.7	370006	85535.1
M787T162	[M+H]+	1,2-dioleoyl-sn-glycero-3-phosphatidylcholine	5.84832	48.356	3.06799e-05	786.597	162.035	HMDB0062690		Lipids and lipid-like molecules	Glycerophospholipids	Glycerophosphocholines	79534.5	84609.2	3.84597e+06	1.1732e+06
M124T225	[M+H]+	Nicotinate	2.7364	18.3957	3.14317e-05	124.038	225.455	HMDB0001488	C00253	Organoheterocyclic compounds	Pyridines and derivatives	Pyridinecarboxylic acids and derivatives	48904.5	36499.7	899635	263928
M347T338	[M+Na]+	Acetohexamide	1.79657	0.104014	3.45039e-05	347.095	337.774	HMDB0014558	C06806	Organic oxygen compounds	Organooxygen compounds	Carbonyl compounds	296918	80196.1	30883.7	25788.3
M218T123	[M+H-2H2O]+	D-neopterin	1.0206	3.80921	4.24006e-05	218.091	123.222	HMDB0000845	C05926	Organoheterocyclic compounds	Pteridines and derivatives	Pterins and derivatives	43949.9	20618.6	167415	34349.4
M410T162	[M+NH4]+	Ursodeoxycholic acid	5.51463	386.655	4.28347e-05	410.326	162.035	HMDB0000946	C07880	Lipids and lipid-like molecules	Steroids and steroid derivatives	Bile acids, alcohols and derivatives	8408.86	3482.42	3.25133e+06	1.05355e+06
M473T33_2	[M+H]+	.alpha.-tocopheryl acetate	6.57868	0.137747	5.39281e-05	473.398	33.445			Lipids and lipid-like molecules	Prenol lipids	Quinone and hydroquinone lipids	4.27363e+06	1.22127e+06	588678	151222
M569T38_3	[2M+H]+	16-oxocafestol	1.50774	7.68577	5.48104e-05	569.369	38.009						39851.6	43093.4	306290	78044.4
M236T331	[M+H]+	1-(benzo[d][1,3]dioxol-4-yl)-2-(methylamino)pentan-1-one	2.85044	0.047977	6.09216e-05	236.149	330.513			Benzenoids	Benzene and substituted derivatives	Butyrophenones	751137	241395	36037.3	21400.5
M272T433	[M+H]+	Arg-Pro	1.71852	14.4732	6.28428e-05	272.17	433.075			Organic acids and derivatives	Carboxylic acids and derivatives	Amino acids, peptides, and analogues	24002.8	4134.01	347397	109930
M439T434_2	[M+Na]+	(2r,3s,4s,5r,6r)-5-[(2s,3r,4r)-3,4-dihydroxy-4-(hydroxymethyl)oxolan-2-yl]oxy-2-(hydroxymethyl)-6-(2-phenylethoxy)oxane-3,4-diol	4.30338	0.0119294	6.49555e-05	439.142	433.845			Organic oxygen compounds	Organooxygen compounds	Carbohydrates and carbohydrate conjugates	1.8855e+06	636168	22492.9	11357.9
M80T65	[M+H]+	Pyridine	1.29232	0.105196	0.000104649	80.0488	64.654	HMDB0000926	C00747				163839	52759.8	17235.1	5788.6
M287T30	[M+H]+	Datiscetin	1.57099	0.017897	0.000110359	287.054	30.252		C10036	Phenylpropanoids and polyketides	Flavonoids	Flavones	223562	79997.5	4001.08	1628.45
M490T33_2	[M+NH4]+	Alpha-tochopheryl acetate	5.99418	0.141232	0.000122323	490.425	33.419	HMDB0034227		Lipids and lipid-like molecules	Prenol lipids	Quinone and hydroquinone lipids	3.63508e+06	1.14658e+06	513388	114368
M508T198	[M+H]+	1-(1z-octadecenyl)-sn-glycero-3-phosphocholine	1.5377	7.38511	0.000132358	508.374	198.069	HMDB0013122		Lipids and lipid-like molecules	Glycerophospholipids	Glycerophosphocholines	44641.2	39112.2	329680	98792.3
M309T113	[M+H-2H2O]+	4.alpha.-hydroxystanozolol	1.15499	51.4129	0.000138648	309.257	113.039			Lipids and lipid-like molecules	Steroids and steroid derivatives	Estrane steroids	2863.42	1047.29	147217	54113.3
M434T372	[M+Na]+	Fluvastatin	4.02811	77.8525	0.00017454	434.189	372.425		C07014	Organoheterocyclic compounds	Pyrroles	Substituted pyrroles	23369.4	8203.42	1.81936e+06	693158
M160T386	[M+H]+	5-aminovaleric acid betaine	7.31771	90.8854	0.000175157	160.133	386.092			Lipids and lipid-like molecules	Fatty Acyls	Fatty acids and conjugates	66932.5	26939.5	6.08319e+06	2.323e+06
M182T251	[M+H]+	Diboa	1.80676	0.186918	0.000184255	182.026	250.661	HMDB0033733	C15770	Organoheterocyclic compounds	Benzoxazines	Benzoxazinones	332300	101804	62112.9	25726.4
M375T503_2	[M+H]+	Glu-Ala-Arg	2.25778	0.17341	0.000192194	375.223	502.53			Organic acids and derivatives	Carboxylic acids and derivatives	Amino acids, peptides, and analogues	534013	167182	92603.1	42387.1
M294T437_2	[M+H]+	N-fructosyl isoleucine	1.77326	0.205906	0.000202033	294.154	437.333			Organic acids and derivatives	Carboxylic acids and derivatives	Amino acids, peptides, and analogues	337113	97218.1	69413.6	40368.5
M150T132_2	[M+H-H2O]+	3-hydroxyacetaminophen	1.97733	35.3071	0.000230743	150.076	132.21			Benzenoids	Benzene and substituted derivatives	Anilides	12974.4	6225.14	458089	177929
M355T192	[M+H-3H2O]+	.gamma.-muricholic acid	2.86866	28.5721	0.00025012	355.262	191.74		C17649	Lipids and lipid-like molecules	Steroids and steroid derivatives	Bile acids, alcohols and derivatives	33849.7	15670.7	967159	376885
M298T201	[M+H]+	7-methylguanosine	1.80706	0.0463177	0.000279731	298.115	201.19	HMDB0001107	C20674	Nucleosides, nucleotides, and analogues	Purine nucleosides		317459	124025	14704	5603.11
M123T64_2	[M+H]+	Niacinamide	7.27842	0.0339132	0.000289997	123.054	63.944	HMDB0001406	C00153	Organoheterocyclic compounds	Pyridines and derivatives	Pyridinecarboxylic acids and derivatives	5.09578e+06	2.02685e+06	172814	76159.7
M301T32	[M+H]+	Tectorigenin	2.37879	0.0151074	0.00033786	301.07	31.5075	HMDB0042024	C10534	Phenylpropanoids and polyketides	Isoflavonoids	Isoflav-2-enes	538084	222747	8129.06	2128.49
M258T122	[M+H]+	3-hydroxymethylmefenamic acid	1.87397	9.9425	0.00034465	258.108	121.89			Benzenoids	Benzene and substituted derivatives	Benzoic acids and derivatives	44219.4	26036.4	439651	164602
M70T315	(M+H-2H2O)+	2-Amino-2-methyl-1,3-propanediol	3.23498	0.165445	0.000349761	70.0649	314.893						1.10205e+06	384913	182328	51580.7
M268T174	[M+H]+	Adenosine	2.20382	9.37155	0.00036221	268.104	174.2	HMDB0000050	C00212	Nucleosides, nucleotides, and analogues	Purine nucleosides		70698.5	39078.7	662554	248010
M363T361	[M+H-C6H15O4N]+	Daunorubicin	2.05471	0.111013	0.000367091	363.089	361.041	HMDB0014832	C01907				436175	161105	48421	34604.9
M116T315	[M+H]+	DL-proline	4.76476	0.165331	0.000373793	116.07	314.893	HMDB0000162	C00148	Organic acids and derivatives	Carboxylic acids and derivatives	Amino acids, peptides, and analogues	2.39695e+06	846560	396290	98217.6
M343T450	(M+H)+	D-(+)-Melibiose	5.74469	0.0112336	0.000410299	343.124	450.051		C05402				3.25569e+06	1.38826e+06	36573	16672.9
M130T325	[M+H]+	Goitrin	1.25955	0.0842215	0.000430529	130.049	324.655		C16817	Organoheterocyclic compounds	Azolidines	Oxazolidines	152525	60260.9	12845.9	6677.02
M432T228	[M+H]+	Arg-Thr-Arg	1.2722	11.5011	0.000435422	432.28	228.368			Organic acids and derivatives	Carboxylic acids and derivatives	Amino acids, peptides, and analogues	17523.9	7642.79	201544	79631.3
M522T194_3	[M+H]+	1-oleoyl-sn-glycero-3-phosphocholine	5.41853	7.31986	0.000437933	522.355	194.294	HMDB0002815		Lipids and lipid-like molecules	Glycerophospholipids	Glycerophosphocholines	586952	408200	4.2964e+06	1.56134e+06
M144T258	[M+H-H2O]+	Dl-2-methylglutamic acid	1.26408	6.90701	0.000446809	144.065	258.401			Organic acids and derivatives	Carboxylic acids and derivatives	Amino acids, peptides, and analogues	32109.3	15614.4	221779	81252.3
M166T163	[M+H-H2O]+	Epinephrine	1.27195	3.79573	0.000449024	166.072	162.903	HMDB0000068	C00788	Benzenoids	Phenols	Benzenediols	73229.4	10908.5	277959	88699.4
M355T209	[M+H-3H2O]+	.beta.-muricholic acid	2.43279	41.5136	0.0004541	355.262	208.661	HMDB0000415	C17726	Lipids and lipid-like molecules	Steroids and steroid derivatives	Bile acids, alcohols and derivatives	16386.3	7429	680254	290130
M515T34_3	[M+H]+	Alisol b acetate	2.93767	6.47302	0.000456981	515.362	34.022			Lipids and lipid-like molecules	Prenol lipids	Triterpenoids	183417	179981	1.18726e+06	400658
M468T185	[M+NH4]+	Trihydroxycholestanoic acid	1.0976	10.6535	0.000467671	468.367	184.82	HMDB0000601	C04722	Lipids and lipid-like molecules	Steroids and steroid derivatives	Bile acids, alcohols and derivatives	14215.6	5913.89	151445	59939.9
M146T379_2	[M]+	Acetylcholine	7.573	52.5489	0.000521856	146.117	379.029	HMDB0000895	C01996	Organic nitrogen compounds	Organonitrogen compounds	Quaternary ammonium salts	120484	49407.1	6.33131e+06	2.76614e+06
M276T407	[M+H]+	L-glutarylcarnitine	1.46798	0.156356	0.000527301	276.144	406.994	HMDB0013130		Lipids and lipid-like molecules	Fatty Acyls	Fatty acid esters	229248	84876.1	35844.3	15456.4
M285T29	[M+H]+	Glu-His	5.74255	0.00246451	0.000559684	285.075	28.591	HMDB0005781	C14536	Phenylpropanoids and polyketides	Isoflavonoids	Isoflav-2-enes	3.23286e+06	1.45022e+06	7967.42	4323.61
M400T223_2	[M+H-H2O]+	Latanoprost ethylamide	3.02066	0.0589895	0.000568035	400.27	222.779			Lipids and lipid-like molecules	Fatty Acyls	Eicosanoids	938812	397498	55380.1	21495.6
M514T35_2	[M+Na]+	Valine conjugated chenodeoxycholic acid	1.45591	5.37708	0.000649348	514.353	34.504			Lipids and lipid-like molecules	Steroids and steroid derivatives	Bile acids, alcohols and derivatives	56769.5	54876.1	305254	99965.9
M259T405	[2M+H]+	D-pyroglutamic acid	1.48805	0.062268	0.000671257	259.092	405.427		C02237	Organic acids and derivatives	Carboxylic acids and derivatives	Amino acids, peptides, and analogues	220734	95304.7	13744.6	4866.26
M493T247	[M+Na]+	Withanolide a	12.6226	0.0314464	0.000671774	493.281	246.819			Lipids and lipid-like molecules	Steroids and steroid derivatives	Steroid lactones	1.48405e+07	6.62391e+06	466681	218996
M146T361	[M+H]+	G-guanidinobutyrate	1.5037	0.211471	0.000673787	146.091	360.721	HMDB0003464	C01035	Organic acids and derivatives	Carboxylic acids and derivatives	Amino acids, peptides, and analogues	256453	91512.9	54232.4	18064.7
M389T202	[M+H]+	(r)-4-((5s,8r,9s,10s,13r,14s,17r)-10,13-dimethyl-3,7-dioxohexadecahydro-1h-cyclopenta[a]phenanthren-17-yl)pentanoic acid	1.89292	35.8702	0.000732723	389.268	202.066			Lipids and lipid-like molecules	Steroids and steroid derivatives	Bile acids, alcohols and derivatives	12260.8	7983.19	439798	199353
M343T421	[M+K]+	2-methylene-5-(2,5-dioxotetrahydrofuran-3-yl)-6-oxo--10,10-dimethylbicyclo[7: 2: 0]undecane	3.04802	0.0296464	0.000788208	343.124	420.685			Organic acids and derivatives	Carboxylic acids and derivatives	Dicarboxylic acids and derivatives	947766	432516	28097.9	29917.7
M179T529	[M+2H]2+	Pro-Ile-Lys	1.54622	0.187067	0.000814033	179.127	528.58			Organic acids and derivatives	Carboxylic acids and derivatives	Amino acids, peptides, and analogues	262139	97707.4	49037.7	25236.1
M402T223	[M+H]+	Myriocin	4.39088	0.0301529	0.000817582	402.284	222.779		C19914	Lipids and lipid-like molecules	Fatty Acyls	Fatty acids and conjugates	1.9434e+06	892786	58599.1	23082.3
M365T369	[M+Na]+	Lactose	3.16704	0.174226	0.000817905	365.105	368.873	HMDB0000186	C00243	Organic oxygen compounds	Organooxygen compounds	Carbohydrates and carbohydrate conjugates	1.08107e+06	418414	188351	62291.7
M541T472	[2M+H]+	Cadusafos	1.48757	0.0463038	0.000844574	541.174	471.558		C18395				214108	97177.8	9914.03	1869.95
M337T376	[M+H]+	Psoralidin	1.41227	0.073344	0.000870782	337.109	376.049	HMDB0034050	C10523	Phenylpropanoids and polyketides	Isoflavonoids	Coumestans	203113	89700.3	14897.1	7030.54
M550T192	[M+H]+	1-o-hexadecyl-2-o-(2e-butenoyl)-sn-glyceryl-3-phosphocholine	1.45245	6.58065	0.000897811	550.386	191.641			Lipids and lipid-like molecules	Glycerophospholipids	Glycerophosphocholines	50724.8	36401	333802	130942
M308T324	[M+H]+	Zolpidem	3.07146	0.0872488	0.000932833	308.196	324.472	HMDB0005023	C07219	Organoheterocyclic compounds	Azoles	Imidazoles	954182	416800	83251.2	54935.2
M360T422	[M+NH4]+	Melibiose	8.03625	0.0483196	0.000933778	360.151	422.103	HMDB0000048	C05402	Organic oxygen compounds	Organooxygen compounds	Carbohydrates and carbohydrate conjugates	6.82202e+06	3.11598e+06	329637	339074
M130T262	[M+H-CH3ON]+	DL-arginine	1.0611	0.150016	0.000940069	130.096	262.312	HMDB0000517/HMDB0003416	C00792	Organic acids and derivatives	Carboxylic acids and derivatives	Amino acids, peptides, and analogues	123064	50394	18461.6	3937.31
M522T451_2	[M+NH4]+	Melezitose	9.01008	0.0290005	0.000949125	522.203	450.691	HMDB0011730	C08243	Organic oxygen compounds	Organooxygen compounds	Carbohydrates and carbohydrate conjugates	8.48914e+06	3.98569e+06	246189	154992
M255T29_1	[M+H]+	Daidzein	8.553	0.00207478	0.00100794	255.065	28.611	HMDB0003312	C10208	Phenylpropanoids and polyketides	Isoflavonoids	Isoflav-2-enes	7.22033e+06	3.51648e+06	14980.6	7569.51
M593T296	[M+H]+	Pheophorbide a	6.68938	289.938	0.00102513	593.276	295.87		C18021	Organoheterocyclic compounds	Tetrapyrroles and derivatives	Chlorins	17201.1	8358.86	4.98724e+06	2.43141e+06
M337T112	[M+H]+	Prostaglandin b1	1.24259	8.6418	0.00103494	337.251	111.765	HMDB0002982	C00959	Lipids and lipid-like molecules	Fatty Acyls	Eicosanoids	23763.5	8797.3	205359	88524.1
M496T197_2	[M+H]+	1-palmitoyl-sn-glycero-3-phosphocholine	10.6542	5.37814	0.00104436	496.339	196.822	HMDB0010382		Lipids and lipid-like molecules	Glycerophospholipids	Glycerophosphocholines	3.46212e+06	3.14694e+06	1.86198e+07	6.73621e+06
M163T468	[M+H-H2O]+	L-sorbose	1.24103	0.111597	0.00104496	163.059	467.876		C00247	Organic oxygen compounds	Organooxygen compounds	Carbohydrates and carbohydrate conjugates	154273	67226.7	17216.4	961.621
M312T195	[M+H]+	N,n-dimethylguanosine	1.97786	0.027236	0.00105454	312.13	194.74	HMDB0004824					393909	188153	10728.5	4870.73
M325T410	[M+Na]+	Tributyrin	4.2124	0.0445883	0.00105974	325.14	409.98	HMDB0031094	C13870	Lipids and lipid-like molecules	Glycerolipids	Triradylcglycerols	1.86598e+06	875153	83201	44941.4
M277T456	[M+H]+	L-saccharopine	1.27888	0.0965475	0.00106991	277.139	456.445	HMDB0062698	C00449	Organic acids and derivatives	Carboxylic acids and derivatives	Amino acids, peptides, and analogues	178968	79528.4	17278.9	3002.56
M520T185	[M+K]+	2-hexadecanoylthio-1-ethylphosphorylcholine	3.17889	67.7386	0.0010853	520.27	185.189			Organic nitrogen compounds	Organonitrogen compounds	Quaternary ammonium salts	18396.8	3250.58	1.24617e+06	605552
M297T82	[M+H-C6H14O]+	Brassicasterol	1.51003	2.75803	0.00109043	297.242	81.711		C08813	Lipids and lipid-like molecules	Steroids and steroid derivatives	Ergostane steroids	194938	76498.8	537646	150856
M409T230_2	[M+H-H2O]+	Leupeptin	1.09663	4.72226	0.00110338	409.305	230.06	HMDB0001190	C01591	Organic acids and derivatives	Carboxylic acids and derivatives	Amino acids, peptides, and analogues	37938	17978.2	179153	67460.4
M371T202	[M-H2O+H]+	(r)-4-((3r,5s,8r,9s,10s,13r,14s,17r)-3-hydroxy-10,13-dimethyl-7-oxohexadecahydro-1h-cyclopenta[a]phenanthren-17-yl)pent-2-enoic acid	1.77312	11.0871	0.00110356	371.258	202.202			Lipids and lipid-like molecules	Steroids and steroid derivatives	Oxosteroids	37010.5	20787.3	410338	183398
M505T451	[M+H]+	Raffinose	3.2062	0.028952	0.00113514	505.176	450.525	HMDB0003213	C00492	Organic oxygen compounds	Organooxygen compounds	Carbohydrates and carbohydrate conjugates	1.04347e+06	502873	30210.5	10621.4
M494T360	[M+Na]+	Puromycin	1.08758	12.2464	0.00115792	494.209	359.672		C01610	Nucleosides, nucleotides, and analogues	Purine nucleosides	Purine 3'-deoxyribonucleosides	12243.1	3600.86	149934	68451.2
M322T314	[M+H-H2O]+	Lobelanidine	1.43256	0.117243	0.00116814	322.211	313.884		C10156	Organic nitrogen compounds	Organonitrogen compounds	Amines	215833	93634.5	25304.9	15870.8
M101T387_2	[M+H]+	N-nitrosopyrrolidine	1.66626	30.5319	0.0011989	101.059	386.762	HMDB0031642	C19285				12645.1	3007.65	386080	186816
M355T202	[M+H]+	1-linoleoylglycerol	2.46664	57.0262	0.00124164	355.295	202.073			Lipids and lipid-like molecules	Fatty Acyls	Lineolic acids and derivatives	12810.1	10135.8	730510	360766
M410T186_3	[M+H]+	Veratramine	2.67557	0.0821831	0.0012584	410.29	185.832		C10829				756242	348962	62150.3	22945.8
M298T101	[M+H]+	S-methyl-5'-thioadenosine	2.08041	0.118304	0.00129765	298.097	100.859	HMDB0001173	C00170	Nucleosides, nucleotides, and analogues	5'-deoxyribonucleosides	5'-deoxy-5'-thionucleosides	500969	221397	59266.7	30911.9
M603T321	[M+Na]+	Leucoside	1.2018	0.0464719	0.00130362	603.123	321.12			Phenylpropanoids and polyketides	Flavonoids	Flavonoid glycosides	155224	74457.3	7213.57	8650.49
M481T362	[M+H]+	Albiflorin	1.30868	0.119817	0.00138249	481.151	361.76		C17457	Lipids and lipid-like molecules	Prenol lipids	Terpene glycosides	186404	82762.6	22334.5	13180.5
M352T137	[M+H]+	Trans-zeatin-riboside	1.56825	0.11315	0.00139056	352.161	137.205	HMDB0001101	C02519				268238	120415	30351.2	17040.3
M391T113_2	[M+H]+	12-ketodeoxycholic acid	5.88976	104.771	0.0014014	391.284	112.617	HMDB0000328		Lipids and lipid-like molecules	Steroids and steroid derivatives	Bile acids, alcohols and derivatives	37385	609.916	3.91686e+06	1.98555e+06
M237T258	[M+H-NH3]+	Benzeneethanamine, 3,5-dimethoxy-.alpha.-methyl-4-propoxy-	1.20991	9.11568	0.00140283	237.159	257.958			Benzenoids	Benzene and substituted derivatives	Phenethylamines	24919.3	19773.5	227156	101616
M453T418	[M+H]+	Diphenoxylate	2.11815	0.0745125	0.00143687	453.234	417.551	HMDB0015213	C07872	Benzenoids	Benzene and substituted derivatives	Diphenylacetonitriles	483547	229622	36030.3	10958.6
M520T196_2	[M+H]+	Lpc 18:2	3.82021	9.21985	0.00145178	520.339	196.075			Lipids and lipid-like molecules	Glycerophospholipids	Glycerophosphocholines	219545	137607	2.02417e+06	918163
M262T439	[M+H]+	Asp-Gln	1.31638	0.124253	0.00150388	262.103	438.821			Organic acids and derivatives	Carboxylic acids and derivatives	Amino acids, peptides, and analogues	195816	87637.8	24330.8	13569.5
M684T466	[M+NH4]+	6-acetylacteoside	2.95988	0.0160441	0.00156438	684.256	466.406			Phenylpropanoids and polyketides	Cinnamic acids and derivatives	Hydroxycinnamic acids and derivatives	922107	471924	14794.4	4778.28
M137T178_2	[M+H]+	Hypoxanthine	13.8673	9.6741	0.00170454	137.046	177.553	HMDB0000157	C00262	Organoheterocyclic compounds	Imidazopyrimidines	Purines and purine derivatives	2.70348e+06	1.76103e+06	2.61537e+07	1.22281e+07
M151T153_2	[M+H]+	D-xylose	4.42986	0.0170598	0.00176117	151.061	153.284	HMDB0060254	C00181	Organic oxygen compounds	Organooxygen compounds	Carbohydrates and carbohydrate conjugates	2.06214e+06	1.07291e+06	35179.6	18990
M130T67	[M+H-C2H7N]+	Gramine	1.21849	5.48571	0.00178778	130.085	67.356	HMDB0035762	C08304	Organoheterocyclic compounds	Indoles and derivatives	Indoles	41141.6	24450.4	225691	94819
M454T204_2	[M+H]+	1-palmitoyl-2-hydroxy-sn-glycero-3-phosphoethanolamine	3.01313	11.4963	0.00183678	454.293	203.54	HMDB0011503		Lipids and lipid-like molecules	Glycerophospholipids	Glycerophosphoethanolamines	109054	76316.6	1.25372e+06	605025
M357T528	[M+H]+	.beta.-estradiol 17-valerate	6.3749	0.0536937	0.00190044	357.249	527.98		C12859	Lipids and lipid-like molecules	Steroids and steroid derivatives	Steroid esters	4.32453e+06	2.18756e+06	232200	129456
M437T405	[M+H]+	Hc toxin	1.26494	0.148034	0.00195555	437.238	404.648		C15676	Organic acids and derivatives	Carboxylic acids and derivatives	Amino acids, peptides, and analogues	192999	87390.3	28570.5	13517.7
M244T469	[M+H]+	Lys-Pro	1.73766	10.1829	0.00196698	244.165	468.779			Organic acids and derivatives	Carboxylic acids and derivatives	Amino acids, peptides, and analogues	37821.8	12200.3	385135	186551
M144T193	[M+H-H2O]+	3-(2-hydroxyethyl)indole	1.34858	17.2562	0.00198532	144.08	193.02	HMDB0003447	C00955	Organoheterocyclic compounds	Indoles and derivatives	Indoles	13728.1	8002.3	236895	120027
M315T81	(M+CH3COO+2H)+	cis-9-Palmitoleic acid	1.28406	3.30969	0.00210997	315.252	81.1425	HMDB0003229	C08362	Lipids and lipid-like molecules	Fatty Acyls	Fatty acids and conjugates	113172	29727.1	374564	139064
M139T296_2	[M+H]+	4-imidazoleacrylic acid	2.41921	6.45781	0.0021135	139.05	296.241	HMDB0000301	C00785	Organoheterocyclic compounds	Azoles	Imidazoles	124615	66234.5	804743	364131
M361T395	[M+2H]2+	Ritonavir	1.71244	0.225956	0.0021732	361.17	394.509	HMDB0014646	C07240	Organic acids and derivatives	Carboxylic acids and derivatives	Amino acids, peptides, and analogues	368248	151933	83208.1	34364.4
M467T415	[M+H-C5H11NO]+	Nelfinavir	1.86041	0.179576	0.00222797	467.249	414.931	HMDB0014365	C07257	Organic acids and derivatives	Carboxylic acids and derivatives	Amino acids, peptides, and analogues	415265	184220	74571.6	31500.6
M731T150	[M+H]+	1,2-dipalmitoleoyl-sn-glycero-3-phosphocholine	1.24366	3.62359	0.0023296	730.537	149.957	HMDB0008002		Lipids and lipid-like molecules	Glycerophospholipids	Glycerophosphocholines	83407	72358.6	302233	96812.6
M447T295	[M+Na]+	Ht-2 toxin	1.17441	0.111148	0.00235263	447.221	295.195		C19952	Lipids and lipid-like molecules	Prenol lipids	Sesquiterpenoids	147376	72144.4	16380.5	6786.74
M61T104	[M+H]+	Urea	1.24251	0.00862766	0.00237256	61.0391	103.952	HMDB0000294	C00086	Organic acids and derivatives	Organic carbonic acids and derivatives	Ureas	151429	83150.9	1306.48	358.628
M362T124	[M+H-H2O]+	D-erythro-sphingosine-1-phosphate	1.45311	4.91841	0.00262982	362.247	124.128	HMDB0000277	C06124	Lipids and lipid-like molecules	Sphingolipids	Phosphosphingolipids	67439.4	49678.1	331695	140178
M244T258	[M+H]+	Cytidine	4.04267	4.35291	0.00268231	244.079	258.428	HMDB0000089	C00475	Nucleosides, nucleotides, and analogues	Pyrimidine nucleosides		570116	279582	2.48166e+06	1.04227e+06
M241T376	[M+H]+	Anserine	3.74648	0.0771282	0.00286053	241.154	375.82	HMDB0000194	C01262	Organic acids and derivatives	Peptidomimetics	Hybrid peptides	1.52671e+06	800100	117752	73272.5
M465T259	[2M+Na]+	N-acetylglucosamine	1.46229	10.8937	0.00286779	465.169	258.643	HMDB0000215	C00140	Organic oxygen compounds	Organooxygen compounds	Carbohydrates and carbohydrate conjugates	24044.5	15565.2	261933	134813
M944T288	[M+H]+	Soyasaponin bb	2.62617	0.0172982	0.00290258	943.525	287.699		C08983	Lipids and lipid-like molecules	Prenol lipids	Terpene glycosides	744179	417896	12873	8369.8
M110T177	[M+H-NH3]+	5-aminoimidazole-4-carboxamide	1.25207	8.58565	0.00295802	110.034	177.2	HMDB0003192	C04051	Organoheterocyclic compounds	Azoles	Imidazoles	24405.1	19156.5	209533	104383
M229T304	[M+H]+	Pro-leu	8.24122	0.066349	0.00300859	229.155	303.585			Organic acids and derivatives	Carboxylic acids and derivatives	Amino acids, peptides, and analogues	6.75616e+06	3.58488e+06	448264	542821
M375T158	[M-H2O+H]+	Chenodeoxycholic acid	2.71426	84.8313	0.0032128	375.288	158.358	HMDB0000518	C02528	Lipids and lipid-like molecules	Steroids and steroid derivatives	Bile acids, alcohols and derivatives	10325	4399.95	875887	502711
M150T245	[M+H-H2O]+	Phenylephrine	1.07321	7.49577	0.00332921	150.076	244.798	HMDB0002182	C07441	Benzenoids	Phenols	1-hydroxy-4-unsubstituted benzenoids	21017.6	9157.69	157543	79219.7
M484T330_2	[M+NH4]+	Androstan-3-ol-17-one 3-glucuronide	1.39738	0.101529	0.00340213	484.3	330.243	HMDB0004484	C11136	Lipids and lipid-like molecules	Steroids and steroid derivatives	Steroidal glycosides	220902	116186	22427.9	5888.33
M314T369	[M+Na]+	N-acetylneuraminic acid, 2,3-dehydro-2-deoxy-	1.08309	0.0842604	0.00378228	314.084	368.721		C04580	Organic oxygen compounds	Organooxygen compounds	Alcohols and polyols	130947	71331.9	11033.7	4868.78
M263T472	[M+H]+	Asp-Glu	1.86763	0.053004	0.00383225	263.087	471.665			Organic acids and derivatives	Carboxylic acids and derivatives	Amino acids, peptides, and analogues	404017	228494	21414.5	7342.38
M447T229	[M+H-C9H14N2O2]+	Lopinavir	1.04313	24.0888	0.00385699	447.251	229.058	HMDB0015539	C12871	Organic acids and derivatives	Carboxylic acids and derivatives	Amino acids, peptides, and analogues	5228.13	2213.63	125939	72168.6
M302T59	[M+H]+	Pro-Trp	1.41052	1.67728	0.00414679	302.305	58.588	HMDB0000269	C00836	Organic nitrogen compounds	Organonitrogen compounds	Amines	624763	151212	1.0479e+06	206707
M339T82	[M+H-C9H13O4N]+	4-demethylsimmondsin 2'-ferulate	1.26829	0.0942687	0.00424536	339.107	81.701			Phenylpropanoids and polyketides	Cinnamic acids and derivatives	Hydroxycinnamic acids and derivatives	180061	98997.2	16974.1	4335.27
M260T225	[M+H]+	Hexanoyl-l-carnitine	1.17694	0.0576086	0.00461952	260.185	225.278	HMDB0000756		Lipids and lipid-like molecules	Fatty Acyls	Fatty acid esters	154955	89886.3	8926.73	4001.9
M328T243	[M+H]+	Diprotin b	1.46574	8.79808	0.00465319	328.222	242.848			Organic acids and derivatives	Carboxylic acids and derivatives	Amino acids, peptides, and analogues	31402	16311.1	276277	150179
M248T323	[M+H]+	3-hydroxybutyrylcarnitine	1.04247	2.67973	0.0050392	248.149	322.666	HMDB0062735		Lipids and lipid-like molecules	Fatty Acyls	Fatty acid esters	94320.5	31531.8	252753	93895.2
M191T429	[M+H]+	Gly-Asp	1.38246	0.0492383	0.00515602	191.065	429.388			Organic acids and derivatives	Carboxylic acids and derivatives	Amino acids, peptides, and analogues	225685	134644	11112.3	2310.77
M299T408	[M+H]+	Olomoucine	1.16015	19.9768	0.00524345	299.161	407.985	HMDB0035233		Organoheterocyclic compounds	Imidazopyrimidines	Purines and purine derivatives	8286.62	2416.08	165540	98942.1
M303T201	(M+CH3CN+Na)+	Isoetharine	1.83666	23.5099	0.00537002	303.17	201.157						18340.5	10884.5	431182	260656
M288T129	[M+H]+	Heptadecasphinganine	2.1058	41.6666	0.00538852	288.289	129.464			Organic nitrogen compounds	Organonitrogen compounds	Amines	12982.6	8067.13	540941	333726
M468T201	[M+H]+	1-myristoyl-sn-glycero-3-phosphocholine	1.4508	7.85815	0.0054046	468.308	201.405	HMDB0010379		Lipids and lipid-like molecules	Glycerophospholipids	Glycerophosphocholines	44368.3	43215.7	348653	187580
M248T138	[M+H-C3H6]+	Imazethapyr	1.89454	16.4162	0.00575312	248.114	138.012		C18865	Organic acids and derivatives	Carboxylic acids and derivatives	Amino acids, peptides, and analogues	27132.4	7791.43	445412	267328
M114T174_2	[M+H]+	Creatinine	8.0253	0.322246	0.00583109	114.066	173.729	HMDB0000562	C00791	Organic acids and derivatives	Carboxylic acids and derivatives	Amino acids, peptides, and analogues	8.94851e+06	3.73686e+06	2.88362e+06	1.06895e+06
M413T233	[M+H-H2O]+	Hecogenin	1.07957	3.92438	0.00596736	413.302	232.655		C08902	Lipids and lipid-like molecules	Prenol lipids	Triterpenoids	51769.8	21018.6	203164	95113.4
M524T194_2	[M+H]+	1-stearoyl-2-hydroxy-sn-glycero-3-phosphocholine	8.07451	4.6492	0.00607604	524.371	193.64	HMDB0010384	C04230	Lipids and lipid-like molecules	Glycerophospholipids	Glycerophosphocholines	2.51855e+06	1.69617e+06	1.17093e+07	5.68409e+06
M118T387_2	[M+H]+	5-aminovaleric acid	2.08089	11.5234	0.00620082	118.086	386.822	HMDB0003355	C00431	Organic acids and derivatives	Carboxylic acids and derivatives	Amino acids, peptides, and analogues	67220.5	37732.4	774608	456603
M189T390	[M+H]+	N-alpha-acetyl-l-lysine	1.46958	0.439271	0.00641043	189.122	389.812		C12989	Organic acids and derivatives	Carboxylic acids and derivatives	Amino acids, peptides, and analogues	335693	94679	147460	77917.8
M846T516	(M+NH4)+	Maltopentaose	2.22081	0.0422224	0.00654423	846.308	516.243	HMDB0012254		Organic oxygen compounds	Organooxygen compounds	Carbohydrates and carbohydrate conjugates	564551	353386	23836.7	8996.57
M141T320	[M+H-3H2O]+	(-)-quebrachitol	1.30781	18.6415	0.00655019	141.065	320.196	HMDB0034221	C08257	Organic oxygen compounds	Organooxygen compounds	Alcohols and polyols	13162.5	4580.83	245369	151763
M379T389_1	[M+Na]+	Gentiopicroside	2.73945	0.0197962	0.0065762	379.121	388.638		C09782	Organic oxygen compounds	Organooxygen compounds	Carbohydrates and carbohydrate conjugates	761432	488303	15073.4	7306.01
M138T221_2	[M+H]+	Methylpicolinate	1.49659	6.69689	0.00675951	138.054	221.22			Organoheterocyclic compounds	Pyridines and derivatives	Pyridinecarboxylic acids and derivatives	47795.1	19150.5	320079	177991
M286T361	[M+H]+	N-(2,4-dinitrophenyl)-dl-threonine	1.17458	0.0548136	0.00697157	286.052	361.383			Benzenoids	Benzene and substituted derivatives	Aniline and substituted anilines	162509	101391	8907.74	5442.32
M299T67	[M+H-C9H16O3]+	Withaferin a	1.31907	4.54315	0.00697558	299.139	67.481		C08841	Lipids and lipid-like molecules	Steroids and steroid derivatives	Steroid lactones	63287	36663.7	287522	143639
M132T274_2	[M+H]+	Alanine betaine	2.29453	2.31998	0.00698341	132.101	273.543			Organic acids and derivatives	Carboxylic acids and derivatives	Amino acids, peptides, and analogues	635466	292319	1.47427e+06	471368
M386T196	[M+H]+	Docosahexaenoylglycine	1.18631	0.143056	0.00703152	386.289	195.584			Organic acids and derivatives	Carboxylic acids and derivatives	Amino acids, peptides, and analogues	159276	89823.6	22785.4	9848.13
M241T308_3	[M+H]+	Pheniramine	1.75486	0.029976	0.00710593	241.154	307.664	HMDB0015557		Organoheterocyclic compounds	Pyridines and derivatives	Pheniramines	349257	224604	10469.3	6792.08
M162T356_2	[M+H]+	L-carnitine	4.76409	3.51038	0.00767924	162.112	355.589	HMDB0062496	C00318	Organic nitrogen compounds	Organonitrogen compounds	Quaternary ammonium salts	1.59845e+06	678582	5.61116e+06	2.61164e+06
M152T532	[M+H]+	1,4-cyclohexadiene-1-ethanamine, n,.alpha.-dimethyl-	3.00543	0.0744477	0.0076881	152.126	532.355			Organic nitrogen compounds	Organonitrogen compounds	Amines	1.04532e+06	649938	77821.3	32045.5
M144T137	(M+H-2H2O)+	Glucosamine	1.4546	0.12217	0.00770853	144.065	137.146	HMDB0001514	C00329	Organic oxygen compounds	Organooxygen compounds	Carbohydrates and carbohydrate conjugates	261151	154154	31904.9	5776.01
M592T296	[M+H-H2O]+	Ergocristine	3.375	34.8988	0.00777166	592.273	295.87		C09164	Alkaloids and derivatives	Ergoline and derivatives	Lysergic acids and derivatives	42927	20838	1.4981e+06	980407
M243T531	[M+H-NH3]+	Primaquine	2.14246	0.045251	0.00781587	243.17	530.731	HMDB0015219	C07627	Organoheterocyclic compounds	Quinolines and derivatives	Aminoquinolines and derivatives	528638	340219	23921.4	13021.4
M413T404	[M+Na]+	Mevastatin	1.97024	0.20562	0.00808344	413.239	404.182		C13963	Organoheterocyclic compounds	Lactones	Delta valerolactones	476282	244926	97933.1	77080.5
M429T154	[M+H]+	Irbesartan	1.02673	10.6434	0.00852147	429.26	154.392	HMDB0015163	C07469	Benzenoids	Benzene and substituted derivatives	Biphenyls and derivatives	12503.2	3182.69	133076	82548.7
M615T34	[M+Na]+	1-palmitoyl-2-linoleoyl-rac-glycerol	1.63758	0.371329	0.00857554	615.496	33.769			Lipids and lipid-like molecules	Fatty Acyls	Lineolic acids and derivatives	368745	139284	136926	76711.8
M325T427	[M+H]+	Quinine	2.29265	40.368	0.00876569	325.175	426.537	HMDB0000468	C06526	Alkaloids and derivatives	Cinchona alkaloids		17683.6	5599.51	713853	479397
M229T427	[M+H]+	Pro-hyp	5.66561	0.0151036	0.00891174	229.118	427.223	HMDB0006695		Organic acids and derivatives	Carboxylic acids and derivatives	Amino acids, peptides, and analogues	3.34346e+06	2.27451e+06	50498.3	19266
M123T321_2	[M+H-C9H12O3]+	Trimethoprim	1.02553	10.774	0.00905373	123.054	321.435	HMDB0014583	C01965	Benzenoids	Phenol ethers	Anisoles	15201.8	2311.41	163785	102904
M733T150	[M+H]+	1-oleoyl-2-myristoyl-sn-glycero-3-phosphocholine	2.37166	3.87168	0.00926887	732.552	150.106	HMDB0008097		Lipids and lipid-like molecules	Glycerophospholipids	Glycerophosphocholines	294343	265954	1.1396e+06	524492
M136T165	[M+H]+	Adenine	5.41755	62.9636	0.00952135	136.061	164.525	HMDB0000034	C00147	Organoheterocyclic compounds	Imidazopyrimidines	Purines and purine derivatives	59010.2	24872.3	3.71549e+06	2.55639e+06
M307T356	[M+H]+	Cimifugin	1.12471	0.240826	0.00968251	307.099	356.266		C09000	Organoheterocyclic compounds	Benzopyrans	1-benzopyrans	172221	85639.7	41475.3	32776.7
M591T292	[M+H]+	Urobilin	6.17902	259.543	0.00981934	591.317	291.775		C05794	Organoheterocyclic compounds	Tetrapyrroles and derivatives	Bilirubins	18406.8	5769.93	4.77735e+06	3.34632e+06
M243T63	[M+H]+	Lumichrome	2.02485	29.3026	0.0110235	243.087	62.689		C01727	Organoheterocyclic compounds	Pteridines and derivatives	Alloxazines and isoalloxazines	20166.4	10928.8	590927	409967
M160T231_2	[M+H]+	Norvaline betaine	2.24915	0.250695	0.0114566	160.133	231.072			Organic acids and derivatives	Carboxylic acids and derivatives	Amino acids, peptides, and analogues	720872	377678	180719	101047
M271T412	[M+H]+	Trenbolone	11.2922	675.596	0.0116694	271.165	412.053		C14261	Lipids and lipid-like molecules	Steroids and steroid derivatives	Estrane steroids	22222.2	16473.5	1.50132e+07	1.08885e+07
M407T204	[M-H2O+H]+	(4r)-4-((3r,5r,6s,7r,9s,10r,12s,13r,17r)-3,6,7,12-tetrahydroxy-10,13-dimethylhexadecahydro-1h-cyclopenta[a]phenanthren-17-yl)pentanoic acid	1.80619	5.70642	0.0116733	407.279	204.224	HMDB0000367		Lipids and lipid-like molecules	Steroids and steroid derivatives	Bile acids, alcohols and derivatives	88855.1	67503.2	507044	296170
M311T425	[M+H-H2O]+	Labetalol	1.02778	9.80413	0.0117804	311.16	425.495	HMDB0014736	C07063	Benzenoids	Benzene and substituted derivatives	Benzoic acids and derivatives	15722.9	3562.82	154150	100663
M203T259	[M+H]+	Ile-Ala	1.21792	7.52062	0.0122194	203.139	259.11			Organic acids and derivatives	Carboxylic acids and derivatives	Amino acids, peptides, and analogues	26887.3	14308.7	202209	127671
M368T260_2	[M+2H]2+	Erythromycylamine	1.1983	10.8316	0.0123299	368.263	260.457			Organic oxygen compounds	Organooxygen compounds	Carbohydrates and carbohydrate conjugates	17188.4	16096.6	186178	122995
M582T383	[M+H]+	Benzeneacetic acid, 3-[3-[[[2-chloro-3-(trifluoromethyl)phenyl]methyl](2,2-diphenylethyl)amino]propoxy]-	1.18338	0.441882	0.0123771	582.213	383.356		C15631	Benzenoids	Benzene and substituted derivatives	Diphenylmethanes	212319	63989	93820	59012.4
M155T299_2	[M+H]+	2,6-dimethoxyphenol	1.34519	49.5334	0.0124239	155.08	299.147	HMDB0034158	C10787	Benzenoids	Phenols	Methoxyphenols	4518.93	1828.56	223838	161213
M263T241	[M+H]+	Phe-pro	1.89326	7.51839	0.0128296	263.138	241.478	HMDB0011177		Organic acids and derivatives	Carboxylic acids and derivatives	Amino acids, peptides, and analogues	64662.7	29806.5	486159	310347
M218T34	[M+H]+	Ethoxyquin	2.03986	3.85767	0.0128814	218.154	34.223	HMDB0039531		Organoheterocyclic compounds	Quinolines and derivatives	Quinolones and derivatives	181728	166551	701047	346482
M218T436	[M+H]+	Ala-Lys	1.04454	18.2295	0.0129075	218.149	435.932			Organic acids and derivatives	Carboxylic acids and derivatives	Amino acids, peptides, and analogues	7724.78	1544.41	140819	98551
M310T205	[M+NH4]+	Beta-octylglucoside	1.4238	0.137442	0.0132353	310.2	204.87			Lipids and lipid-like molecules	Fatty Acyls	Fatty acyl glycosides	244424	155920	33594	17449.7
M430T277	[M+H]+	Sipeimine	1.7822	0.0509269	0.0134732	430.316	277.448		C10808	Lipids and lipid-like molecules	Steroids and steroid derivatives	Steroidal alkaloids	363244	257197	18498.9	11266.1
M324T240	[M+H]+	Lsd	1.1485	8.31317	0.0136289	324.228	239.885	HMDB0000802	C00715	Alkaloids and derivatives	Ergoline and derivatives	Lysergic acids and derivatives	21198.1	3664.32	176223	115970
M371T247	[M+H]+	Pro-Val-Arg	1.12323	10.888	0.0139331	371.256	247.385			Organic acids and derivatives	Carboxylic acids and derivatives	Amino acids, peptides, and analogues	18898.2	6881.98	205763	140296
M283T413	[M+H]+	Artemisinin	1.6899	40.4877	0.0140322	283.164	412.688		C09538	Lipids and lipid-like molecules	Prenol lipids	Terpene lactones	8505.3	5303.19	344360	252756
M226T157	[M+2H]2+	L-prolinamide, d-phenylalanyl-n-[(1s)-4-[(aminoiminomethyl)amino]-1-(2-chloroacetyl)butyl]-	1.045	0.377691	0.0140748	226.107	156.835			Organic acids and derivatives	Carboxylic acids and derivatives	Amino acids, peptides, and analogues	162833	74202.5	61500.6	17864.3
M387T137	[M+Na]+	11-deoxy-16,16-dimethylprostaglandin e2	1.35249	4.8748	0.0141816	387.251	136.518			Lipids and lipid-like molecules	Fatty Acyls	Eicosanoids	62053.6	24935	302499	179649
M382T35	[M+H]+	Methanone, (1-hexyl-5-phenyl-1h-pyrrol-3-yl)-1-naphthalenyl-	1.7922	13.7859	0.0143284	382.236	35.398			Benzenoids	Naphthalenes	Naphthalenecarboxylic acids and derivatives	30896.3	27491.2	425933	297319
M381T180	[M+H-2H2O]+	Calcitriol	1.43527	4.06067	0.0145036	381.31	179.562	HMDB0001903	C01673	Lipids and lipid-like molecules	Steroids and steroid derivatives	Vitamin D and derivatives	83138.6	68033.1	337598	180393
M769T146	[M+Na]+	1-stearoyl-2-oleoyl-sn-glycero-3-phosphoethanolamine	1.36015	2.82258	0.0153231	768.568	145.848	HMDB0008993		Lipids and lipid-like molecules	Glycerophospholipids	Glycerophosphoethanolamines	169954	145530	479709	187402
M223T394	(M+CH3CN+H)+	3-Amino-3-(4-hydroxyphenyl)propanoate	1.32259	14.7748	0.0156618	223.107	393.841						15325.3	3477.01	226429	162379
M236T263_1	[M+H]+	D,l-n,n-didesmethyl-o-desmethylvenlafaxine	2.84915	7.56789	0.0160249	236.185	262.637			Organic oxygen compounds	Organooxygen compounds	Alcohols and polyols	145037	148697	1.09762e+06	721107
M406T357	[M+Na]+	Galacto-n-biose	1.05045	5.14944	0.0167834	406.131	357.069		C07278	Organic oxygen compounds	Organooxygen compounds	Carbohydrates and carbohydrate conjugates	37319.7	11925.9	192176	120229
M309T408	[M+H-3H2O]+	Hydrocortisone	1.67868	22.3749	0.016844	309.18	407.72	HMDB0000063	C00735	Lipids and lipid-like molecules	Steroids and steroid derivatives	Hydroxysteroids	15867.9	9300.75	355044	264658
M286T423	[M+H-C6H8O6]+	Hydromorphone-3-.beta.-d-glucuronide	1.3107	0.475615	0.0173787	286.139	422.849						288772	108570	137344	48692.5
M324T260	[M+H]+	N-3-oxotetradec-7z-enoyl-l-homoserine lactone	1.64491	8.50344	0.0176362	324.237	260.133			Organic acids and derivatives	Carboxylic acids and derivatives	Amino acids, peptides, and analogues	43498.1	33470.2	369884	255056
M275T450	[M+H]+	Gln-lys	1.03888	6.40867	0.0190696	275.168	450.129	HMDB0028802		Organic acids and derivatives	Carboxylic acids and derivatives	Amino acids, peptides, and analogues	22813	6418.9	146201	98627.5
M428T284	[M+H]+	Peimisine	2.29203	0.0142018	0.0191888	428.3	283.616			Lipids and lipid-like molecules	Steroids and steroid derivatives	Steroidal alkaloids	613256	484880	8709.33	1897.72
M295T211	[M+H]+	Leu-Tyr	1.05094	7.23338	0.019589	295.164	211.059			Organic acids and derivatives	Carboxylic acids and derivatives	Amino acids, peptides, and analogues	20891.7	9344.15	151118	104485
M262T499	[M+H]+	.alpha.-L-Asp-L-Lys	1.76247	0.114872	0.020089	262.138	499.114	HMDB0004987		Organic acids and derivatives	Carboxylic acids and derivatives	Amino acids, peptides, and analogues	428159	306649	49183.3	12482.1
M198T223	[M+Na]+	N-carboxyethyl-.gamma.-aminobutyric acid	2.54523	0.101088	0.0212177	198.094	223.441	HMDB0002201		Organic acids and derivatives	Carboxylic acids and derivatives	Amino acids, peptides, and analogues	833140	611241	84220.5	53399
M565T320	[M+H]+	Flavone base + 3o, c-hex, c-pen	1.27535	0.0682683	0.022361	565.156	320.464	HMDB0030803		Phenylpropanoids and polyketides	Flavonoids	Flavonoid glycosides	213591	164043	14581.5	16692
M274T380_2	[M+H]+	Arg-Val	1.006	8.76552	0.0224391	274.186	379.555			Organic acids and derivatives	Carboxylic acids and derivatives	Amino acids, peptides, and analogues	15319.7	3965.83	134285	98563.5
M146T223_2	[M+H]+	Quinolin-2-ol	1.8837	16.0881	0.0231417	146.06	222.779		C06415	Organoheterocyclic compounds	Quinolines and derivatives	Quinolones and derivatives	29986.1	15647.5	482421	377340
M252T145	[M+H]+	Deoxyadenosine	6.18678	22.9757	0.0239292	252.109	144.571	HMDB0000101	C00559	Nucleosides, nucleotides, and analogues	Purine nucleosides	Purine 2'-deoxyribonucleosides	213961	137869	4.91591e+06	3.95127e+06
M154T351_2	[M+H]+	1-naphthonitrile	1.0918	2.06335	0.023955	154.058	351.389						247710	139239	511113	172311
M249T208	[M+H]+	Val-met	1.03385	11.0027	0.024632	249.126	207.925			Organic acids and derivatives	Carboxylic acids and derivatives	Amino acids, peptides, and analogues	13578.7	5109.66	149402	114824
M319T418	[M+H]+	N-phenylacetyl-l-prolylglycine ethyl ester	1.06148	8.53727	0.0249985	319.164	417.724			Organic acids and derivatives	Carboxylic acids and derivatives	Amino acids, peptides, and analogues	19591	14732.7	167254	124495
M288T361	[M+H]+	Arg-Leu	1.24629	10.5928	0.0250731	288.202	360.673			Organic acids and derivatives	Carboxylic acids and derivatives	Amino acids, peptides, and analogues	20500.7	7611.84	217160	166899
M277T292	[M+H]+	Gamma-l-glutamyl-l-glutamic acid	1.34371	0.0480363	0.0264117	277.089	291.502	HMDB0011737	C05282	Organic acids and derivatives	Carboxylic acids and derivatives	Amino acids, peptides, and analogues	222587	182101	10692.3	2022.59
M246T398_2	[M+H]+	Lys-Val	1.3603	10.8824	0.0265817	246.18	398.08			Organic acids and derivatives	Carboxylic acids and derivatives	Amino acids, peptides, and analogues	22639.7	4095.07	246373	192520
M435T35_1	[M+H-3H2O]+	Caulophyllogenin	1.4353	2.92498	0.0271895	435.324	35.272			Lipids and lipid-like molecules	Prenol lipids	Triterpenoids	175586	139115	513586	257178
M204T164	[M+H-H2O]+	N-acetyl-d-glucosamine	1.65853	16.0783	0.027665	204.086	164.243	HMDB0000215	C00140	Organic oxygen compounds	Organooxygen compounds	Carbohydrates and carbohydrate conjugates	23979.6	14001.7	385551	313700
M317T393	[M+H]+	Ala-Val-Lys	1.0608	5.43267	0.0283618	317.217	393.188			Organic acids and derivatives	Carboxylic acids and derivatives	Amino acids, peptides, and analogues	31774.8	11208.2	172622	122502
M373T526	[M+H]+	Val-Val-Arg	1.21637	0.262927	0.0289825	373.243	525.768			Organic acids and derivatives	Carboxylic acids and derivatives	Amino acids, peptides, and analogues	197342	123698	51886.5	31588
M455T274	[M+Na]+	Apigenin 7-glucoside	1.09262	0.0151388	0.0292174	455.116	273.779	HMDB0037340	C04608	Phenylpropanoids and polyketides	Flavonoids	Flavonoid glycosides	145073	125633	2196.22	877.779
M217T371	[M+H]+	Pro-Thr	1.31815	0.498105	0.0305925	217.129	371.379	HMDB0004620		Organic acids and derivatives	Carboxylic acids and derivatives	Amino acids, peptides, and analogues	299549	118589	149207	61552.1
M781T40	(M-H+2Na)+	Thioetheramide-PC	1.23934	4.00155	0.0308583	780.553	39.908						69751.4	56995.9	279114	177511
M134T350	(M-H+2Na)+	L-Alanine	1.05126	1.86272	0.0331841	134.018	349.555	HMDB0000161	C00041	Organic acids and derivatives	Carboxylic acids and derivatives	Amino acids, peptides, and analogues	248221	144752	462367	129123
M811T40_1	[M+Na]+	1-octadecanoyl-2-octadecenoyl-sn-glycero-3-phosphocholine	1.43611	4.70818	0.0333828	810.598	40.061			Lipids and lipid-like molecules	Glycerophospholipids	Glycerophosphocholines	69582.8	60265.6	327609	226159
M302T215	[M+H]+	Leu-Gly-Leu	1.62359	15.8612	0.0360982	302.206	215.279			Organic acids and derivatives	Carboxylic acids and derivatives	Amino acids, peptides, and analogues	21493.6	13248.1	340913	294917
M417T34_2	[M+H]+	Alfentanyl	1.28104	2.95964	0.0362527	417.254	34.076	HMDB0014940	C08005	Benzenoids	Benzene and substituted derivatives	Anilides	113002	99913.6	334444	178859
M664T156	[M+H]+	1,2-dipentadecanoyl-sn-glycero-3-phosphoethanolamine	1.73885	59.344	0.036606	664.489	156.2	HMDB0008889		Lipids and lipid-like molecules	Glycerophospholipids	Glycerophosphoethanolamines	6610.63	2089.38	392301	357665
M375T375	[M+H]+	Thr-Val-Arg	1.41586	10.9519	0.0378395	375.234	374.623			Organic acids and derivatives	Carboxylic acids and derivatives	Amino acids, peptides, and analogues	23357.4	14918.7	255807	216798
M166T191	[M+H]+	7-methylguanine	1.14894	0.327514	0.0381071	166.072	191.313	HMDB0000897	C02242	Organoheterocyclic compounds	Imidazopyrimidines	Purines and purine derivatives	243389	150922	79713.4	26788.6
M156T449	(M+H)+	L-Histidine	1.1888	0.350656	0.0383646	156.076	449.329	HMDB0000177	C00135	Organic acids and derivatives	Carboxylic acids and derivatives	Amino acids, peptides, and analogues	271014	163885	95032.8	19808.7
M174T125	[M+H]+	Sulfanilate	1.47179	3.25224	0.0386434	174.021	125.341			Benzenoids	Benzene and substituted derivatives	Benzenesulfonic acids and derivatives	128582	67776.8	418179	263562
M361T408	[M+H]+	Glu-Gly-Arg	1.15827	6.23419	0.0388076	361.181	407.72			Organic acids and derivatives	Carboxylic acids and derivatives	Amino acids, peptides, and analogues	29925.4	9298.59	186560	147052
M304T126	[M]+	Benzalkonium chloride (c12)	2.41417	6.21822	0.0388702	304.3	126.392		C06523	Benzenoids	Benzene and substituted derivatives	Phenylmethylamines	137893	50963	857449	675229
M265T190_1	[M+H]+	Val-Phe	1.39409	13.7548	0.0396244	265.154	189.764			Organic acids and derivatives	Carboxylic acids and derivatives	Amino acids, peptides, and analogues	19377.7	9623.34	266536	233501
M246T243	[M+H]+	2-methylbutyryl-l-carnitine	1.2407	0.342027	0.0397525	246.169	243.34			Lipids and lipid-like molecules	Fatty Acyls	Fatty acid esters	253915	135402	86846.1	81617.2
M389T145	[M+H]+	(r)-4-((5s,8s,9s,10r,13r,14s,17r)-10,13-dimethyl-3,6-dioxohexadecahydro-1h-cyclopenta[a]phenanthren-17-yl)pentanoic acid	2.7808	24.5225	0.042033	389.267	144.633			Lipids and lipid-like molecules	Steroids and steroid derivatives	Bile acids, alcohols and derivatives	51355.9	23224.5	1.25938e+06	1.15897e+06
M189T290_2	[M+H]+	Ala-Val	1.18799	8.308	0.0426571	189.123	289.692	HMDB0028700		Organic acids and derivatives	Carboxylic acids and derivatives	Amino acids, peptides, and analogues	23701.8	15120.5	196915	166146
M388T394	[M+H]+	Gln-Leu-Lys	1.10375	8.51365	0.0429413	388.254	393.584			Organic acids and derivatives	Carboxylic acids and derivatives	Amino acids, peptides, and analogues	19109.9	7991.94	162695	138298
M519T220	[M+H]+	Genistein 7-o-beta-d-glucoside-6''-o-malonate	2.01847	0.004036	0.0437357	519.113	220.329			Phenylpropanoids and polyketides	Isoflavonoids	Isoflavonoid O-glycosides	502155	484766	2026.7	348.307
M818T230	[2M+H]+	.alpha.-muricholic acid	3.93244	1408.34	0.045155	817.583	229.746		C17647	Lipids and lipid-like molecules	Steroids and steroid derivatives	Bile acids, alcohols and derivatives	1458.37	766.791	2.05388e+06	2.00569e+06
M279T178	[M+H]+	Leu-Phe	1.40921	3.06385	0.0457325	279.168	178.048			Organic acids and derivatives	Carboxylic acids and derivatives	Amino acids, peptides, and analogues	151139	9088.68	463067	305691
M260T375	[M+H]+	Lys-Ile	1.21686	10.3904	0.0470606	260.196	374.529			Organic acids and derivatives	Carboxylic acids and derivatives	Amino acids, peptides, and analogues	20532.6	8061.25	213343	190275
M452T290	[M+H]+	Cabergoline	1.17199	0.236767	0.047756	452.31	289.524	HMDB0014393	C08187	Alkaloids and derivatives	Ergoline and derivatives	Lysergic acids and derivatives	225550	169130	53402.8	22999.9
M468T299	[M+H]+	Delsoline	1.03554	0.105199	0.0478298	468.305	298.943		C08678	Lipids and lipid-like molecules	Prenol lipids	Diterpenoids	163568	145042	17207.1	6259.17
M260T295_2	[M+H]+	Gln-leu	1.36246	11.4972	0.0493123	260.159	295.056			Organic acids and derivatives	Carboxylic acids and derivatives	Amino acids, peptides, and analogues	22701.1	19029.7	260999	237511
M295T107	(M+H-H2O)+	Tyr-Met	1.01788	5.15542	0.0495322	295.115	106.875						32129.1	11828.6	165639	133128
M217T219	[M+H]+	Val-Val	2.54181	37.3423	0.0510601	217.154	219.081			Organic acids and derivatives	Carboxylic acids and derivatives	Amino acids, peptides, and analogues	22894.8	8718.71	854946	839632
M269T386	[M+H]+	His-Leu	1.20497	8.36387	0.0512992	269.148	386.431		C05010	Organic acids and derivatives	Carboxylic acids and derivatives	Amino acids, peptides, and analogues	26586.3	28629.3	222364	195736
M293T34	[M+H]+	9z,11e,13e-octadecatrienoic acid methyl ester	1.36024	2.80109	0.051739	293.247	33.664			Lipids and lipid-like molecules	Fatty Acyls	Lineolic acids and derivatives	179536	73104.8	502896	319212
M120T293	(M+H-H2O)+	Tyramine	1.11735	4.70955	0.0528023	120.08	292.878	HMDB0000306	C00483	Benzenoids	Benzene and substituted derivatives	Phenethylamines	50779.9	52111.1	239150	184598
M231T203	[M+H]+	Dl-Leu-dl-Val	4.60683	45.3025	0.0534323	231.17	202.895	HMDB0028942		Organic acids and derivatives	Carboxylic acids and derivatives	Amino acids, peptides, and analogues	61464.9	24799.7	2.78452e+06	2.78158e+06
M180T195_2	[M+H]+	2-dimethylamino-6-hydroxypurine	1.15237	0.478029	0.053654	180.087	195.049			Organoheterocyclic compounds	Imidazopyrimidines	Purines and purine derivatives	269176	129029	128674	63229.9
M105T39	[M+H-H2O]+	1-phenylethanol	1.21412	0.774871	0.0556834	105.069	39.208	HMDB0032619	C07112				430355	93109.9	333470	36718.1
M137T160	[M+H]+	2-aminobenzamide	1.15553	9.00644	0.0563242	137.095	159.977	HMDB0033947		Benzenoids	Benzene and substituted derivatives	Benzoic acids and derivatives	24120.1	6145.51	217236	200032
M835T143	[M+H]+	1-stearoyl-2-docosahexaenoyl-sn-glycero-3-phosphocholine	1.10612	3.05492	0.0573771	834.598	142.748	HMDB0008057		Lipids and lipid-like molecules	Glycerophospholipids	Glycerophosphocholines	87362	55700.5	266884	178502
M433T34_2	[M+H]+	Latanoprost	1.6177	2.51239	0.0584164	433.284	33.97			Lipids and lipid-like molecules	Fatty Acyls	Eicosanoids	217121	188149	545492	287671
M313T35	[M+H-H2O]+	1-palmitoylglycerol	1.8198	5.1926	0.058807	313.273	35.094			Lipids and lipid-like molecules	Glycerolipids	Monoradylglycerols	123301	25562.4	640255	541544
M480T108_1	[M-H2O+H]+	2-((4r)-4-((3r,5s,9s,10s,13r,14s,17r)-3-hydroxy-10,13-dimethyl-7-oxohexadecahydro-1h-cyclopenta[a]phenanthren-17-yl)pentanamido)ethane-1-sulfonic acid	1.07774	5.28113	0.0625877	480.277	107.589			Lipids and lipid-like molecules	Steroids and steroid derivatives	Bile acids, alcohols and derivatives	42937.3	8634.87	226757	195996
M503T241_2	[M+H]+	6''-o-malonyldaidzin	1.33872	0.00687851	0.0629016	503.116	241.043			Phenylpropanoids and polyketides	Isoflavonoids	Isoflavonoid O-glycosides	225242	239080	1549.33	292.316
M290T495	[M+H]+	Asp-Arg	1.31797	0.247102	0.0629997	290.145	494.585			Organic acids and derivatives	Carboxylic acids and derivatives	Amino acids, peptides, and analogues	308427	247762	76213.1	16314.2
M280T363	[M+H]+	Doxepin	1.32466	6.6238	0.0642609	280.175	362.942		C06971	Organoheterocyclic compounds	Benzoxepines	Dibenzoxepines	44446.1	9831.91	294402	268607
M219T281_2	[M+H]+	Leu-Ser	1.5371	9.34666	0.0646092	219.134	280.938			Organic acids and derivatives	Carboxylic acids and derivatives	Amino acids, peptides, and analogues	37930.9	17257.4	354527	340538
M318T237	[M+H]+	Trp-Ile	1.18311	3.86211	0.0669227	318.203	237.256			Organic acids and derivatives	Carboxylic acids and derivatives	Amino acids, peptides, and analogues	54633.8	55004.8	211002	160992
M387T334_2	[M+H]+	Testosterone isocaproate	1.08842	49.1723	0.0678729	387.295	334.302		C14663	Lipids and lipid-like molecules	Steroids and steroid derivatives	Steroid esters	3149.1	675.767	154848	165727
M297T404	[M+H]+	Exemestane	2.34188	83.6793	0.0689416	297.18	404.09	HMDB0015125	C08162	Lipids and lipid-like molecules	Steroids and steroid derivatives	Androstane steroids	8598.28	6220.16	719498	780178
M245T190	[M+H]+	Leucylleucine	3.61664	49.3753	0.0695546	245.185	189.762	HMDB0028933	C11332	Organic acids and derivatives	Carboxylic acids and derivatives	Amino acids, peptides, and analogues	36651.9	16007.3	1.8097e+06	1.9509e+06
M130T379	[M+H-NH3]+	D-glutamine	1.72722	0.456216	0.0704744	130.049	379.144	HMDB0003423	C00064	Organic acids and derivatives	Carboxylic acids and derivatives	Amino acids, peptides, and analogues	578460	292022	263903	188299
M137T220_2	[M+H-C5H8O3]+	2'-deoxyinosine	1.83894	0.504937	0.0725889	137.045	219.656	HMDB0000071	C05512	Nucleosides, nucleotides, and analogues	Purine nucleosides	Purine 2'-deoxyribonucleosides	814327	382871	411184	235026
M527T426	[M+Na]+	Gentianose	5.67845	0.0176318	0.0752879	527.158	426.226		C08239	Organic oxygen compounds	Organooxygen compounds	Carbohydrates and carbohydrate conjugates	4.06798e+06	4.5024e+06	71726	30979.9
M433T128_1	[M+H]+	Genistin	1.27599	0.0671675	0.0775535	433.112	128.283		C09126	Phenylpropanoids and polyketides	Isoflavonoids	Isoflavonoid O-glycosides	220618	233906	14818.3	5578.57
M237T334	[M+H]+	Ala-Phe	1.61294	4.94002	0.0777355	237.158	333.526	HMDB0014859	C07375	Benzenoids	Benzene and substituted derivatives	Benzoic acids and derivatives	81496.4	27482.4	402594	364281
M144T338	[M+H]+	5-(2-hydroxyethyl)-4-methylthiazole	2.82065	3.36722	0.0784075	144.047	338.275	HMDB0032985	C04294	Organoheterocyclic compounds	Azoles	Thiazoles	400097	323938	1.34721e+06	1.03069e+06
M213T376	[M+H-2H2O]+	Atractylenolide iii	1.72926	7.72929	0.0822222	213.133	375.83			Lipids and lipid-like molecules	Prenol lipids	Terpene lactones	54050.6	24060.6	417773	420375
M265T338	[M]+	Thiamine	8.06407	3.95775	0.0833679	265.112	338.187	HMDB0000235	C00378	Organoheterocyclic compounds	Diazines	Pyrimidines and pyrimidine derivatives	2.5457e+06	2.15274e+06	1.00752e+07	8.48569e+06
M541T208	[M+H]+	Leptomycin b	1.58666	29.9626	0.0839998	541.338	208.109			Lipids and lipid-like molecules	Fatty Acyls	Fatty acids and conjugates	18082.3	5318.17	541795	610339
M375T408	[M+H-2H2O]+	Forskolin	1.00784	2.83134	0.0849097	375.223	408.03		C09076	Lipids and lipid-like molecules	Prenol lipids	Triterpenoids	71401.7	39163.4	202162	147815
M324T38_3	[M+H]+	Linoleoyl ethanolamide	1.02688	2.07305	0.0866332	324.289	37.502	HMDB0012252		Organic nitrogen compounds	Organonitrogen compounds	Amines	389199	276493	806830	406378
M156T415	[M+H]+	Histidine	1.30066	0.328682	0.0872591	156.076	415.441	HMDB0000177	C00135	Organic acids and derivatives	Carboxylic acids and derivatives	Amino acids, peptides, and analogues	359373	283021	118119	29853.3
M112T242	[M+H]+	Cytosine	1.1738	0.457597	0.0888106	112.05	242.148	HMDB0000630	C00380	Organoheterocyclic compounds	Diazines	Pyrimidines and pyrimidine derivatives	279928	165262	128094	71647.8
M371T477	[M+H]+	Aspidocarpine	1.13263	0.593792	0.0969823	371.228	477.29						264931	115897	157314	61938.4
M147T380_2	[M+H]+	DL-glutamine	1.23275	0.552823	0.0973233	147.076	379.925		C00303	Organic acids and derivatives	Carboxylic acids and derivatives	Amino acids, peptides, and analogues	335555	123245	185502	135873
M509T278	[M+H-2H2O]+	10-deacetylbaccatin iii	0.161515	0.7748	0.193366	509.234	277.665		C11700	Lipids and lipid-like molecules	Prenol lipids	Diterpenoids	8813.24	3023.89	6828.5	992.073
M494T431	[M+Na]+	10-formyl-7,8-dihydrofolic acid	0.251178	0.558969	0.139676	494.146	430.687	HMDB0006485	C03204	Organoheterocyclic compounds	Pteridines and derivatives	Pterins and derivatives	14598.4	8113.83	8160.08	3830.1
M456T254	[M+Na]+	11,12-dihydroxy-13-methoxy-4,5,8-trimethyl-3-(2-methylpropyl)-1h,2h,3h,4h,6ah,9h,10h,11h,12h,13h,14h,15h,15bh-cycloundeca[e]isoindole-1,15-dione	0.313404	2.39141	0.0358034	456.281	253.838			Organoheterocyclic compounds	Isoindoles and derivatives	Isoindolines	12234.6	6932.65	29257.9	14088.9
M409T205	[M+H]+	1-[1-(1-methylcyclooctyl)-4-piperidinyl]-2-[(3r)-3-piperidinyl]-1h-benzimidazole	0.521004	0.791646	0.532318	409.341	204.673						98852.9	56658.9	78256.5	43123.3
M655T450	[M-H+2Na]+	1-(1,2-dihexanoylphosphatidyl)inositol-4-phosphate	0.217721	0.590912	0.0152665	655.166	449.515			Lipids and lipid-like molecules	Glycerophospholipids	Glycerophosphoinositol phosphates	8779.45	1679.97	5187.89	2176.07
M194T331_2	[M+H]+	1-(1',3'-benzodioxol-5'-yl)-2-butanamine	0.249503	1.25599	0.391105	194.117	330.826						48573.6	16645	61008.1	26173.3
M349T219	[M+H]+	11.beta.,21-dihydroxy-5.beta.-pregnane-3,20-dione	0.255451	2.23673	0.0266947	349.257	218.575		C05475	Lipids and lipid-like molecules	Steroids and steroid derivatives	Hydroxysteroids	7833.51	2883.31	17521.4	7832.31
M341T37_2	[M+H]+	11-hexadecenoic acid, 16-[[(ethylamino)carbonyl]amino]-, (11z)-	0.280716	1.5751	0.00245256	341.305	37.2795			Lipids and lipid-like molecules	Fatty Acyls	Fatty acids and conjugates	50216.1	11024.1	79095.3	11703.4
M383T408	[M+H]+	1-[(1-methylpiperidin-2-yl)methyl]-3-(1-naphthoyl)indole	0.581989	0.450081	0.00797503	383.201	408.495			Organoheterocyclic compounds	Indoles and derivatives	Naphthoylindoles	52924.3	19299.6	23820.2	3970.41
M308T39_2	M+	11(Z),14(Z)-Eicosadienoic Acid	0.20375	1.43912	0.655348	308.263	38.7465						26432.3	35637.9	38039.4	43740.9
M480T188_2	[M+H]+	1-(1z-hexadecenyl)-sn-glycero-3-phosphocholine	2.07667	1.08859	0.916752	480.343	188.23	HMDB0010407		Lipids and lipid-like molecules	Glycerophospholipids	Glycerophosphocholines	1.1521e+06	1.8965e+06	1.25416e+06	967443
M417T158	[M+H]+	1,24-dihydroxyvitamin d3	0.481297	2.81641	0.00640053	417.334	157.818		C12919	Lipids and lipid-like molecules	Steroids and steroid derivatives	Vitamin D and derivatives	18518.9	7224.57	52156.9	20681
M241T144	[M+H]+	1,2-benzenediamine, 4-methyl-n1-(3-phenylpropyl)-	0.477877	1.94295	0.215611	241.169	144.317			Benzenoids	Benzene and substituted derivatives	Phenylpropylamines	27718.9	17365.3	53856.5	40656.7
M536T332	[M+Na]+	1,2-bis(heptanoylthio) glycerophosphocholine	0.164375	0.6523	0.271335	536.211	332.026			Organic nitrogen compounds	Organonitrogen compounds	Quaternary ammonium salts	11475.4	6559.02	7485.38	3962.44
M510T210	[M+H]+	1,2-bis(o-octanoyl)-sn-glycerylphophorylcholine	0.137806	1.54909	0.0395853	510.319	210.139			Lipids and lipid-like molecules	Glycerophospholipids	Glycerophosphocholines	9907.88	4386.39	15348.2	2684.77
M72T303	[M+H-NH3]+	1,2-diamino-2-methylpropane	0.71083	0.673183	0.188422	72.0802	303.045			Organic nitrogen compounds	Organonitrogen compounds	Amines	193119	94257.2	130005	33336.4
M423T291	[M+Na]+	1,2-didecanoyl-sn-glycerol	0.108309	1.01061	0.964255	423.319	290.7	HMDB0092961		Lipids and lipid-like molecules	Glycerolipids	Diradylglycerols	10198.6	3885.02	10306.8	3555.22
M591T35_2	[M+Na]+	1,2-dihexadecanoyl-sn-glycerol	0.234216	1.11451	0.68258	591.495	34.638			Lipids and lipid-like molecules	Glycerolipids	Diradylglycerols	112091	51623.9	124926	44494.7
M329T35	[M+H]+	1,2-dihydroxyheptadec-16-en-4-yl acetate	0.710101	3.74231	0.048622	329.268	35.45	HMDB0031045		Lipids and lipid-like molecules	Fatty Acyls	Fatty alcohols	25600.1	13861.8	95803.5	68548.6
M327T40	[M+H]+	1,2-dihydroxyheptadec-16-yn-4-yl acetate	0.284897	1.60679	0.0915164	327.231	39.5095	HMDB0031049		Lipids and lipid-like molecules	Fatty Acyls	Fatty alcohols	27113.2	14538.2	43565.4	13306.6
M559T335	[M+Na]+	1,2-dilauroyl-sn-glycero-3-phosphate	0.239195	0.572684	0.14122	559.354	335.143			Lipids and lipid-like molecules	Glycerophospholipids	Glycerophosphates	17921.3	9823.6	10263.3	4287.94
M439T200	[M+H-C2H8NO4P]+	1,2-dilauroyl-sn-glycero-3-phosphoethanolamine	0.101853	1.00648	0.978406	439.387	199.7			Lipids and lipid-like molecules	Glycerophospholipids	Glycerophosphoethanolamines	13246.1	5182.46	13331.9	4575.09
M479T192	[M+Na]+	1,2-dilauroyl-sn-glycerol	0.187243	1.47586	0.227474	479.355	191.701	HMDB0093027		Lipids and lipid-like molecules	Glycerolipids	Diradylglycerols	19701.2	11290	29076.2	11761.1
M595T55	[M+H-C2H8O4NP]+	1,2-dilinolenoyl-sn-glycero-3-phosphoethanolamine	0.0348222	1.17226	0.36756	595.491	54.711	HMDB0009161		Lipids and lipid-like molecules	Glycerophospholipids	Glycerophosphoethanolamines	12902.2	4287.88	15124.7	3056.98
M635T33	[M+NH4]+	1,2-dilinoleoylglycerol	1.15978	0.796663	0.541573	634.537	33.337			Lipids and lipid-like molecules	Fatty Acyls	Lineolic acids and derivatives	471715	135237	375798	311260
M741T151_1	[M+H]+	1,2-dilinoleoyl-sn-glycero-3-phosphoethanolamine	0.428498	2.11585	0.129408	740.521	150.999	HMDB0009093		Lipids and lipid-like molecules	Glycerophospholipids	Glycerophosphoethanolamines	30067.3	17104.6	63617.9	42048.7
M636T158_2	[M+H]+	1,2-dimyristoyl-sn-glycero-3-phosphoethanolamine	0.522343	3.03666	0.00184268	636.457	157.949			Lipids and lipid-like molecules	Glycerophospholipids	Glycerophosphoethanolamines	16951.2	5790.12	51475	17466.7
M745T150	[M+H]+	1,2-dioleoyl-sn-glycero-3-phosphoethanolamine	0.905752	2.97536	0.0223051	744.555	149.837	HMDB0009059		Lipids and lipid-like molecules	Glycerophospholipids	Glycerophosphoethanolamines	58310.5	31105.8	173495	90170.5
M604T201	[M+H-H2O]+	1,2-dioleoyl-sn-glycerol	0.149335	1.00088	0.99834	603.532	201.461	HMDB0007218		Lipids and lipid-like molecules	Glycerolipids	Diradylglycerols	8378.92	4114.79	8386.32	6568.16
M688T155	[M+H]+	1,2-dipalmitoleoyl-sn-glycero-3-phosphoethanolamine	0.440147	6.50234	0.0103912	688.489	154.708	HMDB0008957		Lipids and lipid-like molecules	Glycerophospholipids	Glycerophosphoethanolamines	4414.65	2860.31	28705.5	17022.7
M473T323	[M+Na]+	1,2-dithiolane-3-pentanamide, n,n'-1,3-propanediylbis-	0.150464	1.05538	0.654474	473.134	323.137			Organoheterocyclic compounds	Dithiolanes	Lipoamides	19478.2	4644.93	20557	2402.47
M627T429	[M+H-H2O]+	1(2h)-pyrimidineacetamide, n-[(1s,3s,4s)-4-[[2-(2,6-dimethylphenoxy)acetyl]amino]-3-hydroxy-5-phenyl-1-(phenylmethyl)pentyl]tetrahydro-4-hydroxy-.alpha.-(1-methylethyl)-2-oxo-, (.alpha.s)-	0.0801132	1.14297	0.543179	627.345	428.972			Organic acids and derivatives	Carboxylic acids and derivatives	Amino acids, peptides, and analogues	18591.4	7113.71	21249.5	6209.97
M643T189	[M+H]+	1(2h)-pyrimidineacetamide, n-[(1s,3s,4s)-4-[[2-(2,6-dimethylphenoxy)acetyl]amino]-3-hydroxy-5-phenyl-1-(phenylmethyl)pentyl]tetrahydro-.alpha.-(1-methylethyl)-2,4-dioxo-, (.alpha.s)-	0.179329	0.721903	0.164231	643.341	188.852			Organic acids and derivatives	Carboxylic acids and derivatives	Amino acids, peptides, and analogues	8977.49	2827.53	6480.88	2415.85
M227T243	[M+H]+	(-)-12-hydroxyjasmonic acid	0.178646	0.560823	0.227773	227.128	243.223			Lipids and lipid-like molecules	Fatty Acyls	Lineolic acids and derivatives	12770	9185.8	7161.71	3296.85
M343T258	[M+Na]+	12s-hydroxy-5z,8z,10e,14z-eicosatetraenoic acid	0.2806	0.62499	0.331725	343.232	258.048		C14777	Lipids and lipid-like molecules	Fatty Acyls	Eicosanoids	35310.7	27034.8	22068.8	10566.1
M499T37_1	[M+H-H2O]+	13,14-epoxyfluprostenol isopropyl ester	0.311906	1.9512	0.0581939	499.225	36.7695						23676.1	16743.5	46196.9	16560.2
M259T409	[M+H]+	1,3-benzenediol, 5-methyl-4-[(1r,6r)-3-methyl-6-(1-methylethenyl)-2-cyclohexen-1-yl]-	0.857677	23.9979	0.0157888	259.164	409.108			Lipids and lipid-like molecules	Prenol lipids	Monoterpenoids	3855.04	1464.44	92512.8	68305.6
M142T263_1	[M+2H]2+	1,3-bis(tris(hydroxymethyl)methylamino)propane	0.0833586	1.55548	0.330699	142.122	262.988			Organic nitrogen compounds	Organonitrogen compounds	Amines	3768.91	1144.32	5862.47	4433.59
M209T172	[M+H]+	1-(3-fluorobenzyl)-4-piperidinamine	0.322638	0.916223	0.831227	209.163	171.81			Organoheterocyclic compounds	Piperidines	Benzylpiperidines	31298.6	17378.3	28676.5	20402.4
M295T74	[M+H]+	13-keto-9z,11e-octadecadienoic acid	0.933445	2.2121	0.0183292	295.226	73.8695	HMDB0004668		Lipids and lipid-like molecules	Fatty Acyls	Lineolic acids and derivatives	107582	34823.5	237981	97567.7
M777T475	[M+Na]+	13oh-terracinolide g	0.225243	2.315	0.171471	777.282	475.286						5108.02	2384.03	11825.1	9912.89
M180T363	[M+H]+	1-(3-pyridyl)-1-butanone-4-carboxylic acid	0.261699	2.18808	0.350356	180.076	362.731	HMDB0000992	C19569	Organic acids and derivatives	Keto acids and derivatives	Gamma-keto acids and derivatives	14603.3	2273.07	31953.1	39535.3
M315T40_2	[M+H]+	1,4a-dimethyl-9-oxo-7-propan-2-yl-3,4,10,10a-tetrahydro-2h-phenanthrene-1-carboxylic acid	0.280406	1.70089	0.0350643	315.194	39.886			Lipids and lipid-like molecules	Prenol lipids	Diterpenoids	21709.6	10482	36925.6	9227.45
M604T164	[M+H]+	14-benzoylaconine	0.69077	9.07985	0.00585954	604.324	163.689			Lipids and lipid-like molecules	Prenol lipids	Diterpenoids	7968.65	4448.48	72354.1	41056.2
M300T332	[M+NH4]+	1,4-d-xylobiose	0.673254	0.787232	0.593773	300.129	331.742		C01630	Organic oxygen compounds	Organooxygen compounds	Carbohydrates and carbohydrate conjugates	175513	122160	138170	89717.9
M217T394	[M+H]+	1-(4-piperidinyl)-1,3-dihydro-2h-indol-2-one	0.0246229	1.18722	0.539441	217.153	394.475			Organoheterocyclic compounds	Indoles and derivatives	N-alkylindoles	44312.9	23478.1	52609.4	17356.4
M671T217_2	[M+H-H2O]+	1',4-sophorolactone 6',6-diacetate	0.256685	0.635202	0.0678432	671.359	216.529						16526.4	6300.51	10497.6	1916.4
M433T287	[M+H]+	15.beta.-hydroxycyproterone acetate	0.29105	0.565115	0.0777047	433.168	287.456			Lipids and lipid-like molecules	Steroids and steroid derivatives	Pregnane steroids	19285.6	9460.5	10898.6	1235.68
M317T203	[M+H-H2O]+	15-deoxy-.delta.12,14-prostaglandin d2	0.727574	6.43777	0.0136761	317.224	202.656			Lipids and lipid-like molecules	Fatty Acyls	Eicosanoids	11377.6	5513.38	73246.5	46007.6
M284T128	[M+K]+	15-deoxy-goyazensolide	0.434362	1.864	0.0010178	284.33	128.456			Organoheterocyclic compounds	Lactones	Gamma butyrolactones	32321.4	10252.4	60247.1	9008.33
M439T413	[M+H-H2O]+	15-ketofluprostenol	0.427438	0.463863	0.086912	439.18	413.406			Lipids and lipid-like molecules	Fatty Acyls	Eicosanoids	40795.6	24647.2	18923.6	7517.64
M319T207	[M+H]+	15-oxo-5z,8z,11z,13e-eicosatetraenoic acid	0.0920796	1.603	0.123344	319.241	207.06	HMDB0010210	C04577	Lipids and lipid-like molecules	Fatty Acyls	Fatty acids and conjugates	9870.06	5851.62	15821.7	5320.7
M353T39	[M+H-H2O]+	15(r),19(r)-hydroxyprostaglandin e1	0.237811	1.67491	0.116955	353.23	38.942			Lipids and lipid-like molecules	Fatty Acyls	Eicosanoids	18799.5	8140.62	31487.3	14392.1
M323T41	[M+H-H2O]+	15s-hydroperoxy-11z,13e-eicosadienoic acid	0.346921	1.8369	0.246223	323.257	41.005			Lipids and lipid-like molecules	Fatty Acyls	Eicosanoids	28877.7	8706.08	53045.3	43000.6
M363T225	[M+H-H2O]+	16,16-dimethylprostaglandin d2	0.507027	0.484085	0.0662644	363.262	224.748						52200.6	26505.5	25269.5	12292.5
M145T450	[M+H-H2O]+	1,6-anhydro-.beta.-d-glucose	0.554631	0.328733	0.0111781	145.049	449.886	HMDB0000640					44349.6	19860.3	14579.2	8096.91
M295T52	(M+Na)+	16-Hydroxypalmitic acid	0.533872	0.957427	0.891357	295.226	52.048	HMDB0006294	C18218	Lipids and lipid-like molecules	Fatty Acyls	Fatty acids and conjugates	255059	151019	244201	85002.2
M444T237	[M+H]+	16-phenoxytetranorprostaglandin f2.alpha. cyclopropyl methyl amide	0.205846	0.901746	0.679877	444.293	236.652			Lipids and lipid-like molecules	Fatty Acyls	Eicosanoids	38412.3	15939	34638.2	11847.4
M386T410	[M+H-H2O]+	16-phenoxytetranorprostaglandin f2.alpha. methylamide	0.166362	0.820047	0.43552	386.226	409.909			Lipids and lipid-like molecules	Fatty Acyls	Eicosanoids	13897.5	5660.57	11396.6	3918.01
M407T332_2	[M+Na]+	17,20-dimethylprostaglandin f1.alpha.	0.338468	0.311294	0.0225064	407.288	331.663			Lipids and lipid-like molecules	Fatty Acyls	Eicosanoids	17217	9616.71	5359.57	2076.42
M733T244	[M+Na]+	[17-(2,6-dihydroxy-6-methyl-3-oxoheptan-2-yl)-3-hydroxy-4,4,9,13,14-pentamethyl-2-[3,4,5-trihydroxy-6-(hydroxymethyl)oxan-2-yl]oxy-2,3,7,8,10,11,12,15,16,17-decahydro-1h-cyclopenta[a]phenanthren-16-yl] acetate	0.0293948	1.15724	0.561887	733.416	244.444			Lipids and lipid-like molecules	Steroids and steroid derivatives	Steroidal glycosides	9067.7	4106.7	10493.5	3372.58
M1120T287	[M+Na]+	[17-acetyl-8,14,17-trihydroxy-3-[5-[5-[3-hydroxy-4-methoxy-6-methyl-5-[3,4,5-trihydroxy-6-(hydroxymethyl)oxan-2-yl]oxyoxan-2-yl]oxy-4-methoxy-6-methyloxan-2-yl]oxy-4-methoxy-6-methyloxan-2-yl]oxy-10,13-dimethyl-1,2,3,4,5,6,7,9,11,12,15,16-dodecahydrocyclopenta[a]phenanthren-12-yl] benzoate	0.066307	1.67998	0.0885015	1119.53	286.783			Lipids and lipid-like molecules	Steroids and steroid derivatives	Steroidal glycosides	2034.81	704.437	3418.44	1480.56
M297T255	[M+H-2H2O]+	17.alpha.-hydroxypregnenolone	0.175343	1.37586	0.453782	297.217	255.264		C05138	Lipids and lipid-like molecules	Steroids and steroid derivatives	Pregnane steroids	11057.5	7465.81	15213.5	9296.46
M549T276	[2M+H]+	17.alpha.-nandrolone	0.132271	1.68002	0.266592	549.395	276.384			Lipids and lipid-like molecules	Steroids and steroid derivatives	Estrane steroids	4783.94	2388.04	8037.14	5702.55
M457T421	[M+H]+	1,7-dideacetoxy-1,7-dioxo-3-deacetylkhivorin	0.207955	0.739577	0.29117	457.228	421.08						17922.2	8484.28	13254.9	3965.06
M442T421_2	[M+H-H2O]+	17-phenyltrinorprostaglandin e2 serinolamide	0.207993	2.39953	0.00980238	442.267	420.642			Lipids and lipid-like molecules	Fatty Acyls	Eicosanoids	6812.69	1470.11	16347.3	6539
M348T234	[M+H-3H2O]+	17-phenyltrinorprostaglandin f2a methylamide	0.0410213	1.02287	0.930747	348.252	234.387			Lipids and lipid-like molecules	Fatty Acyls	Eicosanoids	13744.1	7093.02	14058.5	3450.09
M466T262	[M+H-H2O]+	17-trifluoromethylphenyltrinorprostaglandin f2.alpha. ethylamide	0.22426	1.48635	0.216777	466.274	261.555			Lipids and lipid-like molecules	Fatty Acyls	Eicosanoids	14622.2	7626.83	21733.7	9344.42
M481T47	[M+H-H2O]+	17-trifluoromethylphenyltrinorprostaglandin f2.alpha. isopropyl ester	0.248353	2.35426	0.00162776	481.246	46.7435			Lipids and lipid-like molecules	Fatty Acyls	Eicosanoids	7303.24	2049.7	17193.7	4751.77
M361T241	[M+H-H2O]+	1,9-dideoxyforskolin	0.224047	0.732928	0.357665	361.242	240.575			Lipids and lipid-like molecules	Prenol lipids	Triterpenoids	23902.9	10697.8	17519.1	10233.1
M353T371	[M+H-H2O]+	19(r)-hydroxyprostaglandin f2.alpha.	0.371788	2.38818	0.0199058	353.214	370.561			Lipids and lipid-like molecules	Fatty Acyls	Eicosanoids	17213.7	7714.54	41109.4	17706.3
M143T377	[M+H]+	1-acetyl-3-piperidinamine	0.470184	0.144836	0.0148561	143.117	376.579			Organoheterocyclic compounds	Piperidines	N-acylpiperidines	28277.9	18397.2	4095.67	676.195
M567T227	[M+Na]+	1alpa,3beta-diacetoxy-22-hopanol	0.200241	1.69668	0.0163922	567.381	226.899						11326.3	4964.54	19217.1	3590.73
M102T404_2	[M+H]+	1-aminocyclopropanecarboxylic acid	0.382652	1.05392	0.881551	102.054	404.469	HMDB0036458	C01234	Organic acids and derivatives	Carboxylic acids and derivatives	Amino acids, peptides, and analogues	77010.9	30785.9	81163	52358.4
M596T267	[M-H+2Na]+	1-arachidoyl-2-hydroxy-sn-glycero-3-phosphocholine	0.455054	5.33376	0.265786	596.376	266.54	HMDB0010390		Lipids and lipid-like molecules	Glycerophospholipids	Glycerophosphocholines	7428.55	3219.27	39622.1	60986.1
M562T182	[M+H-H2O]+	1-behenoyl-2-hydroxy-sn-glycero-3-phosphocholine	0.306089	3.11587	0.00133528	562.421	181.744	HMDB0010398		Lipids and lipid-like molecules	Glycerophospholipids	Glycerophosphocholines	6440.25	3056.17	20067	6214.39
M370T425	[M+H]+	1-(cyclohexylmethyl)-n-(4,4-dimethyl-2-oxotetrahydrofuran-3-yl)-1h-indazole-3-carboxamide	0.304133	0.651849	0.377199	370.197	424.787			Organic acids and derivatives	Carboxylic acids and derivatives	Amino acids, peptides, and analogues	36619.2	28578	23870.2	11618.2
M197T214	[M+H]+	1-(cyclopentylcarbonyl)-4-piperidinamine	0.227364	0.72203	0.435877	197.164	213.61			Organoheterocyclic compounds	Piperidines	N-acylpiperidines	14076.8	8177.77	10163.9	7023.36
M450T369	[M+K]+	1-decanoyl-2-hydroxy-sn-glycero-3-phosphocholine	0.569984	0.193139	0.0236884	450.186	368.707			Lipids and lipid-like molecules	Glycerophospholipids	Glycerophosphocholines	42761.7	28924.9	8258.93	1150.78
M504T228	[M+H]+	1-eicosatrienoyl-sn-glycero-3-phosphoethanolamine	0.185031	1.6122	0.11536	504.314	227.572			Lipids and lipid-like molecules	Glycerophospholipids	Glycerophosphoethanolamines	17998.5	6834.41	29017.2	12548
M554T231	[M-H+2Na]+	1-heptadecanoyl-sn-glycero-3-phosphocholine	0.111298	1.09246	0.775644	554.304	231.315	HMDB0012108		Lipids and lipid-like molecules	Glycerophospholipids	Glycerophosphocholines	22147	3308.84	24194.8	15283.4
M290T259_2	[M+H]+	1-heptanone, 1-(4-methoxyphenyl)-2-(1-pyrrolidinyl)-	0.28418	1.95757	0.108321	290.21	258.757			Organic oxygen compounds	Organooxygen compounds	Carbonyl compounds	15902.4	7229.46	31130.2	17906
M759T149_1	[M+H]+	1-hexadecanoyl-2-octadecadienoyl-sn-glycero-3-phosphocholine	4.86138	2.18523	0.169485	758.569	148.708			Lipids and lipid-like molecules	Glycerophospholipids	Glycerophosphocholines	3.87146e+06	3.4234e+06	8.46004e+06	6.02457e+06
M769T144	[M+H]+	1-hexadecyl-2-(5z,8z,11z,14z-eicosatetraenoyl)-sn-glycero-3-phosphocholine	0.980371	2.83378	0.0173783	768.584	143.5			Lipids and lipid-like molecules	Glycerophospholipids	Glycerophosphocholines	89109.7	75513.4	252517	103850
M504T188	[M+Na]+	1-hexadecyl-sn-glycero-3-phosphocholine	0.542604	3.29091	0.0368196	504.343	187.675			Lipids and lipid-like molecules	Glycerophospholipids	Glycerophosphocholines	19663.4	15092.6	64710.6	39016.3
M358T403	[M+H-NH3]+	1h-indazole-1-pentanoic acid, 3-[[[1-(aminocarbonyl)-2,2-dimethylpropyl]amino]carbonyl]-	0.46201	0.659457	0.102025	358.162	402.794			Organoheterocyclic compounds	Benzopyrazoles	Indazoles	53728.2	16578.4	35431.5	15546.3
M383T391_2	[M+Na]+	1h-indazole-1-pentanoic acid, 3-[[[1-(aminocarbonyl)-2-methylpropyl]amino]carbonyl]-	0.490089	0.687012	0.197653	383.155	390.583			Organic acids and derivatives	Carboxylic acids and derivatives	Amino acids, peptides, and analogues	55102.6	22833.6	37856.1	16110.4
M383T368	[M+Na]+	1h-indazole-3-carboxamide, n-[1-(aminocarbonyl)-2,2-dimethylpropyl]-1-(5-hydroxypentyl)-	0.0580144	1.40099	0.103054	383.225	367.862			Organoheterocyclic compounds	Benzopyrazoles	Indazoles	10196.8	4504.99	14285.5	2382.71
M328T331_2	[M+H-NH3]+	1h-indazole-3-carboxamide, n-[1-(aminocarbonyl)-2,2-dimethylpropyl]-1-pentyl-	0.300007	0.743095	0.349784	328.221	331.266			Organic acids and derivatives	Carboxylic acids and derivatives	Amino acids, peptides, and analogues	29737.3	14673.7	22097.6	9380.25
M332T237_2	[M+H-NH3]+	1h-indazole-3-carboxamide, n-[(1s)-1-(aminocarbonyl)-2-methylpropyl]-1-(5-fluoropentyl)-	0.285916	2.50559	0.0779144	332.162	236.688			Organic acids and derivatives	Carboxylic acids and derivatives	Amino acids, peptides, and analogues	12209.9	5870.21	30593	20089.4
M542T108	[M+H]+	1h-indazole-4-carboxamide, n-[(1,2-dihydro-6-methyl-2-oxo-4-propyl-3-pyridinyl)methyl]-1-(1-methylethyl)-6-[2-(4-methyl-1-piperazinyl)-4-pyridinyl]-	0.471407	2.28282	0.0719076	542.327	107.62			Organoheterocyclic compounds	Diazinanes	Piperazines	25862.1	24594.7	59038.5	27464.2
M567T163	[M+Na]+	1h-indole-3-acetamide, 1-(2,2-diethoxyethyl)-2,3-dihydro-n-(4-methylphenyl)-3-[[[(4-methylphenyl)amino]carbonyl]amino]-2-oxo-, (+)-	0.254704	1.39121	0.365246	567.268	163.463			Benzenoids	Benzene and substituted derivatives	N-phenylureas	33971.6	18436.2	47261.5	25333.1
M419T221	[M+Na]+	1h-indole-3-carboxylic acid, 1-[(4-fluorophenyl)methyl]-, 8-quinolinyl ester	0.159355	2.54496	0.0153528	419.116	220.518			Organoheterocyclic compounds	Indoles and derivatives	Indolecarboxylic acids and derivatives	3286.45	704.833	8363.89	3826.46
M398T279	[M+Na]+	1h-indole-3-carboxylic acid, 1-(5-fluoropentyl)-, 1-naphthalenyl ester	0.203633	0.688221	0.18569	398.167	279.464			Organoheterocyclic compounds	Indoles and derivatives	Indolecarboxylic acids and derivatives	13434.7	6375.37	9246.02	1669.61
M359T422_2	[M+H]+	1h-indole-3-carboxylic acid, 1-pentyl-, 8-quinolinyl ester	0.265211	1.03048	0.927849	359.187	422.391			Organoheterocyclic compounds	Indoles and derivatives	Indolecarboxylic acids and derivatives	42730.5	17181.6	44033.2	26242.8
M247T48	[M+H]+	1h-indole-3-ethanamine, 5-methoxy-n-methyl-n-(1-methylethyl)-	0.374727	2.28399	0.0611284	247.166	47.698			Organoheterocyclic compounds	Indoles and derivatives	Tryptamines and derivatives	20519.5	16481.5	46866.4	22551.4
M568T444	[M+H]+	1h-indole-5-sulfonamide, n-(3-chlorophenyl)-3-[[3,5-dimethyl-4-[(4-methyl-1-piperazinyl)carbonyl]-1h-pyrrol-2-yl]methylene]-2,3-dihydro-n-methyl-2-oxo-, (3z)-	0.0687718	1.35303	0.243131	568.183	444.356			Benzenoids	Benzene and substituted derivatives	Sulfanilides	18803	9120.03	25441	7746.64
M393T277	[M+H]+	1h-pyrano[3',4':6,7]indolizino[1,2-b]quinoline-3,14(4h,12h)-dione, 4,11-diethyl-4,9-dihydroxy-, (4s)-	0.2043	2.03782	0.00849184	393.136	277.286	HMDB0060510	C11173				6383.34	1620.11	13008.1	4236.86
M212T382	[M+H]+	1h-pyrazolo[3,4-d]pyrimidin-4-amine, 1-phenyl-	0.601737	0.564277	0.0724721	212.091	381.507			Organoheterocyclic compounds	Azoles	Pyrazoles	77223.9	31179.2	43575.7	20796.9
M457T193	[M+H]+	1h-pyrazolo[3,4-d]pyrimidine, 1-methyl-3-[1-methyl-5-(4-methylphenyl)-1h-pyrazol-4-yl]-4-[(3s)-3-(1-piperidinyl)-1-pyrrolidinyl]-	0.335241	2.4342	0.0311941	457.303	192.848			Organoheterocyclic compounds	Azoles	Pyrazoles	10800.4	6477.83	26290.4	12217.5
M459T270	[M+H]+	1h-pyrrole-2-carboxamide, n-[1-(3-chloro-4-fluorophenyl)-2-hydroxyethyl]-4-[4-(3-chlorophenyl)-1h-pyrazol-3-yl]-	0.102576	1.91749	0.101401	459.068	270.283			Organoheterocyclic compounds	Azoles	Pyrazoles	2327.48	469.517	4462.91	2605.02
M136T350	[M+H]+	1-hydroxybenzotriazole	0.98885	1.68914	0.0512926	136.047	350.461						383764	222959	648230	147284
M413T210_2	[M+H]+	1-hydroxy vitamin d2	0.559426	4.35502	0.00624677	413.346	209.588		C08211	Lipids and lipid-like molecules	Steroids and steroid derivatives	Vitamin D and derivatives	11891.1	4903.94	51786	25403.1
M620T48	[M+H]+	1-linoleoyl-2-oleoyl-rac-glycerol	0.290634	0.665091	0.241024	619.524	48.24			Lipids and lipid-like molecules	Fatty Acyls	Lineolic acids and derivatives	25407.3	14629.5	16898.2	4360.41
M126T332	[M+H]+	1-methylhistamine	0.0609508	1.30933	0.492912	126.101	332.072	HMDB0000898	C05127	Organic nitrogen compounds	Organonitrogen compounds	Amines	5354.01	3742.05	7010.18	3615.57
M137T298	M+	1-Methylnicotinamide	1.85107	0.202301	0.124386	137.07	298.393	HMDB0000699	C02918	Organoheterocyclic compounds	Pyridines and derivatives	Pyridinecarboxylic acids and derivatives	561636	592611	113620	74016.6
M355T37_3	[M+H]+	1-monolinoleoyl-rac-glycerol	0.45426	1.29926	0.234562	355.284	37.429			Lipids and lipid-like molecules	Fatty Acyls	Lineolic acids and derivatives	131372	31856.4	170686	61763.2
M426T207	[M+H]+	1-myristoyl-2-hydroxy-sn-glycero-3-phosphoethanolamine	1.33839	7.15274	0.128043	426.261	207.426	HMDB0011500		Lipids and lipid-like molecules	Glycerophospholipids	Glycerophosphoethanolamines	44848.5	20175	320790	371308
M387T58	[M+H]+	1-o-b-d-glucopyranosyl sinapate	0.319107	0.552844	0.00193216	387.143	57.7425			Phenylpropanoids and polyketides	Cinnamic acids and derivatives	Hydroxycinnamic acids and derivatives	16622.7	2548.58	9189.74	3070.21
M592T188	(M+CH3CN+H)+	1-O-(cis-9-Octadecenyl)-2-O-acetyl-sn-glycero-3-phosphocholine	0.399229	3.41444	0.00570369	592.43	187.785						9819.19	7797.49	33527.1	12973.1
M304T242	[M+H]+	1-octanone, 1-(4-methoxyphenyl)-2-(1-pyrrolidinyl)-	0.119183	1.02956	0.953795	304.225	242.199			Organic oxygen compounds	Organooxygen compounds	Carbonyl compounds	30003.2	29609.2	30890.2	15416
M632T263	[M+Na]+	1-o-hexadecyl-2-deoxy-2-thio-r-(heptanoyl)-sn-glyceryl-3-phosphocholine	0.174344	1.99224	0.0363719	632.419	263.041			Organic nitrogen compounds	Organonitrogen compounds	Quaternary ammonium salts	5275.56	2541.31	10510.2	4127.12
M578T164	[M+K]+	1-o-hexadecyl-2-deoxy-2-thio-s-acetyl-sn-glyceryl-3-phosphorylcholine	0.328364	0.765504	0.625232	578.312	163.697			Organic nitrogen compounds	Organonitrogen compounds	Quaternary ammonium salts	40534.8	39205.9	31029.5	15552
M539T120	[M+H]+	1-o-hexadecyl-2-o-(n-methylcarbamoyl)-sn-glyceryl-3-phosphorylcholine	0.123318	1.67543	0.0632521	539.358	119.516			Lipids and lipid-like molecules	Glycerophospholipids	Glycerophosphocholines	5209.8	2837.7	8728.66	2477.26
M421T368	[M+Na]+	1-oleoyl-2-acetyl-sn-glycerol	0.442221	0.675773	0.130851	421.305	368.408			Lipids and lipid-like molecules	Glycerolipids	Diradylglycerols	53789.6	20989.5	36349.5	10998.5
M480T201_2	[M+H]+	1-oleoyl-sn-glycero-3-phosphoethanolamine	0.972253	2.77173	0.0164132	480.308	200.741	HMDB0011506		Lipids and lipid-like molecules	Glycerophospholipids	Glycerophosphoethanolamines	180796	135393	501118	208719
M510T34	[M+H]+	1-o-octadecyl-sn-glyceryl-3-phosphorylcholine	0.787267	4.27273	0.065267	510.393	34.01	HMDB0011149		Lipids and lipid-like molecules	Glycerophospholipids	Glycerophosphocholines	27673	21969.6	118239	95326.1
M328T426_1	[M+NH4]+	1-o-trans-cinnamoyl-beta-d-glucopyranose	0.623064	0.238984	0.0214893	328.122	425.65			Phenylpropanoids and polyketides	Cinnamic acids and derivatives	Cinnamic acid esters	50577.6	31462.4	12087.2	3153.08
M742T426	[M+Na]+	1-palmitoyl-2-(4-ketododec-3-enedioyl)phosphatidylcholine	0.13482	1.68684	0.113792	742.411	425.921			Lipids and lipid-like molecules	Glycerophospholipids	Glycerophosphocholines	6963.34	893.166	11746.1	6106.65
M688T332_2	[M+Na]+	1-palmitoyl-2-azelaoylphosphatidylcholine	0.41955	4.7408	0.141101	688.403	331.663			Lipids and lipid-like molecules	Glycerophospholipids	Glycerophosphocholines	7426.79	6599.56	35208.9	38308.2
M807T144_1	[M+H]+	1-palmitoyl-2-docosahexaenoyl-sn-glycero-3-phosphocholine	1.44098	2.0404	0.126231	806.569	144.055	HMDB0007991		Lipids and lipid-like molecules	Glycerophospholipids	Glycerophosphocholines	515751	378992	1.05234e+06	611279
M759T62	[M+H]+	1-palmitoyl-2-linoleoyl-sn-glycero-3-phosphocholine	0.557124	2.65554	0.124655	758.568	61.9155	HMDB0007973		Lipids and lipid-like molecules	Glycerophospholipids	Glycerophosphocholines	37726.6	55888.8	100185	61802.2
M602T201	[M+H-C16H32O2]+	1-palmitoyl-2-oleoyl-3-linoleoyl-rac-glycerol	0.125892	1.21772	0.632666	601.516	201.212			Lipids and lipid-like molecules	Glycerolipids	Triradylcglycerols	9138.35	5695.77	11127.9	6999.62
M618T36_1	[M+Na]+	1-palmitoyl-2-oleoyl-sn-glycerol	0.690545	0.597126	0.0689177	617.521	36.149	HMDB0007102		Lipids and lipid-like molecules	Glycerolipids	Diradylglycerols	103826	42534.9	61997.1	17255.8
M538T192	(M+CH3CN+H)+	1-Palmitoyllysophosphatidylcholine	0.639946	3.53253	0.00077997	538.384	192.112						21749.1	11412.7	76829.3	23281
M482T286	[M+H]+	1-pentadecanoyl-sn-glycero-3-phosphocholine	0.0828675	1.40854	0.318228	482.32	286.479	HMDB0010381		Lipids and lipid-like molecules	Glycerophospholipids	Glycerophosphocholines	10559.5	6271.76	14873.5	6707.59
M356T411	[M+H]+	1-pentyl-3-(4-methylnaphthoyl)indole	0.286994	0.639946	0.213528	356.218	410.783			Organoheterocyclic compounds	Indoles and derivatives	Naphthoylindoles	25069.6	12307.9	16043.2	8906.83
M492T293	[M+H]+	1-piperazinecarboxylic acid, 4-[1-[[4-[(1,1-dimethylethoxy)carbonyl]phenyl]methyl]-1h-indol-4-yl]-, 1,1-dimethylethyl ester	0.0479337	1.20364	0.531919	492.3	292.671			Organoheterocyclic compounds	Diazinanes	Piperazines	10222.7	5735.73	12304.4	4334.8
M346T288	[M+H]+	1-piperidinecarboxamide, n-phenyl-4-(3-quinolinylmethyl)-	0.164904	0.793928	0.51837	346.212	287.978						12790.6	8582.78	10154.8	1961.47
M496T258_2	[M+H]+	1-piperidinecarboxylic acid, 4-[6-[4-[(methoxycarbonyl)amino]phenyl]-4-(4-morpholinyl)-1h-pyrazolo[3,4-d]pyrimidin-1-yl]-, methyl ester	0.209032	1.29727	0.604609	496.244	257.76			Benzenoids	Benzene and substituted derivatives	Phenylcarbamic acid esters	12581.5	7234.65	16321.6	13870.2
M364T243	[M+H]+	1-pyrrolidineheptanoic acid, 2-[(1e,3s,4s)-3-hydroxy-4-methyl-1-nonen-6-yn-1-yl]-5-oxo-, (2r)-	0.723242	0.167955	0.00848085	364.258	242.957			Lipids and lipid-like molecules	Fatty Acyls	Fatty acids and conjugates	65026.8	36729	10921.6	4773.68
M306T216	[M+H-2H2O]+	1-pyrrolidineheptanoic acid, 2-(3-hydroxyoctyl)-5-oxo-	0.405751	2.66377	0.0152586	306.242	216.492			Lipids and lipid-like molecules	Fatty Acyls	Fatty acids and conjugates	12959.4	5118.33	34520.8	15688.3
M611T371	[M+Na]+	(1s,2r,4s,9r,10r,14s,15s,17s)-9-(furan-3-yl)-1-hydroxy-15-[(1r)-1-hydroxy-2-methoxy-2-oxoethyl]-10,14,16,16-tetramethyl-7,18-dioxo-3,8-dioxapentacyclo[12.3.1.0,.0,.0,]octadecan-17-yl 2-methylpropanoate	0.0664016	1.10059	0.507654	611.229	370.593			Lipids and lipid-like molecules	Prenol lipids	Triterpenoids	7434.61	2367.39	8182.43	564.335
M888T199	[M+H]+	1-stearoyl-2-arachidonoyl-sn-glycero-3-phospho-(1'-myo-inositol)	0.329595	2.84821	0.00619278	887.562	198.695	HMDB0009815		Lipids and lipid-like molecules	Glycerophospholipids	Glycerophosphoinositols	7812.75	4948.6	22252.4	7933.23
M628T148	(M+H-H2O)+	1-Stearoyl-2-arachidonoyl-sn-glycerol	0.163442	2.01131	0.00504733	627.532	147.773	HMDB0007098/HMDB0007099/HMDB0007100/HMDB0007101/HMDB0007103/HMDB0007108/HMDB0007112/HMDB0007131/HMDB0007132/HMDB0007156/HMDB0007166/HMDB0007170/HMDB0007223/HMDB0007224/HMDB0007248/HMDB0007257/HMDB0007398	C00165	Lipids and lipid-like molecules	Glycerolipids/Fatty Acyls	Diradylglycerols/Lineolic acids and derivatives	5057.22	2233.69	10171.6	2289.01
M833T204	(M-H+2Na)+	1-Stearoyl-2-oleoyl-sn-glycerol 3-phosphocholine (SOPC)	0.725377	29.8156	0.00480995	832.59	204.245	HMDB0000564/HMDB0007878/HMDB0007879/HMDB0007880/HMDB0007882/HMDB0007884/HMDB0007886/HMDB0007887/HMDB0007897/HMDB0007898/HMDB0007911/HMDB0007912/HMDB0007913/HMDB0007914/HMDB0007936/HMDB0007937/HMDB0007938/HMDB0007939/HMDB0007940/HMDB0007958/HMDB0007959/HMDB0007960/HMDB0007961/HMDB0007964/HMDB0007966/HMDB0007967/HMDB0007981/HMDB0007982/HMDB0007983/HMDB0007984/HMDB0007985/HMDB0008002/HMDB0008003/HMD…	C00157	Lipids and lipid-like molecules	Glycerophospholipids	Glycerophosphocholines	2286.75	1010.02	68180.9	40862.6
M341T246	(M+H-H2O)+	1-Stearoyl-rac-glycerol	0.141101	1.75463	0.038723	341.305	246.185						5861.28	3745.45	10284.4	1806.92
M568T191	(M-H+2Na)+	1-Stearoyl-sn-glycerol 3-phosphocholine	0.601294	2.08553	0.0701455	568.337	191.302						81733.7	37408.1	170458	90440.8
M321T162	[M+H]+	20-hydroxyarachidonic acid	0.954986	71.553	1.75876e-05	321.256	161.738	HMDB0005998	C14748	Lipids and lipid-like molecules	Fatty Acyls	Fatty acids and conjugates	1396.1	394.473	99895.3	28826.8
M335T254	[M+H-H2O]+	20-hydroxyleukotriene b4	0.678248	0.463638	0.0495069	335.233	253.724			Lipids and lipid-like molecules	Fatty Acyls	Eicosanoids	94056.1	47537.6	43608	17027.5
M215T362	[M+H-2H2O]+	2-(1',2',3',4'-tetrahydroxybutyl)quinoxaline	0.0997622	0.581433	0.244773	215.064	361.788			Organoheterocyclic compounds	Diazanaphthalenes	Benzodiazines	3146.94	2085.75	1829.74	1153.27
M479T299_2	[M+H-NH3]+	21-deacetoxy-11-oxodeflazacort-3,20-hydrazinecarboxamide	0.209668	0.517504	0.0484832	479.24	299.048			Lipids and lipid-like molecules	Steroids and steroid derivatives	Pregnane steroids	8851.18	4218.17	4580.52	528.946
M96T385	[M+H]+	2(1h)-pyridinone	0.2741	1.02458	0.936051	96.0435	384.65	HMDB0013751	C02502	Organoheterocyclic compounds	Pyridines and derivatives	Hydropyridines	28479	12791.5	29179.2	14087.5
M633T466	[2M+H]+	2(1h)-pyrimidinone, 5-[3-[(1s,2s,4r)-bicyclo[2.2.1]hept-2-yloxy]-4-methoxyphenyl]tetrahydro-	0.195979	2.42275	0.10118	633.348	466.17			Lipids and lipid-like molecules	Prenol lipids	Monoterpenoids	3855.01	2137.36	9339.71	6448.55
M558T31	[M+Na]+	2-(21-amino-3,20-dihydroxydocosan-2-yl)oxy-6-(hydroxymethyl)oxane-3,4,5-triol	0.215321	0.804237	0.631002	558.392	31.192			Lipids and lipid-like molecules	Fatty Acyls	Fatty acyl glycosides	32900.3	27893.9	26459.7	8182.2
M103T356	[M+H-CH4O]+	2-(2-methoxyethoxy)acetic acid	0.378252	3.49133	0.00641419	103.038	355.892			Organic acids and derivatives	Carboxylic acids and derivatives	Carboxylic acids	9932.58	4290.67	34677.9	15539.8
M560T386	[M+Na]+	2,3,9,10,11,12-hexahydro-10s-hydroxy-9-methyl-1-oxo-9r,12s-epoxy-1h-diindolo[1,2,3-fg:3',2',1'-kl]pyrrolo[3,4-i][1,6]benzodiazocine-10-carboxylic acid, hexyl ester	0.203792	0.490615	0.0413991	560.231	386.469			Organoheterocyclic compounds	Indoles and derivatives	Carbazoles	7863.99	3790.99	3858.2	540.039
M212T428	[M+H]+	2',3'-dideoxycytidine	0.653297	6.24701	0.00327612	212.091	428.047	HMDB0015078	C07207	Nucleosides, nucleotides, and analogues	Pyrimidine nucleosides	Pyrimidine 2',3'-dideoxyribonucleosides	10419.2	2713.31	65089.1	31736.1
M367T399	[M+H]+	2,4-pyrimidinediamine, 5-[[3-methoxy-4-[(4-methoxyphenyl)methoxy]phenyl]methyl]-	0.510606	0.526044	0.0737578	367.16	398.519			Benzenoids	Phenol ethers	Anisoles	57101.5	25820.8	30037.9	15862
M536T157	[M+Na]+	2-((4r)-4-((3r,5r,6s,7r,9s,10r,13r,14s,17r)-3,6,7-trihydroxy-10,13-dimethylhexadecahydro-1h-cyclopenta[a]phenanthren-17-yl)pent-2-enamido)ethane-1-sulfonic acid	0.116301	1.34967	0.412966	536.267	157.186			Lipids and lipid-like molecules	Steroids and steroid derivatives	Bile acids, alcohols and derivatives	33386.6	12580.1	45060.8	27848.8
M1032T185	[2M+H]+	2-((4r)-4-((3r,5r,7r,8r,9s,10s,12s,13r,17r)-3,7,12-trihydroxy-10,13-dimethylhexadecahydro-1h-cyclopenta[a]phenanthren-17-yl)pentanamido)ethane-1-sulfonic acid	2.73145	0.320754	0.161062	1031.59	184.785			Lipids and lipid-like molecules	Steroids and steroid derivatives	Bile acids, alcohols and derivatives	1.44017e+06	1.34038e+06	461940	540130
M286T310	[M+H]+	2,4-thiazolidinedione, 5-[(2,2-difluoro-1,3-benzodioxol-5-yl)methylene]-	0.193388	0.303154	0.00640324	285.973	310.19						5617.42	2513.85	1702.94	424.72
M732T35	[M+Na]+	2-[[5-[[2,12-dihydroxy-4,4,10,13,14-pentamethyl-17-(1,5,6-trihydroxy-6-methylheptan-2-yl)-2,3,5,6,7,11,12,15,16,17-decahydro-1h-cyclopenta[a]phenanthren-3-yl]oxy]-3-hydroxy-3-methyl-5-oxopentanoyl]amino]acetic acid	1.038	2.76156	0.149983	732.435	34.734	HMDB0036440		Lipids and lipid-like molecules	Prenol lipids	Triterpenoids	68456.7	65591.6	189047	160006
M210T388	[M+H-NH3]+	2,5-dimethoxy-4-nitrophenethylamine	0.965594	0.32718	0.00405553	210.076	387.867			Benzenoids	Benzene and substituted derivatives	Nitrobenzenes	123330	48524	40350.9	12228.6
M200T198	[M+H]+	2,5-dimethyl-1-phenyl-1h-pyrrole-3-carbaldehyde	0.262387	1.33051	0.419943	200.105	198.067			Organoheterocyclic compounds	Pyrroles	Substituted pyrroles	27412.7	11123	36472.8	21363.7
M365T36	(M+H-2H2O)+	25-hydroxyvitamin D3	0.198508	1.73531	0.087311	365.318	36.061	HMDB0003550	C01561	Lipids and lipid-like molecules	Steroids and steroid derivatives	Vitamin D and derivatives	24259.3	6453.35	42097.6	20032.8
M594T176	[M+H]+	2-(5-oxovaleryl)phosphatidylcholine	0.326063	0.562546	0.175536	594.396	176.242			Lipids and lipid-like molecules	Glycerophospholipids	Glycerophosphocholines	27509.1	18037.6	15475.2	3910.89
M415T222	[M+H]+	(25s)-7-dafachronic acid	0.264845	1.6912	0.20519	415.318	222.171			Lipids and lipid-like molecules	Steroids and steroid derivatives	Bile acids, alcohols and derivatives	25627	19840.9	43340.4	21462.1
M955T435	[M+K]+	2-[[6-[[17-[5,6-dimethyl-3-[3,4,5-trihydroxy-6-(hydroxymethyl)oxan-2-yl]oxyhept-5-en-2-yl]-1-hydroxy-10,13-dimethyl-2,3,4,7,8,9,11,12,14,15,16,17-dodecahydro-1h-cyclopenta[a]phenanthren-3-yl]oxy]-3,4,5-trihydroxyoxan-2-yl]methoxy]-6-(hydroxymethyl)oxane-3,4,5-triol	0.213069	3.39671	0.119672	955.47	435.298			Lipids and lipid-like molecules	Steroids and steroid derivatives	Steroidal glycosides	2726.14	950.713	9259.89	8533.47
M128T382	[M+H-CH5O2N]+	2,6-diaminopimelic acid	0.593361	0.166722	0.00147831	128.069	382.198			Organic acids and derivatives	Carboxylic acids and derivatives	Amino acids, peptides, and analogues	37639.6	16155.8	6275.34	863.493
M219T117	[M+H-H2O]+	2,6-di-tert-butyl-4-hydroxymethylphenol	0.593062	0.650212	0.0797609	219.174	116.931	HMDB0032048		Benzenoids	Benzene and substituted derivatives	Phenylpropanes	72546.6	24749.9	47170.7	15305.4
M192T151	[M+H]+	2,6-di-tert-butylpyridine	0.539194	2.92528	0.0835666	192.174	151.065						18871.8	20051	55205.2	37218.5
M551T417	[M+H-C20H21NO7]+	2',7-bis(acetyl)taxol	0.109812	1.26055	0.338435	551.247	417.026			Lipids and lipid-like molecules	Prenol lipids	Diterpenoids	8205.97	2118.31	10344	4257.54
M390T334	[M+Na]+	2-acetamido-2-deoxy-3-o-(.alpha.-l-fucopyranosyl)-d-glucopyranose	0.203965	0.696489	0.103833	390.137	334.384			Organic oxygen compounds	Organooxygen compounds	Carbohydrates and carbohydrate conjugates	10808	3445.23	7527.67	2221.31
M120T261_2	[M+H-H2O]+	2-amino-1-phenylethanol	2.51582	1.60501	0.260134	120.08	260.715	HMDB0001065	C02735	Organic nitrogen compounds	Organonitrogen compounds	Amines	1.39569e+06	858608	2.2401e+06	1.32841e+06
M326T259	[M+H-C11H17NO3]+	2-amino-2-[2-(4-octylphenyl)ethyl]-1,3-propanediol-n-biotinoyl-1,5-diampentane	0.395246	1.87509	0.0337718	326.168	259.174						30570.6	16611.2	57322.7	17781.3
M168T99	[M+H]+	2-amino-3-methoxybenzoic acid	0.726108	2.27821	0.000217754	168.065	99.316	HMDB0060374		Benzenoids	Benzene and substituted derivatives	Benzoic acids and derivatives	73890	2219.4	168337	37431.1
M162T189	[M+H]+	2-aminoadipic acid	0.345698	1.6616	0.435165	162.054	189.098	HMDB0000510	C00956	Organic acids and derivatives	Carboxylic acids and derivatives	Amino acids, peptides, and analogues	24238.4	11704.1	40274.4	42526
M126T225	[M+H]+	2-aminoethylphosphonic acid	0.514435	0.17782	0.00186313	126.045	225.202	HMDB0011747	C03557	Organic acids and derivatives	Organic phosphonic acids and derivatives	Organic phosphonic acids	31727.6	13857.1	5641.8	1393.14
M110T50	[M+H]+	2-aminophenol	0.0998872	1.37011	0.0920645	110.059	49.8085		C01987	Benzenoids	Benzene and substituted derivatives	Aniline and substituted anilines	23973.2	5829.09	32846	8912.73
M622T457	[3M+H]+	2-(cyclohexylamino)ethanesulfonic acid	0.0256517	1.16732	0.442483	622.292	457.488			Organic nitrogen compounds	Organonitrogen compounds	Cyclohexylamines	9021.52	2430.09	10531	3451.22
M314T257	(M+H-H2O)+	2'-Deoxyadenosine 5'-monophosphate (dAMP)	0.366298	0.45497	0.0131273	314.063	256.854	HMDB0000905	C00360	Nucleosides, nucleotides, and analogues	Purine nucleotides	Purine deoxyribonucleotides	21824.4	8470.59	9929.45	2521.1
M455T210_2	[2M+H]+	2'-deoxycytidine	0.96743	0.890568	0.780895	455.188	210.244	HMDB0000014	C00881	Nucleosides, nucleotides, and analogues	Pyrimidine nucleosides	Pyrimidine 2'-deoxyribonucleosides	404498	208463	360233	276620
M308T448	[M+H]+	2'-deoxycytidine 5'-monophosphate	0.445316	0.483714	0.0410814	308.064	447.889	HMDB0001202	C00239	Nucleosides, nucleotides, and analogues	Pyrimidine nucleotides	Pyrimidine deoxyribonucleotides	35316	12227.1	17082.8	12374.1
M348T257_1	[M+H]+	2'-deoxyguanosine 5'-monophosphate	0.787045	11.5431	0.00183107	348.052	256.854	HMDB0001044	C00362	Nucleosides, nucleotides, and analogues	Purine nucleotides	Purine deoxyribonucleotides	6384.89	4455.53	73701.5	35568.2
M194T367	[M+H-C16H21NO4]+	2-despiperidyl-2-(5-carboxypentylamine)repaglinide	0.977473	8.8498	0.0249126	194.117	366.615			Organic acids and derivatives	Carboxylic acids and derivatives	Amino acids, peptides, and analogues	15779.9	3944.84	139649	105009
M113T126	[M+H]+	(2e,4e)-hexa-2,4-dienoic acid	0.651841	5.66664	0.0461462	113.07	125.872	HMDB0029581		Lipids and lipid-like molecules	Fatty Acyls	Fatty acids and conjugates	15592.5	5091.4	88357.3	71325.9
M154T330	[M+H]+	2-fluoroamphetamine	0.388608	3.37066	0.0339306	154.097	329.704			Benzenoids	Benzene and substituted derivatives	Phenethylamines	8380.19	3226.47	28246.7	17800.4
M493T363	[M+Na-H2O]+	2'-fucosyllactose	0.541135	0.358245	0.00393241	493.152	362.957			Organic oxygen compounds	Organooxygen compounds	Carbohydrates and carbohydrate conjugates	39217.8	13571.2	14049.6	6624.51
M448T452	[M+H-C6H7NO]+	2-hydroxyatorvastatin lactone	0.567843	0.35262	0.0566238	448.191	451.983			Organoheterocyclic compounds	Pyrroles	Substituted pyrroles	54100.8	35874	19077	5851.81
M198T290	[M+H]+	2-hydroxyatrazine	0.203917	1.88355	0.169378	198.122	289.62	HMDB0062766	C06552	Organoheterocyclic compounds	Triazines	1,3,5-triazines	7814.81	6287.51	14719.6	8314.5
M107T216	[M+H-H2O]+	2-hydroxybenzyl alcohol	0.180953	2.54282	4.63212e-05	107.048	216.024	HMDB0059709	C02323	Benzenoids	Benzene and substituted derivatives	Benzyl alcohols	3468.19	1437.72	8818.97	1005.88
M289T400_1	[M+H]+	2-hydroxyestradiol	0.581737	3.28151	0.111319	289.174	399.57	HMDB0000338	C05301	Lipids and lipid-like molecules	Steroids and steroid derivatives	Estrane steroids	23895.7	22376.8	78413.9	66118.6
M287T379	[M+H]+	2-hydroxyestrone	0.25935	2.06451	0.0163893	287.159	378.639	HMDB0000343	C05298	Lipids and lipid-like molecules	Steroids and steroid derivatives	Estrane steroids	21774.3	8769.38	44953.2	15716.2
M717T153	[M+H]+	2-linoleoyl-1-palmitoyl-sn-glycero-3-phosphoethanolamine	0.604342	4.22925	0.0606716	716.52	153.175	HMDB0008928		Lipids and lipid-like molecules	Glycerophospholipids	Glycerophosphoethanolamines	15155.4	8138.89	64095.8	51132
M263T37_2	[M+H-C3H8O3]+	2-linoleoylglycerol	1.59558	0.941823	0.493349	263.236	36.801	HMDB0011538		Lipids and lipid-like molecules	Fatty Acyls	Lineolic acids and derivatives	1.28492e+06	193821	1.21016e+06	133064
M420T479	[M+Na]+	2-methoxy-3,5-dimethyl-6-[(4z)-4-[(e)-2-methyl-3-(4-nitrophenyl)prop-2-enylidene]oxolan-2-yl]pyran-4-one	0.135864	0.955002	0.789602	420.15	479.249			Benzenoids	Benzene and substituted derivatives	Nitrobenzenes	7901.1	2234.12	7545.57	1849.89
M285T403	[M+H-H2O]+	2-methoxyestradiol	0.752859	10.3481	0.0268147	285.18	402.794	HMDB0000405	C05302	Lipids and lipid-like molecules	Steroids and steroid derivatives	Estrane steroids	7482.97	2780.49	77434.4	60259.9
M133T37	[M+H-CH5N]+	2-methylamino-1-phenylbutane	0.648487	1.04166	0.918338	133.1	36.505			Benzenoids	Benzene and substituted derivatives	Phenethylamines	282721	140997	294498	206987
M364T154	[M+H]+	(.+/-.)-2-methylarachidonoyl-2'-fluoroethylamide	0.271201	2.15583	0.0610868	364.324	154.204			Lipids and lipid-like molecules	Fatty Acyls	Fatty amides	12028.9	5369.19	25932.2	13724.1
M246T151	M+	2-Methylbutyroylcarnitine	0.56329	4.27045	0.0524509	246.169	150.588						12977.8	7237.42	55421.1	42529.9
M523T88	[M+H]+	2-mohma [dmed-fahfa]	0.62075	21.6426	0.0212167	523.47	88.442						2227.62	552.428	48211.4	37668.8
M216T391	[M+H]+	2-naphthyl-d-alanine	0.420234	0.623084	0.21121	216.096	391.161						50651	14761.8	31559.8	28343.3
M783T146	[M+Na]+	2-oleoyl-1-palmitoyl-sn-glycero-3-phosphocholine	2.73979	1.98939	0.168969	782.569	145.583	HMDB0007972		Lipids and lipid-like molecules	Glycerophospholipids	Glycerophosphocholines	2.02028e+06	1.8677e+06	4.01914e+06	2.36619e+06
M282T357	[M+H]+	2-o-methyladenosine	0.690564	0.297778	0.0348205	282.106	356.963	HMDB0004326	C04779				76071.5	47965.2	22652.4	9743.1
M258T179	[M+H]+	2'-o-methylcytidine	0.557172	0.765178	0.33247	258.108	179.083						173523	84204.6	132776	30216.6
M579T156	[M+H]+	2-o-rhamnosylvitexin	0.210383	0.546588	0.132453	579.157	156.114		C12628	Phenylpropanoids and polyketides	Flavonoids	Flavonoid glycosides	12299.8	7318.79	6722.93	2095.75
M219T467	[M+H]+	2-phenylpiperidine-2-acetamide	0.777165	0.336893	0.012052	219.133	467.046			Organic acids and derivatives	Carboxylic acids and derivatives	Amino acids, peptides, and analogues	90926	43864.5	30632.3	4192.62
M525T157_1	[M+H]+	2-piperidinecarboxylic acid, 1-(3,3-dimethyl-1,2-dioxopentyl)-, (1r)-1-(3-aminophenyl)-3-(3,4-dimethoxyphenyl)propyl ester, (2s)-	0.387711	3.17628	0.00638454	525.284	156.702						10806.3	3416.99	34323.9	14922.9
M100T57	[M+H]+	2-piperidone	0.755994	0.604814	0.211567	100.075	57.075	HMDB0011749	C10482	Organoheterocyclic compounds	Piperidines	Piperidinones	190183	120403	115025	36845.1
M514T360	[M+H]+	2-pyrimidinecarboxamide, hexahydro-n-hydroxy-1,3-bis[(4-methoxyphenyl)sulfonyl]-5,5-dimethyl-	0.189547	0.342649	0.0132561	514.138	359.661			Benzenoids	Benzene and substituted derivatives	Benzenesulfonamides	5148.05	2503.29	1763.98	281.809
M284T177	[M+Na]+	(2r)-3-hydroxyisovaleroylcarnitine	0.16221	1.14451	0.666493	284.15	176.551			Lipids and lipid-like molecules	Fatty Acyls	Fatty acid esters	16196.5	5676.57	18537.2	10330.9
M906T55	[M+NH4]+	[(2r,3r,4r,5r,6r)-2-[[(2r,3r,4r)-3,4-dihydroxy-4-(hydroxymethyl)oxolan-2-yl]oxymethyl]-4-[(2s,3r,4r,5r,6s)-4,5-dihydroxy-6-methyl-3-[(2s,3r,4s,5s)-3,4,5-trihydroxyoxan-2-yl]oxyoxan-2-yl]oxy-6-[2-(3,4-dihydroxyphenyl)ethoxy]-5-hydroxyoxan-3-yl] (e)-3-(3,4-dihydroxyphenyl)prop-2-enoate	0.205788	0.462778	0.107558	906.333	54.878			Organic oxygen compounds	Organooxygen compounds	Carbohydrates and carbohydrate conjugates	8407.7	5515.59	3890.9	1491.38
M631T321	[M+Na]+	(2r,3r,4r,5r,6s)-2-[[(2r,3s,4s,5r,6r)-6-[1,7-bis(4-hydroxyphenyl)heptan-3-yloxy]-3,4,5-trihydroxyoxan-2-yl]methoxy]-6-methyloxane-3,4,5-triol	0.0411812	1.35307	0.407429	631.285	321.363			Phenylpropanoids and polyketides	Diarylheptanoids	Linear diarylheptanoids	6922.48	2992.03	9366.62	5566.74
M793T394	[M+Na]+	[(2r,3r,4s,5r,6r)-6-[2-(3,4-dihydroxyphenyl)ethoxy]-2-(hydroxymethyl)-5-[(2s,3r,4r,5r,6s)-3,4,5-trihydroxy-6-methyloxan-2-yl]oxy-4-[(3r,4r,5r,6s)-3,4,5-trihydroxy-6-methyloxan-2-yl]oxyoxan-3-yl] (e)-3-(3,4-dihydroxyphenyl)prop-2-enoate	0.138621	0.351268	0.00456725	793.237	393.908			Organic oxygen compounds	Organooxygen compounds	Carbohydrates and carbohydrate conjugates	2624.63	1037.45	921.949	142.008
M540T151_1	[M+NH4]+	(2r,3r,4s,5s,6r)-2-[[7-hydroxy-1-(4-hydroxy-3-methoxyphenyl)-3-(hydroxymethyl)-6-methoxy-1,2,3,4-tetrahydronaphthalen-2-yl]methoxy]-6-(hydroxymethyl)oxane-3,4,5-triol	0.391155	2.05015	0.00567563	540.245	150.796						23135.1	7664.78	47430.4	13470
M687T375	[M+Na]+	[(2r,3r,4s,5s,6r)-3-acetyloxy-2-(acetyloxymethyl)-5-butanoyloxy-6-[(2s,3r)-2,3,4-trihydroxybutoxy]oxan-4-yl] 14-hydroxytetradecanoate	0.146499	1.54997	0.0187223	687.337	375.05						9391.59	2437.87	14556.7	3323.25
M715T394	[M+Na]+	[(2r,3r,4s,5s,6r)-3-acetyloxy-2-(acetyloxymethyl)-5-hexanoyloxy-6-[(2s,3r)-2,3,4-trihydroxybutoxy]oxan-4-yl] 14-hydroxytetradecanoate	0.135013	1.61274	0.399632	715.409	393.908						7423.8	7413.25	11972.7	8872.08
M699T424	[M+Na]+	[(2r,3r,4s,5s,6r)-3-acetyloxy-2-(acetyloxymethyl)-5-hexanoyloxy-6-[(2s,3r)-2,3,4-trihydroxybutoxy]oxan-4-yl] tetradecanoate	0.299832	0.458252	0.0181814	699.376	424.303						14953.9	5328.12	6852.66	3590.98
M557T116	[M+Na]+	(2r,3s,4s,5r,6r)-2-(hydroxymethyl)-6-[[(2r,3s,4s,5r,6s)-3,4,5-trihydroxy-6-[4-[(e)-3-hydroxyprop-1-enyl]-2,6-dimethoxyphenoxy]oxan-2-yl]methoxy]oxane-3,4,5-triol	0.335927	0.389262	0.000914642	557.162	115.758			Organic oxygen compounds	Organooxygen compounds	Carbohydrates and carbohydrate conjugates	16050.5	4560.03	6247.86	1213.29
M689T230	[M+Na]+	[(2r,3s,4s,5r,6r)-6-[1,7-bis(4-hydroxyphenyl)-5-oxoheptan-3-yl]oxy-3,4,5-trihydroxyoxan-2-yl]methyl (e)-3-(3,4-dimethoxyphenyl)prop-2-enoate	0.0525605	1.09396	0.739634	689.265	230.439			Phenylpropanoids and polyketides	Diarylheptanoids	Linear diarylheptanoids	10801.9	4194.84	11816.9	5148.77
M133T65	[M+H-H2O]+	(2s,3s)-(-)-3-phenylglycidol	0.210296	1.01347	0.931221	133.085	64.6735						32968.8	8320.71	33412.9	7525.42
M842T290	[M+NH4]+	(2s,3s,4s,5r,6r)-6-[[(2s,3r,4r,6ar,6bs,8as,12as,14br)-4-formyl-2-hydroxy-4,6a,6b,11,11,14b-hexamethyl-8a-[(2s,3r,4s,5s,6r)-3,4,5-trihydroxy-6-(hydroxymethyl)oxan-2-yl]oxycarbonyl-1,2,3,4a,5,6,7,8,9,10,12,12a,14,14a-tetradecahydropicen-3-yl]oxy]-3,4,5-trihydroxyoxane-2-carboxylic acid	0.299726	0.283205	0.0516232	842.452	289.591			Lipids and lipid-like molecules	Prenol lipids	Terpene glycosides	13840.4	10035.8	3919.69	324.098
M541T220	[M-H2O+H]+	(2s,3s)-8-[(2r,3s)-5,7-dihydroxy-2-(4-hydroxyphenyl)-4-oxo-2,3-dihydrochromen-3-yl]-3,5,7-trihydroxy-2-(4-hydroxyphenyl)-2,3-dihydrochromen-4-one	0.409306	0.0969614	0.053197	541.094	220.207			Phenylpropanoids and polyketides	Flavonoids	Biflavonoids and polyflavonoids	21766.4	20046.9	2110.5	579.607
M721T524	[2M+H]+	2-thiophenecarboxamide, 3-[(aminocarbonyl)amino]-5-[4-(4-morpholinylmethyl)phenyl]-	0.355335	9.40932	0.0623344	721.259	523.531			Organoheterocyclic compounds	Thiophenes	Thiophene carboxylic acids and derivatives	1981.56	671.443	18645.1	17751.3
M384T334	[M+H-H2O]+	3-(1-(cyclohexylmethyl)-1h-indazole-3-carboxamido)-2,2-dimethylsuccinic acid	0.187647	0.809617	0.260157	384.214	333.724			Organic acids and derivatives	Carboxylic acids and derivatives	Amino acids, peptides, and analogues	11469.7	2932.34	9286.09	2852.05
M795T292	[M+Na]+	3-(1h-indol-3-ylmethyl)-6,18-dimethyl-12-(1-phenylethyl)-9,15-di(propan-2-yl)-1,4,7,10,13,16,19-heptazacyclotricosane-2,5,8,11,14,17,20-heptone	0.109258	0.802714	0.412606	795.414	291.898			Organic acids and derivatives	Peptidomimetics	Hybrid peptides	5806.03	2649.51	4660.58	1398.49
M787T405	[M+H]+	3-(1h-indol-3-ylmethyl)-6,18-dimethyl-9-(2-methylpropyl)-12-(1-phenylethyl)-15-propan-2-yl-1,4,7,10,13,16,19-heptazacyclotricosane-2,5,8,11,14,17,20-heptone	0.0559646	1.17491	0.731661	787.457	405.486			Organic acids and derivatives	Peptidomimetics	Hybrid peptides	3528.07	1573.28	4145.18	3582.55
M823T262	[M+Na]+	3-[(2s,3r,4s,5s,6r)-4,5-dihydroxy-3-[(2r,3r,4r,5r,6s)-3,4,5-trihydroxy-6-methyloxan-2-yl]oxy-6-[[(2r,3r,4r,5r,6s)-3,4,5-trihydroxy-6-methyloxan-2-yl]oxymethyl]oxan-2-yl]oxy-5,7-dihydroxy-2-(4-hydroxy-3-methoxyphenyl)-6-methoxychromen-4-one	0.218318	0.157166	0.079186	823.239	262.058			Phenylpropanoids and polyketides	Flavonoids	Flavonoid glycosides	7083.52	6828.61	1113.29	185.48
M421T253	[M+H]+	3-[(2s,3r,4s,5s,6r)-6-[[(2r,3r,4r)-3,4-dihydroxy-4-(hydroxymethyl)oxolan-2-yl]oxymethyl]-3,4,5-trihydroxyoxan-2-yl]oxy-2-methylpyran-4-one	0.399638	0.216959	0.00848831	421.134	252.778			Organic oxygen compounds	Organooxygen compounds	Carbohydrates and carbohydrate conjugates	21281	11034.3	4617.09	2900.25
M227T212	[M+H]+	3,3'-dimethyl-4,4'-diaminodiphenylmethane	0.819364	9.78112	0.0186213	227.175	211.639		C19260	Benzenoids	Benzene and substituted derivatives	Diphenylmethanes	9101.64	2997.09	89024.3	63632.5
M115T376	[M+H-CH2O2]+	3,3-dimethylglutaric acid	0.699443	0.373532	0.00266233	115.086	375.593	HMDB0002441		Lipids and lipid-like molecules	Fatty Acyls	Fatty acids and conjugates	66433.8	22679.9	24815.2	6028.6
M876T357	[M+NH4]+	3-[(3s,5r,10s,13r,14s,17s)-14-hydroxy-3-[(2r,3s,4s,5s,6s)-3-hydroxy-4-methoxy-6-methyl-5-[(2s,3r,4s,5s,6r)-3,4,5-trihydroxy-6-[[(2r,3r,4s,5s,6r)-3,4,5-trihydroxy-6-(hydroxymethyl)oxan-2-yl]oxymethyl]oxan-2-yl]oxyoxan-2-yl]oxy-10,13-dimethyl-1,2,3,4,5,6,7,8,9,11,12,15,16,17-tetradecahydrocyclopenta[a]phenanthren-17-yl]-2h-furan-5-one	0.109686	1.63709	0.406712	876.454	357.443			Lipids and lipid-like molecules	Steroids and steroid derivatives	Steroid lactones	4371.2	1957.14	7156.05	6917.97
M195T152	[M+H-C10H12O2]+	3,4,2',4',6'-pentamethoxychalcone	0.429153	2.19919	0.121923	195.086	152.153						23090.7	9867.28	50780.9	35285.1
M491T274	[M+H]+	3',4',6-trimethoxyisoflavone-7-o-.beta.-d-glucopyranoside	0.344793	0.285986	0.0528719	491.163	274.101			Phenylpropanoids and polyketides	Isoflavonoids	Isoflavonoid O-glycosides	17952.8	13014.1	5134.25	1062.76
M903T483	[M+Na]+	[3,4-dihydroxy-5-[2-methylidene-4-[(2r,3r,4s,5s,6r)-3,4,5-trihydroxy-6-[[2-methylidene-4-[(2r,3r,4s,5s,6r)-3,4,5-trihydroxy-6-[(4-hydroxy-2-methylidenebutanoyl)oxymethyl]oxan-2-yl]oxybutanoyl]oxymethyl]oxan-2-yl]oxybutanoyl]oxyoxan-2-yl]methyl 4-hydroxy-2-methylidenebutanoate	0.389045	0.172586	0.00092869	903.305	483.014						16896.5	6732.02	2916.11	405.49
M198T256	[M+H]+	3,4-dihydroxy-l-phenylalanine	0.329958	0.213313	0.152111	198.075	255.581	HMDB0000181	C00355	Organic acids and derivatives	Carboxylic acids and derivatives	Amino acids, peptides, and analogues	24738.8	27982.1	5277.11	2222.77
M333T411_1	[M+H]+	3',4'-dimethoxy-.alpha.-naphthoflavone	0.30442	0.384509	0.00799914	333.129	411.022			Phenylpropanoids and polyketides	Flavonoids	O-methylated flavonoids	13630.5	5483.39	5241.04	1492.28
M135T38	[M+H]+	3,4-dimethylbenzaldehyde	0.73	0.888358	0.259639	135.079	38.053			Benzenoids	Benzene and substituted derivatives	Benzoyl derivatives	188963	38334.8	167867	9411.19
M434T510	[M+H]+	3,5-diiodo-l-tyrosine	0.00777478	1.43567	0.0150732	433.978	509.57	HMDB0003474	C01060	Organic acids and derivatives	Carboxylic acids and derivatives	Amino acids, peptides, and analogues	1617.84	366.224	2322.7	394.314
M207T292	[M+H-H2O]+	3,5-dimethoxy-4-hydroxycinnamic acid	0.274018	0.519914	0.0636249	207.064	292.066	HMDB0032616	C00482	Phenylpropanoids and polyketides	Cinnamic acids and derivatives	Hydroxycinnamic acids and derivatives	16578	7488.86	8619.14	4092.47
M793T232_1	[M+K]+	3-[6-[[(2r,3r,4r,5s,6s)-3,5-dihydroxy-6-methyl-4-[(2s,3r,4r,5r,6s)-3,4,5-trihydroxy-6-methyloxan-2-yl]oxyoxan-2-yl]oxymethyl]-3,4,5-trihydroxyoxan-2-yl]oxy-5-hydroxy-2-(4-hydroxyphenyl)-7-methoxychromen-4-one	0.249276	0.508084	0.167487	793.194	231.624			Phenylpropanoids and polyketides	Flavonoids	Flavonoid glycosides	13189.1	6989.69	6701.19	6793.32
M260T364	[M+H]+	3-acetyl-7-diethylaminocoumarin	1.27431	0.626698	0.101469	260.124	364.038						305924	122272	191722	71400.6
M391T287_2	[M-H2O+H]+	3alpha,7beta,12alpha-trihydroxy-5beta-cholan-24-oic acid	0.61302	4.5266	0.00647009	391.283	286.89	HMDB0000917	C17644	Lipids and lipid-like molecules	Steroids and steroid derivatives	Bile acids, alcohols and derivatives	14167.6	656.727	64131.1	32593
M707T424	[2M+Na]+	3.alpha.-galactobiose	0.727442	0.161898	0.000775126	707.221	423.559			Organic oxygen compounds	Organooxygen compounds	Carbohydrates and carbohydrate conjugates	60203.3	18662.5	9746.78	14658.1
M325T500	(M+H-H2O)+	3.alpha.-Mannobiose	0.921771	0.0610445	0.00113537	325.112	499.754						88408.9	41190.6	5396.87	1220.96
M697T412	[M+Na]+	3'-.alpha.-sialyl-n-acetyllactosamine	0.277708	0.184066	0.00125335	697.227	412.059			Organic oxygen compounds	Organooxygen compounds	Carbohydrates and carbohydrate conjugates	8506.77	3434.41	1565.81	648.737
M104T50	[M+H]+	3-aminobutanoic acid	0.561329	9.00519	3.68213e-05	104.07	50.099	HMDB0031654		Organic acids and derivatives	Carboxylic acids and derivatives	Amino acids, peptides, and analogues	4315.17	1360.84	38858.9	10938.5
M132T376	[M+H]+	3-aminohexanoic acid	0.96169	3.78844	0.0032546	132.112	375.532	HMDB0029168		Organic acids and derivatives	Carboxylic acids and derivatives	Amino acids, peptides, and analogues	51001.2	31084.3	193215	76711.2
M95T376	[M+H]+	3-aminopyridine	0.234783	1.38811	0.507208	95.0594	376.418			Organoheterocyclic compounds	Pyridines and derivatives	Aminopyridines and derivatives	22885.7	6667.35	31767.9	28095.6
M348T280	[M+H]+	3'-AMP	0.113765	1.68422	0.271114	348.052	279.719	HMDB0003540	C01367				9351.71	3597.32	15750.3	11744.3
M393T148	[M+H-H2O]+	(3.beta.,5.alpha.)-4,4-dimethylcholesta-8,14,24-trien-3-ol	0.319643	2.69224	0.258339	393.348	148.418	HMDB0001023	C11455	Lipids and lipid-like molecules	Steroids and steroid derivatives	Cholestane steroids	8563.39	3285.18	23054.7	26835.6
M466T297	[M+NH4]+	3.beta.,5.beta.-tetrahydrocortisone 3,21-diacetate	0.749957	0.236338	0.020143	466.289	296.613			Lipids and lipid-like molecules	Steroids and steroid derivatives	Steroid esters	85457.1	52301.4	20196.8	7795.67
M493T168	[M+Na]+	3beta-hydroxydeoxodihydrodeoxygedunin	0.296341	2.2445	0.110326	493.252	167.599						10512.9	4826.62	23596.1	15985.4
M473T220	[M+Na]+	3.beta.-tetrahydrocortisol, 3,21-diacetate	0.194377	1.79276	0.013048	473.236	219.795			Lipids and lipid-like molecules	Steroids and steroid derivatives	Steroid esters	7898.24	2525.04	14159.7	3900.75
M448T173	[M+H-C5H13SO3N]+	3-[(cholamidopropyl)dimethylammonio]-1-propanesulfonate	0.51121	0.773697	0.391659	448.34	173.416		C11321	Lipids and lipid-like molecules	Steroids and steroid derivatives	Bile acids, alcohols and derivatives	78046	35598.3	60383.9	26049.3
M555T268	[M+H]+	3-deacetylsalannin	0.659255	0.164309	0.00272238	555.309	268.141			Lipids and lipid-like molecules	Prenol lipids	Triterpenoids	48212.2	22735.6	7921.7	1683.58
M116T202	[M+H-CO2]+	3-dehydrocarnitine	0.21283	1.81883	0.18579	116.106	202.052	HMDB0012154	C02636	Organic acids and derivatives	Keto acids and derivatives	Short-chain keto acids and derivatives	17473.7	10306.6	31781.9	20020.6
M535T373_2	[M+Na]+	3-deoxo-3beta-acetoxydeoxydihydrogedunin	0.121803	0.829995	0.508732	535.257	373.231						8464.16	4414.65	7025.21	1598.63
M301T213_1	[M+Na]+	(3e)-3-benzylidene-4-methyl-1h-1,4-benzodiazepine-2,5-dione	0.082451	1.01349	0.96476	301.118	212.666			Organoheterocyclic compounds	Benzodiazepines	1,4-benzodiazepines	33522.4	18802.2	33974.6	12035.5
M511T416	[M+Na]+	3'-fucosyllactose	0.435368	0.635641	0.142731	511.163	416.432	HMDB0002094		Organic oxygen compounds	Organooxygen compounds	Carbohydrates and carbohydrate conjugates	42735.3	18886.3	27164.3	11060.1
M255T321	[M+H]+	3-furancarboxylic acid, tetrahydro-4-methylene-2-octyl-5-oxo-, (2r,3s)-rel-	0.480841	0.580312	0.115766	255.167	320.607			Organoheterocyclic compounds	Lactones	Gamma butyrolactones	38665.8	8458.65	22438.2	19297.4
M855T434	[2M+Na]+	[3-hydroxy-1-(4-methoxy-7-oxofuro[3,2-g]chromen-9-yl)oxy-3-methylbutan-2-yl] (e)-2-methylbut-2-enoate	0.477669	0.128929	2.94202e-07	855.295	433.984			Phenylpropanoids and polyketides	Coumarins and derivatives	Furanocoumarins	21477.9	3439.65	2769.12	583.49
M329T294	[M+H]+	3-hydroxy-3',4',5'-trimethoxyflavone	0.194301	0.871982	0.561684	329.085	293.508			Phenylpropanoids and polyketides	Flavonoids	Flavones	21178.1	6290.16	18466.9	7901.41
M136T91	[M+H-H2O]+	3-hydroxyanthranilic acid	0.903625	0.780123	0.313085	136.038	90.842	HMDB0001476	C00632	Benzenoids	Benzene and substituted derivatives	Benzoic acids and derivatives	377414	155006	294430	80533.5
M87T398	[M+H-H2O]+	3-hydroxybutyric acid	0.177344	0.823599	0.450428	87.0435	398.099	HMDB0000357	C01089	Organic acids and derivatives	Hydroxy acids and derivatives	Beta hydroxy acids and derivatives	16542.6	5027.29	13624.4	6614.43
M230T151	(M+CH3CN+H)+	3-Hydroxycapric acid	0.407773	1.39903	0.175844	230.174	150.964	HMDB0002203		Organic acids and derivatives	Hydroxy acids and derivatives	Medium-chain hydroxy acids and derivatives	71267.4	21642.2	99705.1	37906.6
M125T226_2	[M+H-2H2O]+	3-hydroxyvalproic acid	0.422042	1.58129	0.381999	125.106	225.655	HMDB0013899	C16651	Lipids and lipid-like molecules	Fatty Acyls	Fatty acids and conjugates	28883.7	19730.4	45673.4	36003.4
M208T241	[M+H-CO]+	3-ketocarbofuran	0.110217	0.954033	0.908441	208.097	241.486	HMDB0032776					12931.7	7668.09	12337.3	8257.6
M141T45	[M+H-H2O]+	3-methoxycyclohexanecarboxylic acid	0.178484	1.10105	0.708493	141.09	45.246			Organic acids and derivatives	Carboxylic acids and derivatives	Carboxylic acids	26619.3	10440.3	29309.2	11636.4
M274T255	[M+H]+	3-methoxyphencyclidine	0.241394	1.96586	0.0281595	274.21	255.405			Benzenoids	Phenol ethers	Anisoles	12044.4	5546.73	23677.7	8492.93
M232T157	[M+H]+	3-methyl-.alpha.-pyrrolidinobutiophenone	0.41861	1.97159	0.135716	232.169	157.416			Organic oxygen compounds	Organooxygen compounds	Carbonyl compounds	23085.5	10102.3	45515.2	29210
M170T402	(M+H)+	3-Methylhistidine	0.368795	2.02203	0.0522157	170.091	402.209	HMDB0000001/HMDB0000479	C01152	Organic acids and derivatives	Carboxylic acids and derivatives	Amino acids, peptides, and analogues	41660.4	18154.5	84238.3	39228.8
M109T299_3	[M+H-CH3O2N]+	3-methyl-l-histidine	0.236831	5.64071	0.0241998	109.075	298.79	HMDB0000479	C01152	Organic acids and derivatives	Carboxylic acids and derivatives	Amino acids, peptides, and analogues	1659.18	613.298	9358.94	6461.35
M458T259_2	[M+Na]+	3-oxazolidinecarboxylic acid, 2,2-dimethyl-4-(1-oxo-2-hexadecyn-1-yl)-, 1,1-dimethylethyl ester, (4s)-	0.623688	0.219469	0.0606686	458.346	259.307			Organoheterocyclic compounds	Azolidines	Oxazolidines	65124.3	53366.8	14292.8	6617.82
M435T244	[M+H]+	3-quinolinecarboxamide, 1,4-dihydro-6-(1-methylethyl)-4-oxo-1-pentyl-n-tricyclo[3.3.1.1(3,7)]dec-1-yl-	0.720107	0.370819	0.0419218	435.294	244.067			Organoheterocyclic compounds	Quinolines and derivatives	Quinoline carboxamides	81233.6	43017.6	30123	23488.3
M571T392	[M+Na]+	(3r,5r,6r,7s,9s,10r,13r,17r)-17-((r)-5-methoxy-5-oxopentan-2-yl)-10,13-dimethylhexadecahydro-1h-cyclopenta[a]phenanthrene-3,6,7-triyl triacetate	0.318576	2.838	0.0745831	571.342	392.035			Lipids and lipid-like molecules	Steroids and steroid derivatives	Bile acids, alcohols and derivatives	7773.76	3937.02	22061.9	15562.2
M475T284	[M+Na]+	(3r,7r,9s,10s,12s,13r,14s,17r)-17-((2r)-6,7-dihydroxy-6-methylheptan-2-yl)-10,13-dimethylhexadecahydro-1h-cyclopenta[a]phenanthrene-3,7,12-triol	0.144461	0.631329	0.163885	475.35	283.661	HMDB0002180		Lipids and lipid-like molecules	Steroids and steroid derivatives	Bile acids, alcohols and derivatives	7407.16	3695.99	4676.35	1690.41
M981T287	[M+K]+	3-rha(1-2)gal(1-2)glua-soyasaponenol b	0.280233	0.249933	0.0100787	981.481	286.977			Lipids and lipid-like molecules	Prenol lipids	Terpene glycosides	10917.3	5603.01	2728.6	1443.45
M341T387	[M+H]+	(-)-(3s)-3-hydroxyquinine	0.233766	0.775979	0.37558	341.207	386.749		C07344				23793.2	7882.71	18463	10151
M601T479	[M+Na]+	(3s,4s)-5-[(3s,4s)-4,10-dihydroxy-7,9-dimethoxy-3-methyl-3,4-dihydro-1h-benzo[g]isochromen-5-yl]-7,9-dimethoxy-3-methyl-3,4-dihydro-1h-benzo[g]isochromene-4,10-diol	0.414976	0.289704	6.87641e-05	601.199	479.136						19704.4	4533.74	5708.46	1616.05
M1062T481	[M+Na]+	3's diln	0.128244	0.85995	0.569526	1062.36	481.434			Organic oxygen compounds	Organooxygen compounds	Carbohydrates and carbohydrate conjugates	6753.78	2238	5807.91	2815.39
M570T303	[M+H-C4H9N]+	(3z)-5-[(2,6-dichlorobenzyl)sulfonyl]-3-[(3,5-dimethyl-4-{[(2r)-2-(1-pyrrolidinylmethyl)-1-pyrrolidinyl]carbonyl}-1h-pyrrol-2-yl)methylene]-1,3-dihydro-2h-indol-2-one	0.0328811	1.03739	0.943953	570.119	302.985			Organoheterocyclic compounds	Indoles and derivatives	Indolines	4927.91	3566.42	5112.14	4465.26
M531T164	[M+H]+	4-(2-oxo-1,2,3,4-tetrahydroquinolin-6-yl)oxycilostazol	0.0622334	1.19154	0.782862	531.269	163.716			Organoheterocyclic compounds	Quinolines and derivatives	Quinolones and derivatives	45375.6	25008.9	54067	63927.2
M599T462	[M+Na]+	4-[3,4,5-trihydroxy-6-(hydroxymethyl)oxan-2-yl]oxy-9-(3,4,5-trimethoxyphenyl)-5a,6,8a,9-tetrahydro-5h-[2]benzofuro[6,5-f][1,3]benzodioxol-8-one	0.25734	0.783275	0.227487	599.179	461.8						18924.2	2622.86	14822.8	6632.64
M263T369	[M+H-C5H5N5]+	4(3h)-quinazolinone, 2-[(6-amino-9h-purin-9-yl)methyl]-5-methyl-3-(2-methylphenyl)-	0.464999	0.510276	0.0313546	263.108	369.384			Organoheterocyclic compounds	Imidazopyrimidines	Purines and purine derivatives	40049.4	14877.2	20436.2	9272.88
M201T220	[M+H]+	4-(4-aminophenoxy)aniline	0.584423	5.66155	0.0245909	201.122	220.209		C14759	Benzenoids	Benzene and substituted derivatives	Diphenylethers	9740.51	4708.74	55146.4	38119.6
M199T335	[M+H]+	4,4'-diaminodiphenylmethane	0.378412	2.79066	0.14331	199.144	335.433	HMDB0041808	C14288	Benzenoids	Benzene and substituted derivatives	Diphenylmethanes	13611.9	8265.38	37986.2	33305.5
M510T330	[M+Na]+	4-[[4-hydroxy-2-(2-methylpropyl)-1-oxo-3,3a-dihydro-2h-imidazo[1,2-a]indol-4-yl]methyl]-1-methyl-2,4-dihydro-1h-pyrazino[2,1-b]quinazoline-3,6-dione	0.253436	2.42489	0.0695001	510.2	329.858			Organoheterocyclic compounds	Diazanaphthalenes	Benzodiazines	7380.43	1942.68	17896.7	11404.6
M442T196	[M+NH4]+	4,4'-methylenebis(2,6-di-tert-butylphenol)	0.519479	0.778297	0.381905	442.351	195.521		C14287	Benzenoids	Benzene and substituted derivatives	Diphenylmethanes	113431	44917.8	88282.9	41978.7
M228T527	[M+H]+	4-(4-phenyl-1h-pyrazol-1-yl)piperidine	0.492327	0.396507	0.0560376	228.17	527.191			Organoheterocyclic compounds	Azoles	Pyrazoles	42164.8	25709	16718.6	5698.96
M467T384	[M+Na]+	[4,5,8-trihydroxy-5-(hydroxymethyl)-3-(3-methoxy-3-oxoprop-1-en-2-yl)-8a-methyl-1,2,3,4,4a,6,7,8-octahydronaphthalen-2-yl] 3,4-dihydroxy-2-methylidenebutanoate	0.333586	0.502746	0.0224433	467.186	384.382			Lipids and lipid-like molecules	Prenol lipids	Sesquiterpenoids	18877.5	7443.55	9490.58	2276.03
M285T152	[M+H]+	4,6'-dimethoxy-2'-hydroxychalcone	0.479139	0.544493	0.162477	285.134	152.141			Phenylpropanoids and polyketides	Linear 1,3-diarylpropanoids	Chalcones and dihydrochalcones	57029.8	36243.9	31052.3	13043.1
M328T197	[M+H]+	4',6'-dimethoxy-4-dimethylamino-2'-hydroxychalcone	0.304431	0.614946	0.100051	328.164	196.681			Phenylpropanoids and polyketides	Linear 1,3-diarylpropanoids	Chalcones and dihydrochalcones	25315.5	10963.2	15567.7	4948.34
M476T456	[M+H]+	4-[7-acetyloxy-5-chloro-3-[(1e,3e)-3,5-dimethylhepta-1,3-dienyl]-7-methyl-6,8-dioxoisoquinolin-2-yl]butanoic acid	0.072983	1.21041	0.56681	476.163	456.043						21677.9	6543.1	26239.1	15928.6
M246T121	[M+H]+	4-acetamidoantipyrin	2.56553	0.118863	0.154364	246.133	121.396			Organoheterocyclic compounds	Azoles	Pyrazoles	1.0395e+06	1.32904e+06	123558	17637.5
M146T292	[M+H]+	4-acetamidobutanoate	0.0589016	1.18874	0.413542	146.08	292.368	HMDB0003681	C02946	Organic acids and derivatives	Carboxylic acids and derivatives	Amino acids, peptides, and analogues	4849.54	1295.5	5764.84	2019.05
M232T217	[M+H]+	4-amino-9-methoxypsoralen	0.482367	0.478285	0.00851673	232.079	217.134			Phenylpropanoids and polyketides	Coumarins and derivatives	Furanocoumarins	36615.4	10457	17512.6	7868.76
M159T262	[M+H-CH3ON]+	4-aminoantipyrine	0.300994	0.644927	0.17457	159.091	261.531			Organoheterocyclic compounds	Azoles	Pyrazoles	24195.4	10538.1	15604.3	7855.74
M104T374	[M+H]+	4-Aminobutyric acid(GABA)	0.162552	0.984088	0.918234	104.07	374.483	HMDB0000112	C00334	Organic acids and derivatives	Carboxylic acids and derivatives	Amino acids, peptides, and analogues	17221	4785.13	16947	3312.71
M137T50	[M+H-C4H8]+	4-amino-n-(tert-butyl)benzamide	0.520704	0.566639	0.07406	137.07	49.53			Benzenoids	Benzene and substituted derivatives	Benzoic acids and derivatives	70618	32546.4	40014.9	10855.7
M95T124	[M+H]+	4-aminopyridine	0.371666	3.6407	0.00300322	95.0594	124.401		C13728	Organoheterocyclic compounds	Pyridines and derivatives	Aminopyridines and derivatives	8121.06	2426.19	29566.4	12082
M465T36_2	[M+H]+	4-androsten-17.beta.-ol-3-one glucosiduronate	0.44759	2.67935	0.0542354	465.271	36.1545	HMDB0003193	C11134	Lipids and lipid-like molecules	Steroids and steroid derivatives	Steroidal glycosides	22603.6	9810.12	60563	37677.5
M251T324	[M+H-3H2O]+	4-androstene-11.beta.,17.beta.-diol-3-one	0.972155	5.5302	0.0843527	251.175	324.246	HMDB0060339	C18075	Lipids and lipid-like molecules	Steroids and steroid derivatives	Androstane steroids	25324.3	16598.9	140048	132850
M385T35_2	[M+H]+	4-cholestenone	0.63231	0.889567	0.56198	385.345	34.73	HMDB0000921	C00599	Lipids and lipid-like molecules	Steroids and steroid derivatives	Cholestane steroids	194246	77286.2	172795	20543.6
M239T331	(2M+K)+	4-Hexen-1-ol, (E)-	0.545935	3.08572	0.000389357	239.139	331.398						19572.6	4807.55	60395.6	16810.1
M155T243	[M+H-H2O]+	4-hydroperoxy-2-nonenal	0.192475	0.762017	0.475907	155.117	243.46	HMDB0060287		Organic oxygen compounds	Organooxygen compounds	Carbonyl compounds	14589.7	8068.14	11117.6	6691.2
M202T85	[M+H]+	4-hydroxy-1-(2-hydroxyethyl)-2,2,6,6-tetramethylpiperidine	0.396329	0.703248	0.242289	202.179	84.823						68631.2	33503.5	48264.7	14841
M87T378	[M+H]+	4-hydroxybutanoic acid lactone	0.845793	4.24735	0.000344457	87.0432	378.118	HMDB0000549	C01770	Organoheterocyclic compounds	Lactones	Gamma butyrolactones	26101.4	13217.7	110862	33182.7
M102T284	[M+H-CH2O2]+	4-hydroxy-l-isoleucine	0.663639	0.854879	0.779689	102.091	284.423			Organic acids and derivatives	Carboxylic acids and derivatives	Amino acids, peptides, and analogues	234343	224176	200335	140592
M168T385	[M+H]+	4-hydroxy-l-phenylglycine	0.945043	0.287581	0.0123084	168.076	384.65		C03493	Organic acids and derivatives	Carboxylic acids and derivatives	Amino acids, peptides, and analogues	126452	57856.7	36365.1	31975.3
M121T39	[M+H-H2O]+	4-hydroxyphenethyl alcohol	0.619825	0.732882	0.0283074	121.064	39.3635	HMDB0004284	C06044	Benzenoids	Phenols	Tyrosols and derivatives	102325	23465.1	74992.4	4332.66
M530T36_3	[M+H]+	4-hydroxyphenylmaraviroc	0.259346	1.4595	0.182534	530.346	36.2225						66609.8	31234.9	97217.2	36156.2
M316T382	[M+H-C8H16O2]+	4-imidazolidineheptanoic acid, 3-[(2-cyclohexyl-2-hydroxyethyl)amino]-2,5-dioxo-1-(phenylmethyl)-	0.646191	0.319679	0.0519306	316.184	381.68			Organoheterocyclic compounds	Azolidines	Imidazolidines	72001.5	47538.2	23017.4	14349.8
M83T47	[M+H]+	4-methyl-1h-pyrazole	0.37427	0.86176	0.0949349	83.0596	46.89	HMDB0015344	C07837	Organoheterocyclic compounds	Azoles	Pyrazoles	61881.8	9779.21	53327.3	3456.2
M237T155	[M+H]+	4'-methylflavone	0.529085	0.462349	0.317833	237.097	155.2			Phenylpropanoids and polyketides	Flavonoids	Flavones	79481.9	86882.4	36748.3	26679.7
M220T158	[M+H]+	4'-methyl-n-methylhexanophenone	0.215392	1.01402	0.912511	220.169	158.02			Organic oxygen compounds	Organooxygen compounds	Carbonyl compounds	32617.6	7372.98	33074.8	5285.01
M215T242	[M+H]+	4-nitrodiphenylamine	0.285882	3.19653	0.06542	215.064	241.67			Benzenoids	Benzene and substituted derivatives	Nitrobenzenes	4850.17	1947.13	15503.7	11349.3
M190T49_1	[M+H-C6H4SO4N]+	4-nitro-n-(4-p-tolylthiazol-2-yl)benzenesulfonamide	0.570849	0.249413	0.0343548	190.049	48.866			Benzenoids	Benzene and substituted derivatives	Benzenesulfonamides	50960.7	34273	12710.3	6763.48
M199T247	[M+H]+	4-nitrosodiphenylamine	0.490848	2.34144	0.0314034	199.063	247.353		C19479	Benzenoids	Benzene and substituted derivatives	Aniline and substituted anilines	25436.6	12828.4	59558.3	27681.5
M422T459	[M+H]+	4-ohe2-1-n3ade	0.155543	1.07379	0.659223	422.22	458.909			Lipids and lipid-like molecules	Steroids and steroid derivatives	Estrane steroids	12818.8	3408.33	13764.7	3169.59
M516T73	[M+H]+	4-quinazolinamine, 7-[2-[2-(dimethylamino)ethoxy]ethoxy]-2-(hexahydro-4-methyl-1h-1,4-diazepin-1-yl)-6-methoxy-n-(1-methyl-4-piperidinyl)-	0.28309	3.84614	0.00163245	516.367	73.3485			Organoheterocyclic compounds	Diazanaphthalenes	Benzodiazines	3577.41	1373.01	13759.2	5149.81
M486T297	[M+H]+	4-quinazolinamine, 7-[3-(dimethylamino)propoxy]-2-(hexahydro-4-methyl-1h-1,4-diazepin-1-yl)-6-methoxy-n-(1-methyl-4-piperidinyl)-	0.552404	0.298309	0.0424257	486.338	296.796			Organoheterocyclic compounds	Diazanaphthalenes	Benzodiazines	55158.7	36086.7	16454.3	9144.86
M425T233	[M+H]+	(4r)-4-((3r,5s,6r,7r,9s,10r,12s,13r,14s,17r)-3,6,7,12-tetrahydroxy-10,13-dimethylhexadecahydro-1h-cyclopenta[a]phenanthren-17-yl)pentanoic acid	0.396727	2.38442	0.0149569	425.29	233.023			Lipids and lipid-like molecules	Steroids and steroid derivatives	Bile acids, alcohols and derivatives	17719.2	6202.61	42250	17641.6
M545T69	[M+Na]+	((4r)-4-((3r,5s,7r,9s,10s,12s,13r,14s,17r)-3,7,12-trihydroxy-10,13-dimethylhexadecahydro-1h-cyclopenta[a]phenanthren-17-yl)pentanoyl)glycylglycine	0.315725	2.6415	0.0149052	545.322	68.768			Lipids and lipid-like molecules	Steroids and steroid derivatives	Bile acids, alcohols and derivatives	9572.87	2702.52	25286.7	11661.6
M782T230	[2M+H]+	(4r)-4-((3s,5r,9s,10s,13r,14s,17r)-3-hydroxy-10,13-dimethyl-12-oxohexadecahydro-1h-cyclopenta[a]phenanthren-17-yl)pentanoic acid	0.453679	8.41221	0.0395568	781.559	230.141			Lipids and lipid-like molecules	Steroids and steroid derivatives	Bile acids, alcohols and derivatives	3602.47	1626.06	30304.7	25185.1
M814T202	[2M+H]+	(4r)-4-((3s,5s,7s,9s,10s,13r,14s,17r)-3,7-dihydroxy-10,13-dimethyl-12-oxohexadecahydro-1h-cyclopenta[a]phenanthren-17-yl)pentanoic acid	0.452944	6.85942	0.00276259	813.549	202.003			Lipids and lipid-like molecules	Steroids and steroid derivatives	Bile acids, alcohols and derivatives	4612.91	1833.6	31641.8	15219
M429T204_2	[M+Na]+	(4r)-4-((5s,7r,8r,9s,10s,12s,13r,17r)-7,12-dihydroxy-10,13-dimethyl-3-oxohexadecahydro-1h-cyclopenta[a]phenanthren-17-yl)pentanoic acid	0.924947	3.82186	0.0015172	429.26	204.215			Lipids and lipid-like molecules	Steroids and steroid derivatives	Bile acids, alcohols and derivatives	35575.1	12653.3	135963	50418.8
M804T130	[2M+Na]+	(4r)-4-((5s,7r,9s,10s,13r,14s,17r)-7-hydroxy-10,13-dimethyl-3-oxohexadecahydro-1h-cyclopenta[a]phenanthren-17-yl)pentanoic acid	0.0938353	1.36208	0.425243	803.542	130.387			Lipids and lipid-like molecules	Steroids and steroid derivatives	Bile acids, alcohols and derivatives	8531.45	7828.57	11620.5	2786.4
M836T203	[2M+Na]+	(4r,e)-4-((3r,5r,6s,7r,9s,10r,13r,14s,17r)-3,6,7-trihydroxy-10,13-dimethylhexadecahydro-1h-cyclopenta[a]phenanthren-17-yl)pent-2-enoic acid	0.589644	8.96552	0.00412894	835.532	203.441			Lipids and lipid-like molecules	Steroids and steroid derivatives	Hydroxysteroids	5664.57	2552.96	50785.8	27171.2
M408T448	[M+Na]+	4''-trans-hydroxycilostazol	0.285238	0.691231	0.228663	408.206	447.943			Organoheterocyclic compounds	Quinolines and derivatives	Quinolones and derivatives	23450.8	12385.2	16209.9	2457.24
M272T139	[M+H]+	5,2'-O-dimethylcytidine	0.571201	2.5816	0.000744793	272.11	138.519						27662.8	12969.5	71414.2	15828.2
M693T456	[M+H]+	5-[(3s,8r,10r,13r,14s,17r)-3-[(2r,3r,4r,5s,6r)-3,4-dihydroxy-6-(hydroxymethyl)-5-[(2s,3r,4r,5r,6s)-3,4,5-trihydroxy-6-methyloxan-2-yl]oxyoxan-2-yl]oxy-14-hydroxy-10,13-dimethyl-1,2,3,6,7,8,9,11,12,15,16,17-dodecahydrocyclopenta[a]phenanthren-17-yl]pyran-2-one	0.345079	0.473438	0.0329662	693.329	456.132			Lipids and lipid-like molecules	Steroids and steroid derivatives	Steroid lactones	23543.3	10357.8	11146.3	4291.75
M401T405	[M+Na]+	5-[5-(acetyloxymethyl)-1,2,4a-trimethyl-7-oxo-3,4,8,8a-tetrahydro-2h-naphthalen-1-yl]-3-methylpentanoic acid	0.475619	0.384931	0.00701949	401.238	404.807			Lipids and lipid-like molecules	Prenol lipids	Diterpenoids	33396.9	11859.8	12855.5	6646.23
M403T224	(M+H)+	5,6alpha Epoxy-cholesterol	0.773857	6.78113	0.00091029	403.352	224.336						11998.2	6717.35	81361.1	32683.4
M647T334	[M+Na]+	5,7-dihydroxy-2-(4-hydroxy-3-methoxyphenyl)-3-[3,4,5-trihydroxy-6-[[(2r,3r,4r,5r,6s)-3,4,5-trihydroxy-6-methyloxan-2-yl]oxymethyl]oxan-2-yl]oxychromen-4-one	0.247876	0.318724	0.0199719	647.156	333.924			Phenylpropanoids and polyketides	Flavonoids	Flavonoid glycosides	9686.82	5282.38	3087.42	766.916
M410T17	[M+H-NH3]+	5a,6-anhydrotetracycline	0.0231046	1.05315	0.162091	410.137	17.071		C02811				560.102	39.3729	589.872	19.8594
M291T34_1	[M+H]+	5alpha-androstan-17beta-ol-3-one	0.498451	1.80211	0.101833	291.231	34.3635	HMDB0002961	C03917	Lipids and lipid-like molecules	Steroids and steroid derivatives	Androstane steroids	71007.6	21765.8	127964	67268.4
M467T284	[M+H]+	5.alpha.-androstan-17.beta.-ol-3-one glucosiduronate	0.113434	0.878063	0.586035	467.24	283.616	HMDB0006203		Lipids and lipid-like molecules	Steroids and steroid derivatives	Steroidal glycosides	9597.93	4313.46	8427.59	1738.91
M118T442	(M+H)+	5-Aminopentanoic acid	0.147594	1.44634	0.0346886	118.085	442.351	HMDB0003355	C00431	Organic acids and derivatives	Carboxylic acids and derivatives	Amino acids, peptides, and analogues	46276.4	15458.4	66931.5	10888
M305T239	[M+H]+	5-androsten-3.beta.,16.alpha.-diol-17-one	0.109781	1.43537	0.330625	305.227	239.164	HMDB0000352	C05139	Lipids and lipid-like molecules	Steroids and steroid derivatives	Androstane steroids	7458.31	4251.51	10705.4	5687.19
M291T127	[M+H]+	5-androstene-3.beta.,17.beta.-diol	0.293161	1.77161	0.0356791	291.231	127.046	HMDB0003818	C04295	Lipids and lipid-like molecules	Steroids and steroid derivatives	Androstane steroids	21125.1	11236.9	37425.4	9970.61
M245T199	[M+H]+	5-azacytidine	0.232395	0.925519	0.796626	245.095	199.498		C11262	Organic oxygen compounds	Organooxygen compounds	Carbohydrates and carbohydrate conjugates	21294	9264.92	19708	9678.85
M317T73	[M+H-H2O]+	5.beta.-pregnane-3.alpha.,17-diol-20-one	0.364101	3.85746	0.0164721	317.261	72.668		C14609	Lipids and lipid-like molecules	Steroids and steroid derivatives	Pregnane steroids	7720.02	2176.81	29779.7	17007
M307T331	[M+H-H2O]+	5-(galactosylhydroxy)-l-lysine	0.152108	0.982704	0.940227	307.166	331.411			Lipids and lipid-like molecules	Fatty Acyls	Fatty acyl glycosides	15469.3	5672.4	15201.8	5326.2
M192T317	[M+H]+	5-hydroxyindoleacetate	0.0913202	1.18284	0.524758	192.075	316.676	HMDB0000763	C05635	Organoheterocyclic compounds	Indoles and derivatives	Indolyl carboxylic acids and derivatives	4437.14	807.007	5248.41	2631.65
M441T359	[2M+H]+	5-hydroxy-l-tryptophan	0.272481	0.622467	0.154172	441.157	358.944	HMDB0000472	C00643	Organoheterocyclic compounds	Indoles and derivatives	Tryptamines and derivatives	17561.1	5701.3	10931.2	7743.43
M238T248	(M+H-2H2O)+	5-Hydroxymethylcytidine	0.157512	0.736928	0.457822	238.082	248.304						9155	4806.61	6746.57	5052.41
M178T49	[M+H]+	5-hydroxytryptophol	0.267967	2.69489	0.00260783	178.086	49.4355	HMDB0001855		Organoheterocyclic compounds	Indoles and derivatives	Hydroxyindoles	6522.93	1344.43	17578.6	6066.72
M219T421	[M+H]+	5-L-Glutamyl-L-alanine	0.626399	2.41837	0.101934	219.097	420.841	HMDB0006248	C03740	Organic acids and derivatives	Carboxylic acids and derivatives	Amino acids, peptides, and analogues	35514.6	17662.3	85887.5	60006.1
M126T200	[M+H-C5H8O3]+	5-methyl-2'-deoxycytidine	0.507026	0.965214	0.903444	126.065	199.935		C03592	Nucleosides, nucleotides, and analogues	Pyrimidine nucleosides	Pyrimidine 2'-deoxyribonucleosides	137914	39423.7	133116	76673.9
M258T228	[M+H]+	5-methylcytidine	0.559519	1.16055	0.777271	258.108	228.278	HMDB0000982		Nucleosides, nucleotides, and analogues	Pyrimidine nucleosides		71270.8	50994.7	82713.5	71765.7
M186T223	[M+H]+	5-oxo-1-propyl-2-pyrrolidineacetic acid	0.195937	0.679181	0.274326	186.112	223.184			Organoheterocyclic compounds	Pyrrolidines	N-alkylpyrrolidines	13271	5899.72	9013.41	5740.1
M575T429	[M+H]+	5(s)-5-carboxystrictosidine	0.187152	1.62443	0.0485983	575.245	428.75			Lipids and lipid-like molecules	Prenol lipids	Terpene glycosides	11881.7	3750.85	19300.9	6367.39
M375T264	[M+Na]+	5-trans-prostaglandin d2	0.121269	1.24215	0.521495	375.224	264.196			Lipids and lipid-like molecules	Fatty Acyls	Eicosanoids	13036.9	6375.45	16193.7	8500.1
M493T321	[M+Na]+	6-[2-hydroxy-3-methyl-3-[(2s,3r,4s,5s,6r)-3,4,5-trihydroxy-6-(hydroxymethyl)oxan-2-yl]oxybutyl]-5,7-dimethoxychromen-2-one	0.152808	0.759214	0.146054	493.177	320.829			Lipids and lipid-like molecules	Fatty Acyls	Fatty acyl glycosides	5966.58	1531.28	4529.91	1345
M407T254	[M+Na]+	6,7-dimethoxy-8-[(2s,3r,4s,5s,6r)-3,4,5-trihydroxy-6-(hydroxymethyl)oxan-2-yl]oxychromen-2-one	0.326177	0.253128	0.00298076	407.116	254.116			Phenylpropanoids and polyketides	Coumarins and derivatives	Coumarin glycosides	13495	5775.9	3415.95	322.382
M350T335	[M+Na]+	6-acetylmorphine	0.313843	0.521492	0.00521618	350.13	335.465		C11781				15594.1	4099.37	8132.22	2282.99
M114T47	(M+H-H2O)+	6-Aminocaproic acid	0.46275	1.0105	0.944572	114.09	46.6155						201165	51600	203278	41595.9
M226T54	[M+H]+	6-benzylaminopurine	0.362309	0.815055	0.488469	226.106	54.108	HMDB0039238	C11263	Organoheterocyclic compounds	Imidazopyrimidines	Purines and purine derivatives	60323.1	26655.8	49166.7	22193.3
M451T287	[M+H]+	6.beta.-hydroxytriamcinolone acetonide	0.0695595	1.02035	0.92136	451.217	287.456			Lipids and lipid-like molecules	Steroids and steroid derivatives	Hydroxysteroids	8527.43	3417.34	8700.95	1734.42
M188T220	[M+H]+	6-cyanoquinoxaline-2,3-dione	0.151968	3.70768	0.10603	188.036	220.45			Organoheterocyclic compounds	Diazanaphthalenes	Benzodiazines	1150.52	374.793	4265.76	3903.2
M277T278	[M+H-H2O]+	[6]-gingerol	0.179468	1.57134	0.318599	277.191	277.582		C10462	Benzenoids	Phenols	Methoxyphenols	9158.52	2945.2	14391.1	10751.3
M191T164	[M+H-C9H14]+	6h-dibenzo[b,d]pyran, 3-(1,1-dimethylbutyl)-6a,7,10,10a-tetrahydro-6,6,9-trimethyl-, (6ar,10ar)-	0.601435	0.691958	0.367945	191.153	164.206			Organoheterocyclic compounds	Benzopyrans	1-benzopyrans	115169	60270.8	79692.2	58698.4
M492T279	[M+H]+	6h-thieno[3,2-f][1,2,4]triazolo[4,3-a][1,4]diazepine-6-acetamide, 4-(4-chlorophenyl)-n-(4-hydroxyphenyl)-2,3,9-trimethyl-, (6s)-	0.188908	0.535963	0.0681479	492.146	278.586						8710.28	3742.65	4668.39	2353.07
M479T253	[M+Na]+	6h-thieno[3,2-f][1,2,4]triazolo[4,3-a][1,4]diazepine-6-acetic acid, 4-(4-chlorophenyl)-2,3,9-trimethyl-, 1,1-dimethylethyl ester, (6r)-	0.567021	10.988	0.012627	479.137	253.229						3977.93	2329.18	43709.4	29205.7
M164T50	[M+H]+	6-hydroxy-3,4-dihydro-1h-quinoline-2-one	0.332068	3.1893	0.00973834	164.071	49.657			Organoheterocyclic compounds	Quinolines and derivatives	Quinolones and derivatives	12180.8	6311.08	38848.2	17627.1
M249T235	[M+H]+	6-hydroxymelatonin	0.261773	1.75628	0.0103073	249.124	235.155	HMDB0004081	C05643	Organoheterocyclic compounds	Indoles and derivatives	Hydroxyindoles	16627.8	5489.62	29203	7033.93
M351T419	[M+H-H2O]+	6-ketoprostaglandin e1	0.226353	1.96546	0.0230379	351.21	418.501	HMDB0004241	C05962	Lipids and lipid-like molecules	Fatty Acyls	Eicosanoids	8713.35	2350.52	17125.7	6609.75
M353T114	[M+H-H2O]+	6-ketoprostaglandin f1.alpha.	0.23602	1.5002	0.121488	353.232	114.206	HMDB0002886	C05961	Lipids and lipid-like molecules	Fatty Acyls	Eicosanoids	58066.9	22117.4	87111.9	31367.4
M459T90	[M+H]+	6''-o-acetyldaidzin	0.525812	0.110708	0.0587234	459.127	90.058			Phenylpropanoids and polyketides	Isoflavonoids	Isoflavonoid O-glycosides	37643.4	35088	4167.42	621.535
M475T41	(M+H)+	6''-O-Acetylgenistin	0.190063	0.235538	0.0807608	475.122	41.11						6960.06	6101.03	1639.36	543.228
M489T93	[M+H]+	6''-o-acetylglycitin	0.605157	0.0992771	0.0179257	489.138	93.0965	HMDB0039489		Phenylpropanoids and polyketides	Isoflavonoids	Isoflavonoid O-glycosides	45599.8	32386.2	4527.01	2471.62
M533T241	[M+H]+	6''-o-malonylglycitin	0.7481	0.0132905	0.013562	533.128	241.018	HMDB0039323		Phenylpropanoids and polyketides	Isoflavonoids	Isoflavonoid O-glycosides	64198.6	47363.8	853.234	309.59
M277T73_1	[M+H]+	[6]-shogaol	0.470685	2.09914	0.0189477	277.179	73.452	HMDB0137236	C10494	Benzenoids	Phenols	Methoxyphenols	36598.7	22476.4	76825.8	23028.9
M454T457	[M+H-H2O]+	6-sialylgalactose	0.359396	0.679429	0.0832413	454.159	456.668			Organic oxygen compounds	Organooxygen compounds	Carbohydrates and carbohydrate conjugates	37012.8	10954.3	25147.5	8374.79
M585T434	[M+Na]+	7-[3-[(2r,3r,4r)-3,4-dihydroxy-4-(hydroxymethyl)oxolan-2-yl]oxy-4,5-dihydroxy-6-(hydroxymethyl)oxan-2-yl]oxy-3-(4-methoxyphenyl)chromen-4-one	0.230507	0.422872	0.0398028	585.16	434.029			Phenylpropanoids and polyketides	Isoflavonoids	Isoflavonoid O-glycosides	9647.61	5065.16	4079.7	1457.09
M258T159	(M+CH3CN+Na)+	7,8-Dihydro-.alpha.-ionone	0.0821289	1.62373	0.316573	258.183	158.98						6450.23	2953.51	10473.4	8005.79
M383T35	[M+H-H2O]+	7.alpha.-hydroxy-4-cholesten-3-one	0.598382	1.83358	0.0230836	383.33	35.357	HMDB0001993	C05455	Lipids and lipid-like molecules	Steroids and steroid derivatives	Cholestane steroids	65582.7	34050.6	120251	30343.9
M692T363	[M+Na]+	7-benzyl-11,14,20-trimethyl-16-(2-methylpropyl)-10,13-di(propan-2-yl)-17-oxa-1,5,8,11,14-pentazabicyclo[17.3.0]docosane-2,6,9,12,15,18-hexone	0.386757	7.1278	0.0524541	692.372	362.842			Organic acids and derivatives	Peptidomimetics	Depsipeptides	3008.07	1101.86	21440.9	18703.9
M253T236	[M+H]+	7-hydroxy-3-methylflavone	0.160745	0.919179	0.690102	253.097	236.059			Phenylpropanoids and polyketides	Flavonoids	Flavones	20016.6	8213.59	18398.8	3193.09
M109T38	[M+H-CH5O3N]+	7-keto-8-aminopelargonic acid	0.315925	0.96407	0.905757	109.1	38.053		C01092	Lipids and lipid-like molecules	Fatty Acyls	Fatty acids and conjugates	102563	48766.4	98877.7	47187.7
M641T365	[M+H-H2O]+	7-(triethylsilyl)-10-deacetylbaccatin iii	0.160978	2.33755	0.213258	641.32	365.042			Lipids and lipid-like molecules	Prenol lipids	Diterpenoids	4829.21	1302.41	11288.5	10786.6
M321T48	(M+H-H2O)+	(+-)8,9-DHET	0.374554	2.07402	0.0714888	321.241	48.235						44389.4	13990.9	92064.6	51002.6
M339T41_2	[M+H]+	8,9-dihydroxy-5z,11z,14z-eicosatrienoic acid	0.467516	1.38327	0.534617	339.253	40.744	HMDB0002311		Lipids and lipid-like molecules	Fatty Acyls	Eicosanoids	91929.2	74271.9	127163	97424
M417T213	[M+H]+	8'-apo-.beta.-carotenal, all-trans-	0.118166	1.39694	0.266294	417.308	213.174		C19728	Lipids and lipid-like molecules	Prenol lipids	Triterpenoids	18849.1	8844.39	26331.1	11121.2
M300T293	[M+H]+	8-hydroxyguanosine	0.204709	0.609726	0.138996	300.094	293.395						9723.99	5182.97	5928.97	999.876
M627T154	[M+H-H2O]+	8-iso-prostaglandin a2-biotin	0.361186	2.50646	0.0172544	627.409	153.897			Lipids and lipid-like molecules	Fatty Acyls	Eicosanoids	14622.6	8555.6	36651.1	15018
M280T137	[M+H]+	8-oxoerythraline	0.139451	0.943161	0.831313	280.102	137.146			Alkaloids and derivatives	Erythrina alkaloids	Erythrinanes	23601.4	8245.8	22259.9	10963.5
M315T45_2	[M+H]+	9,10-dihydroxy-12z-octadecenoic acid	0.323284	1.83302	0.0786131	315.252	45.125			Lipids and lipid-like molecules	Fatty Acyls	Fatty acids and conjugates	32563.8	15880.4	59690	26586.7
M287T425	[M+H]+	9(11)-didehydroestriol	0.84322	7.00193	0.0290325	287.159	424.963			Lipids and lipid-like molecules	Steroids and steroid derivatives	Hydroxysteroids	15123.2	4660.47	105892	79563.6
M490T310_2	[M+Na]+	9,12-epoxy-1h-diindolo[1,2,3-fg:3',2',1'-kl]pyrrolo[3,4-i][1,6]benzodiazocine-10-carboxylic acid, 2,3,9,10,11,12-hexahydro-10-hydroxy-9-methyl-1-oxo-, methyl ester, (9s,10r,12r)-	0.239973	2.99924	0.0713594	490.145	309.693			Organoheterocyclic compounds	Indoles and derivatives	Carbazoles	4039.4	1857.75	12115.1	8758.84
M283T437	[M+H]+	9h-xanthene-4-acetic acid, 5,6-dimethyl-9-oxo-	0.164506	0.869835	0.548596	283.093	436.526			Organoheterocyclic compounds	Benzopyrans	1-benzopyrans	10277.7	3035.19	8939.92	3742.23
M293T108	[M+H-H2O]+	9-hydroperoxy-10e,12z,15z-octadecatrienoic acid	0.38702	1.55677	0.0523729	293.211	108.382			Lipids and lipid-like molecules	Fatty Acyls	Lineolic acids and derivatives	78235.8	35063.2	121795	27006.5
M383T238	[M+H]+	9-octadecyn-1-one, 1-oxazolo[4,5-b]pyridin-2-yl-	0.0749346	1.14867	0.701934	383.289	237.638						7304.13	5622.59	8390.03	2527.7
M277T73_2	[M+H-H2O]+	9-oxo-10(e),12(e)-octadecadienoic acid	0.773287	2.02572	0.0090569	277.215	73.273			Lipids and lipid-like molecules	Fatty Acyls	Lineolic acids and derivatives	93005.6	28985.1	188404	59395.2
M395T294	[M+Na]+	9s,11,15s-trihydroxythrombox-13e-enoic acid	0.484428	0.250168	0.14415	395.253	294.122			Lipids and lipid-like molecules	Fatty Acyls	Eicosanoids	50944.4	53853.3	12744.6	2384.3
M598T140	[M+NH4]+	Acanthoside b	0.53743	0.257291	0.00686448	598.248	140.312						37816.1	18062.1	9729.72	4073.76
M646T305	[M+H]+	Acarbose	0.432005	7.10251	0.100366	646.236	305.272		C06802	Organic oxygen compounds	Organooxygen compounds	Carbohydrates and carbohydrate conjugates	4366.36	1923.17	31012.1	32857.8
M688T428	[M+H]+	Acetylaconitine	0.16068	1.51927	0.220404	688.353	428.192			Lipids and lipid-like molecules	Prenol lipids	Diterpenoids	10184.5	2140.2	15473	8789.65
M204T307	[M+H]+	Acetylcarnitine	1.41899	0.352114	0.111537	204.122	306.95		C02571	Lipids and lipid-like molecules	Fatty Acyls	Fatty acid esters	369640	300756	130155	60787.1
M218T328	[M+H]+	Acetylcitrulline	0.18599	1.74041	0.00197398	218.112	327.815			Organic acids and derivatives	Carboxylic acids and derivatives	Amino acids, peptides, and analogues	18784.3	3296.54	32692.5	6726.03
M693T317	[M+Na]+	Acetyl isogambogic acid	0.198468	1.02542	0.940711	693.308	317.037			Organoheterocyclic compounds	Benzopyrans	1-benzopyrans	16545.6	7605.88	16966.3	9708.23
M637T379	[M+Na]+	Acetylpodocarpic acid anhydride	0.0687638	1.2887	0.352108	637.32	379.034			Lipids and lipid-like molecules	Prenol lipids	Diterpenoids	6145.24	1974.72	7919.4	3553.03
M252T178_2	(M+H)+	Acetyl Tyrosine Ethyl Ester	0.411466	2.88289	0.00269206	252.12	178.285						12799.1	3662.07	36898.4	13110.6
M500T439	[M+H]+	Aconine	0.169566	0.838875	0.543659	500.269	438.601		C19990	Lipids and lipid-like molecules	Prenol lipids	Diterpenoids	11654.2	5181.51	9776.43	4214.35
M266T330_2	[M+H]+	Acridine orange	0.154308	0.987785	0.95637	266.174	330.401		C19315	Organoheterocyclic compounds	Quinolines and derivatives	Benzoquinolines	44933.6	19644.9	44384.7	9629.65
M496T283	[M+H-CH2O2]+	Acrinathrin	0.455854	0.120004	0.00025925	496.142	283.446		C18408	Lipids and lipid-like molecules	Fatty Acyls	Fatty acid esters	22095.1	7880.14	2651.51	483.624
M348T438_1	[M+H]+	Adenosine 3'-monophosphate	0.735025	0.098173	0.000821345	348.071	437.723	HMDB0003540	C01367	Nucleosides, nucleotides, and analogues	Ribonucleoside 3'-phosphates		56492.6	24000.8	5546.05	2732.03
M290T403	[M+H]+	Adipoyl-l-carnitine	0.5127	0.185704	0.0044121	290.16	402.566			Lipids and lipid-like molecules	Fatty Acyls	Fatty acid esters	31429.4	15101.1	5836.57	4106.33
M542T414	(M+H-H2O)+	ADP-ribose	0.124587	2.61169	0.0956998	542.068	413.727	HMDB0001178	C00301	Nucleosides, nucleotides, and analogues	Purine nucleotides	Purine nucleotide sugars	1624.16	496.757	4241.81	3143.21
M152T126	[M+H-CO]+	Adrenochrome	0.332753	2.04103	0.00397706	152.056	125.534	HMDB0012884					16474.6	3920.52	33625.2	9535.34
M329T256	[M+H]+	Aflatoxin g1	0.477459	0.249414	0.027153	329.084	255.897	HMDB0030474	C16755	Phenylpropanoids and polyketides	Coumarins and derivatives	Furanocoumarins	34843.5	22243.3	8690.45	4096.43
M331T222	[M+H]+	Aflatoxin g2	0.215609	2.21849	0.0358702	331.099	222.454	HMDB0030475	C16754	Phenylpropanoids and polyketides	Coumarins and derivatives	Furanocoumarins	8422.97	2797.88	18686.3	9048.34
M434T192	[M+NH4]+	Agaric acid	0.328929	0.770591	0.272342	434.326	191.909			Organic acids and derivatives	Carboxylic acids and derivatives	Tricarboxylic acids and derivatives	28604.1	9044.76	22042	8816.66
M304T396	(M+CH3COO+2H)+	Agomelatine	0.845146	0.291378	0.0347782	304.15	396.209	HMDB0015636		Organic acids and derivatives	Carboxylic acids and derivatives	Carboxylic acid derivatives	123994	70165.2	36129.1	39423.4
M353T492	[M+H]+	Ajmalicine	0.749781	0.566696	0.138535	353.206	491.824		C09024				119398	68893.3	67662.6	20455.3
M565T294	[M+2H]+	[ala9-ala10]-moroidin	0.118388	1.4787	0.22731	565.296	293.835						8777.92	3540.38	12979.9	6389.12
M161T327	[M+H]+	Ala-Ala	0.363558	4.55036	0.0251807	161.091	327.32	HMDB0000303	C00398	Organoheterocyclic compounds	Indoles and derivatives	Tryptamines and derivatives	5151.46	1291.85	23441	15498.8
M289T419	[M+H]+	Ala-Ala-Lys	0.439277	3.52895	0.0612993	289.185	418.572			Organic acids and derivatives	Carboxylic acids and derivatives	Amino acids, peptides, and analogues	13312.1	7068.11	46977.6	35013
M262T361_1	(M-H+2Na)+	Ala-Gln	0.24534	2.37214	0.327241	262.075	361.427						15918	6956.83	37759.8	46900
M271T371	(M-H+2Na)+	Ala-His	0.343736	0.450429	0.0747892	271.081	370.675						17671.4	7005.85	7959.73	8376.45
M359T260_2	[M+H]+	Ala-Ile-Arg	0.753852	3.77375	0.0525608	359.228	259.955			Organic acids and derivatives	Carboxylic acids and derivatives	Amino acids, peptides, and analogues	27350.6	16080	103214	75460.4
M331T368_2	[M+H]+	Ala-Leu-Lys	0.793354	9.60843	0.0603894	331.232	367.711			Organic acids and derivatives	Carboxylic acids and derivatives	Amino acids, peptides, and analogues	9090.16	3046.25	87342.2	82620.9
M90T352	[M+H]+	Alanine	0.241435	1.85813	0.11283	90.0541	351.826	HMDB0000161	C00041	Organic acids and derivatives	Carboxylic acids and derivatives	Amino acids, peptides, and analogues	61089.4	55023.4	113512	38997.5
M187T331_2	(M+H)+	Ala-Pro	0.294797	2.32214	0.0078822	187.107	331.281						24126.5	8461.92	56025.2	19819.7
M305T426	[M+H]+	Ala-Ser-Lys	0.27319	1.94824	0.00535092	305.169	426.339			Organic acids and derivatives	Carboxylic acids and derivatives	Amino acids, peptides, and analogues	13742.6	6190.26	26773.9	5423.16
M191T247	(M+H)+	Ala-Thr	0.128853	1.71139	0.0824714	191.104	247.442						6703.73	2199.92	11472.7	5069.23
M404T486	[M+H]+	Ala-Trp-Lys	0.211721	1.38109	0.138449	404.212	486.432			Organic acids and derivatives	Carboxylic acids and derivatives	Amino acids, peptides, and analogues	42365.2	18955.1	58510.4	11976.5
M343T418	[M+H-H2O]+	Aldosterone	0.820861	4.15209	0.0122198	343.186	417.873		C01780	Lipids and lipid-like molecules	Steroids and steroid derivatives	Hydroxysteroids	28587.6	7968.99	118698	65547.5
M287T94	[M+H-H2O]+	Aleuritic acid	0.412062	2.7443	0.0497755	287.221	93.643			Lipids and lipid-like molecules	Fatty Acyls	Fatty acids and conjugates	22542.8	8050.7	61864.1	38583.3
M338T53	[M+H-C9H21N3]+	Alexidine	0.48671	0.734068	0.296764	338.312	53.3605			Organic nitrogen compounds	Organonitrogen compounds	Guanidines	81796.9	9168.83	60044.5	43223.2
M513T335	[M+Na]+	Alisol a	0.102472	1.35099	0.453758	513.338	335.143		C17459	Lipids and lipid-like molecules	Prenol lipids	Triterpenoids	6191.26	2123.23	8364.33	5861.23
M663T365	[2M+H]+	Alitame	0.193611	2.72044	0.128756	663.305	365.445			Organic acids and derivatives	Carboxylic acids and derivatives	Amino acids, peptides, and analogues	3726.23	1046.18	10137	8593.83
M279T38_2	(M+H)+	all cis-(6,9,12)-Linolenic acid	0.688133	1.02268	0.945589	279.231	38.053	HMDB0003073	C06426				805923	435348	824202	389346
M253T262	[M+H-CH4O3]+	All-trans-4-hydroxyretinoic acid	0.27308	1.58131	0.365149	253.189	262.196	HMDB0006254	C16677	Lipids and lipid-like molecules	Prenol lipids	Retinoids	14301.8	6491.21	22615.6	18489.5
M607T279	[M+H]+	Aloeemodin	0.264952	0.486357	0.18685	607.258	278.87		C09391				16964.1	13616.8	8250.61	1904.37
M395T401	[M+H]+	Aloesin	0.413621	0.526044	0.00583717	395.153	401.405		C08994	Organic oxygen compounds	Organooxygen compounds	Carbohydrates and carbohydrate conjugates	27548	8008.11	14491.5	2430.78
M919T473	[M+H]+	.alpha.-amanitin	0.0365009	1.216	0.574563	919.34	472.772		C08438	Organic acids and derivatives	Carboxylic acids and derivatives	Amino acids, peptides, and analogues	4292.59	1097.09	5219.8	3400.31
M409T142	[M+H-H2O]+	.alpha.-amyrin	0.293396	3.19132	0.00756748	409.376	141.781		C08615	Lipids and lipid-like molecules	Prenol lipids	Triterpenoids	5205.72	2255.3	16613.1	7310.99
M433T322	[M+NH4]+	.alpha.-cypermethrin	0.635704	0.147737	0.0042992	433.133	321.605		C18715	Lipids and lipid-like molecules	Fatty Acyls	Fatty acid esters	47813.3	24419.3	7063.81	4390.93
M558T147	[M+H-H2O]+	.alpha.-ergocryptine	0.127673	1.12119	0.708303	558.322	147.067		C07545	Alkaloids and derivatives	Ergoline and derivatives	Lysergic acids and derivatives	31129.8	18963.6	34902.5	10978.8
M214T251	[M+H]+	(-)-.alpha.-kainic acid	0.134592	1.3753	0.382457	214.117	250.699	HMDB0001431	C12819	Organic acids and derivatives	Carboxylic acids and derivatives	Amino acids, peptides, and analogues	28955.1	15961.3	39821.9	21277.3
M245T104	[M+H]+	Alpha-l-(-)-fucose 1-phosphate bis(cyclohexylammonium) salt	0.567377	6.80728	0.0118862	245.226	103.795			Organic oxygen compounds	Organooxygen compounds	Carbohydrates and carbohydrate conjugates	8635.71	1944.21	58785.7	36502.3
M296T38_2	(M+NH4)+	alpha-Linolenic acid	3.50876	0.778184	0.641473	296.258	37.988	HMDB0001388	C06427	Lipids and lipid-like molecules	Fatty Acyls	Lineolic acids and derivatives	2.97173e+06	2.34152e+06	2.31256e+06	1.98551e+06
M430T34_3	[M]+	(+)-.alpha.-tocopherol	0.909704	1.14302	0.549861	430.378	34.022	HMDB0001893	C02477	Lipids and lipid-like molecules	Prenol lipids	Quinone and hydroquinone lipids	923000	383123	1.05501e+06	284154
M536T145	[M+H]+	.alpha.-tocopherol nicotinate	0.193324	1.79375	0.0827791	536.428	145.23		C12981	Lipids and lipid-like molecules	Prenol lipids	Quinone and hydroquinone lipids	8953.89	5770.15	16061.1	5889.47
M250T302_2	[M+H]+	Alprenolol	0.272247	3.16685	0.0421598	250.179	301.855	HMDB0015004		Benzenoids	Phenol ethers		4423.48	2857	14008.5	8750.01
M587T291	[M+H]+	Amarogentin	0.48265	0.154452	0.00461461	587.155	291.062		C09767	Benzenoids	Benzene and substituted derivatives	Biphenyls and derivatives	28305.2	14703.2	4371.8	1095.6
M276T142	[M+H]+	Ametoctradin	0.173588	1.63695	0.268162	276.232	142.487						11066.9	5625.29	18115.9	12209.3
M568T477	[M+H-H2O]+	Amikacin	0.487402	0.418545	0.0133513	568.307	476.97	HMDB0014622	C06820	Organic oxygen compounds	Organooxygen compounds	Carbohydrates and carbohydrate conjugates	38595.7	15971.3	16154	4977.34
M479T422	[2M+H]+	Aminoalbendazole sulfone	0.205981	0.619508	0.00751102	479.177	421.909		C16627				7609.25	1551.94	4713.99	1162.85
M386T144	[M+H]+	Amisulpride n-oxide	0.235474	1.55989	0.289464	386.185	143.65			Benzenoids	Benzene and substituted derivatives	Benzoic acids and derivatives	16294.2	7722.62	25417.2	16521.1
M333T318_2	[M+H-NH3]+	Ampicillin	0.34904	0.548564	0.0902459	333.113	318.183	HMDB0014559	C06574	Organoheterocyclic compounds	Lactams	Beta lactams	23501.7	11182.9	12892.2	5917.03
M528T373	[M+Na]+	Amprenavir	0.174281	0.853393	0.36505	528.197	372.66	HMDB0014839	C08086	Benzenoids	Benzene and substituted derivatives	Benzenesulfonamides	14452.7	4765.27	12333.8	1491.37
M480T249_2	[M+Na]+	Amygdalin	0.278745	2.38656	0.0942715	480.15	248.705	HMDB0035030	C08325	Organic oxygen compounds	Organooxygen compounds	Carbohydrates and carbohydrate conjugates	16969.4	10462.1	40498.6	26469.3
M257T413	[M+H]+	Ancymidol	0.602185	4.93953	0.0212104	257.149	413.387		C18774	Benzenoids	Phenol ethers	Anisoles	12487.1	3719.69	61680.3	40127.6
M94T260	[M+H]+	Aniline	0.659214	8.97687	0.0534501	94.0643	259.991	HMDB0003012	C00292	Benzenoids	Benzene and substituted derivatives	Aniline and substituted anilines	7121.04	4642.87	63924.6	57846
M521T121	[M+H]+	Anthocyanidin base+3o, o-malonylhex	0.390433	0.191817	0.0382151	521.128	120.596			Phenylpropanoids and polyketides	Flavonoids	Flavonoid glycosides	21001.2	15880	4028.4	906.961
M587T409	[M+H]+	Anthranoyllycoctonine	0.201421	1.45117	0.444634	587.351	409.227			Lipids and lipid-like molecules	Prenol lipids	Diterpenoids	14155.7	8192.28	20542.3	15966.5
M605T568	[M+H]+	Antipain	0.0816462	1.91539	0.0568731	605.359	568.093			Organic acids and derivatives	Carboxylic acids and derivatives	Amino acids, peptides, and analogues	1298.81	106.91	2487.73	1230.74
M565T190	[M+H]+	Apiin	0.321467	0.242884	0.0206274	565.154	189.682	HMDB0031342	C04858	Phenylpropanoids and polyketides	Flavonoids	Flavonoid glycosides	15326.3	9412.95	3722.51	832.968
M237T81_1	[M+H-CH5N]+	Apomorphine	0.40285	0.772807	0.497102	237.112	80.931	HMDB0014852					44410.1	19359.1	34320.4	25501
M557T286	[M+Na]+	Aprepitant	0.184303	0.307771	0.00469671	557.126	285.597	HMDB0014811	C21555	Organoheterocyclic compounds	Oxazinanes	Morpholines	4456.85	1841.68	1371.69	491.666
M384T251_2	[M+Na]+	Arachidonoylglycine	0.0638905	1.0264	0.926798	384.226	250.69	HMDB0005096		Organic acids and derivatives	Carboxylic acids and derivatives	Amino acids, peptides, and analogues	9674.78	5656.57	9930.2	2179.02
M332T141_2	[M+H]+	Arachidonoyl-n,n-dimethylamide	0.208875	2.06814	0.115509	332.294	141.241			Lipids and lipid-like molecules	Fatty Acyls	Fatty amides	7264.51	4001.46	15024	9237.42
M785T147	[M+H]+	Arachidonoylthiophosphorylcholine	3.3063	2.30951	0.104966	784.584	146.602			Organic nitrogen compounds	Organonitrogen compounds	Quaternary ammonium salts	1.63439e+06	1.42006e+06	3.77465e+06	2.27822e+06
M356T53	[M+H]+	Arachidoyl ethanolamide	0.514647	1.60018	0.00484458	356.351	53.1675			Organic nitrogen compounds	Organonitrogen compounds	Amines	109552	22486.4	175303	34086.4
M173T83_2	[M+H]+	Arcaine	0.229608	0.999208	0.997166	173.127	82.797		C03047	Organic nitrogen compounds	Organonitrogen compounds	Guanidines	112894	51941.6	112805	17875.2
M355T320	[M+H-H2O]+	Arctigenin	0.167316	0.999302	0.998043	355.164	320.39	HMDB0030087	C10545	Lignans, neolignans and related compounds	Furanoid lignans	Tetrahydrofuran lignans	10687	2882.37	10679.6	5977.73
M552T253	[M+NH4]+	Arctiin	0.15047	0.774483	0.410882	552.259	252.667		C16915				13887.6	7847.08	10755.7	2239
M245T230	M+	Arg-Ala	0.396978	2.02038	0.0464732	245.15	229.746						25506.8	11929.9	51533.5	22677.2
M375T448_2	(M-H+2Na)+	Arg-Arg	0.498375	0.797028	0.51404	375.191	447.71						62247.6	23352.7	49613.1	34618.7
M304T457	[M+H]+	Arg-glu	0.560002	2.11174	0.0578197	304.16	457.246			Organic acids and derivatives	Carboxylic acids and derivatives	Amino acids, peptides, and analogues	37662.5	11398.1	79533.6	42193.3
M432T334	[M+H]+	Arg-Glu-Lys	0.0277862	1.10152	0.656882	432.274	334.452			Organic acids and derivatives	Carboxylic acids and derivatives	Amino acids, peptides, and analogues	4585.48	2031.87	5051	1020.52
M388T331	[M+H]+	Arg-Gly-Arg	0.196375	1.22878	0.460293	388.217	330.869			Organic acids and derivatives	Carboxylic acids and derivatives	Amino acids, peptides, and analogues	17848.2	6653.48	21931.5	9854.29
M312T415	[M+H]+	Arg-his	0.741629	2.18662	0.215104	312.191	415.25			Organic acids and derivatives	Carboxylic acids and derivatives	Amino acids, peptides, and analogues	70304.6	29248.6	153730	137871
M235T545	[M+2H]2+	Arg-His-Arg	0.202114	0.563991	0.087456	234.649	544.838			Organic acids and derivatives	Carboxylic acids and derivatives	Amino acids, peptides, and analogues	8804.16	4272.31	4965.46	1510.66
M288T390	(M+H)+	Arg-Ile	0.404196	4.37808	0.00365714	288.201	389.884						6099.71	1153.98	26705	12164.5
M158T294	[M+H-NH3]+	Arginine	0.160874	0.860934	0.70485	158.08	293.577	HMDB0000517	C00062	Organic acids and derivatives	Carboxylic acids and derivatives	Amino acids, peptides, and analogues	10207.6	6048.17	8788.03	5452
M322T338	[M+H]+	Arg-phe	0.0581664	1.17615	0.469782	322.186	338.473			Organic acids and derivatives	Carboxylic acids and derivatives	Amino acids, peptides, and analogues	12435.3	2467.83	14625.7	6034.11
M369T457	[M+H]+	Arg-Pro-Pro	0.485427	2.74636	0.00457017	369.222	456.872			Organic acids and derivatives	Carboxylic acids and derivatives	Amino acids, peptides, and analogues	18930.1	8090.26	51988.7	18653.9
M361T377	[M+H]+	Arg-Trp	0.429756	1.74406	0.263328	361.189	377.093			Organic acids and derivatives	Carboxylic acids and derivatives	Amino acids, peptides, and analogues	45138.5	22287.6	78724.4	59314.5
M466T333	[M+H]+	Arg-Tyr-Lys	0.510995	0.331587	0.00273485	466.288	333.183			Organic acids and derivatives	Carboxylic acids and derivatives	Amino acids, peptides, and analogues	33285.4	12241.5	11037	2975.51
M450T304	[M+H+2i]+	Aripiprazole	0.309436	4.46465	0.0295275	450.135	304.048	HMDB0005042	C12564	Organoheterocyclic compounds	Diazinanes	Piperazines	3548.77	1506.19	15844	10732.7
M261T410	[M+H]+	Asn-Gln	0.805608	0.236324	0.00162751	261.108	409.952			Organic acids and derivatives	Carboxylic acids and derivatives	Amino acids, peptides, and analogues	79580.2	29039.3	18806.7	12954.3
M195T280	[M+2H]2+	Asn-Gln-Lys	0.180057	0.973757	0.930095	195.097	279.733			Organic acids and derivatives	Carboxylic acids and derivatives	Amino acids, peptides, and analogues	23365.4	10493.1	22752.2	11053.6
M318T419	[M+H]+	Asn-Gly-Lys	0.433171	0.60371	0.167586	318.166	418.748			Organic acids and derivatives	Carboxylic acids and derivatives	Amino acids, peptides, and analogues	49918.8	27853	30136.5	10388.4
M374T391	[M+H]+	Asn-Ile-Lys	1.16871	0.413246	0.365709	374.237	391.332			Organic acids and derivatives	Carboxylic acids and derivatives	Amino acids, peptides, and analogues	229589	307921	94876.9	79070
M402T373	[M+H]+	Asn-Leu-Arg	0.272261	1.21215	0.653636	402.241	373.277			Organic acids and derivatives	Carboxylic acids and derivatives	Amino acids, peptides, and analogues	18370	5920.56	22267.2	17888.8
M389T503	[M+H]+	Asn-Lys-Lys	0.128468	1.01614	0.94003	389.237	503.281			Organic acids and derivatives	Carboxylic acids and derivatives	Amino acids, peptides, and analogues	17627	4629.88	17911.5	6823.6
M436T262	[M+H]+	Asn-Phe-Arg	0.166954	0.975243	0.936255	436.222	262.087			Organic acids and derivatives	Carboxylic acids and derivatives	Amino acids, peptides, and analogues	29907.9	17375.9	29167.5	10277.3
M358T413	[M+H]+	Asn-Pro-Lys	0.161814	0.903211	0.606227	358.195	413.409			Organic acids and derivatives	Carboxylic acids and derivatives	Amino acids, peptides, and analogues	14606.5	5300.11	13192.7	2682.5
M475T397	[M+H]+	Asn-Trp-Arg	0.221642	0.725113	0.342577	475.252	397.459			Organic acids and derivatives	Carboxylic acids and derivatives	Amino acids, peptides, and analogues	22841.9	12558	16563	6392.84
M133T386	[M+H]+	Asparagine	0.988161	0.177378	0.00797384	133.06	386.387	HMDB0000168	C00152	Organic acids and derivatives	Carboxylic acids and derivatives	Amino acids, peptides, and analogues	127466	70554.6	22609.7	7823.65
M249T476	[M+H]+	Asp-Asp	0.76223	0.099708	0.00716546	249.071	476.349			Organic acids and derivatives	Carboxylic acids and derivatives	Amino acids, peptides, and analogues	74355.8	44318.7	7413.87	3612.64
M203T251	[M+2H]2+	Asp-Asp-Arg	0.244232	0.923347	0.90497	203.104	250.599			Organic acids and derivatives	Carboxylic acids and derivatives	Amino acids, peptides, and analogues	31663.7	38170.6	29236.6	22528.3
M377T492	[M+H]+	Asp-Asp-Lys	0.490061	0.374312	0.0177168	377.168	492.185			Organic acids and derivatives	Carboxylic acids and derivatives	Amino acids, peptides, and analogues	39364.6	19315.5	14734.6	2110.75
M415T53	[M+H]+	Asperuloside	0.650791	0.164681	0.0179189	415.139	52.78		C09769	Organic oxygen compounds	Organooxygen compounds	Carbohydrates and carbohydrate conjugates	53188.6	34949.2	8759.16	3581.21
M306T478	[M+H]+	Asp-Gly-Asp	0.487448	0.150043	0.0322632	306.093	477.674			Organic acids and derivatives	Carboxylic acids and derivatives	Amino acids, peptides, and analogues	37522.5	28648.1	5630.01	1679.6
M319T499	[M+H]+	Asp-Gly-Lys	0.498125	0.309849	0.0307455	319.16	499.114			Organic acids and derivatives	Carboxylic acids and derivatives	Amino acids, peptides, and analogues	43839.4	26798	13583.6	2558.86
M271T434	[M+H]+	Asp-His	0.697154	0.13331	0.000470507	271.103	434.103			Organic acids and derivatives	Carboxylic acids and derivatives	Amino acids, peptides, and analogues	52209.2	19640.3	6960	3053.93
M403T245	[M+H]+	Asp-Ile-Arg	0.702047	7.13294	0.0373501	403.253	245.469			Organic acids and derivatives	Carboxylic acids and derivatives	Amino acids, peptides, and analogues	9692.42	5177.26	69135.5	55152.8
M403T388	[M+H]+	Asp-Leu-Arg	0.386748	1.94442	0.19951	403.228	388.396			Organic acids and derivatives	Carboxylic acids and derivatives	Amino acids, peptides, and analogues	27901.5	10612.8	54252.1	41555.5
M231T312	[M+H]+	Asp-Pro	0.541693	0.158809	0.0022415	231.097	312.036	HMDB0002335		Organic acids and derivatives	Carboxylic acids and derivatives	Amino acids, peptides, and analogues	31691.6	14507.3	5032.91	1949.3
M349T366	[M+H]+	Asp-Ser-Lys	0.0891982	1.21125	0.275582	349.183	365.885			Organic acids and derivatives	Carboxylic acids and derivatives	Amino acids, peptides, and analogues	11731.7	3295.41	14210	3496.59
M363T427	[M+H]+	Asp-Thr-Lys	0.334253	0.820775	0.463827	363.188	427.321			Organic acids and derivatives	Carboxylic acids and derivatives	Amino acids, peptides, and analogues	67573.5	28429.5	55462.6	21349.4
M320T356	[M+H]+	Asp-Trp	0.338499	0.397676	0.0010743	320.123	356.086			Organic acids and derivatives	Carboxylic acids and derivatives	Amino acids, peptides, and analogues	14975.1	4174.84	5955.24	1518.06
M451T333	[M+H]+	Astilbin	0.363389	0.463933	0.0397835	451.142	333.075	HMDB0033850	C17449	Phenylpropanoids and polyketides	Flavonoids	Flavonoid glycosides	24634.3	10894.1	11428.7	6127.21
M407T292	[M+H]+	Astringin	0.546561	0.30064	0.0111924	407.115	292.15		C10245	Phenylpropanoids and polyketides	Stilbenes	Stilbene glycosides	41084.8	19742.3	12351.7	6240.73
M567T117	[2M+H]+	Atglistatin	0.148563	1.21521	0.426638	567.322	117.058			Benzenoids	Benzene and substituted derivatives	Biphenyls and derivatives	13055.6	5852.79	15865.4	4819.85
M367T115	[M+H]+	Atovaquone	0.988701	8.90415	0.153026	367.095	114.689	HMDB0015249	C06835	Benzenoids	Naphthalenes	Naphthoquinones	21980.4	12023.3	195717	250919
M753T225	[M+H]+	Axinastatin 1	0.229289	2.84575	0.00095206	753.425	225.43			Organic acids and derivatives	Carboxylic acids and derivatives	Amino acids, peptides, and analogues	3688.39	1453.29	10496.2	2957.98
M773T491	[2M+H]+	Axitinib	0.0343951	1.11802	0.347277	773.23	490.891			Organosulfur compounds	Thioethers	Aryl thioethers	1916.31	488.466	2142.47	155.994
M382T379	[M+H]+	Azelastine	0.101277	1.01403	0.954098	382.146	379.039	HMDB0015107	C07768	Organoheterocyclic compounds	Diazanaphthalenes	Benzodiazines	11373.7	5706.55	11533.2	1994.81
M609T453	[M+Na]+	Baccatin iii	0.101251	1.16883	0.603364	609.211	452.879		C11900	Lipids and lipid-like molecules	Prenol lipids	Diterpenoids	15513.3	1629.12	18132.5	10794.7
M881T327	[M+H-H2O]+	Bacoside x	0.0455794	0.955605	0.853984	881.479	327.082			Lipids and lipid-like molecules	Prenol lipids	Triterpenoids	3150.07	1391.1	3010.22	898.097
M208T233	[M+H]+	Baycarb	0.367709	1.97601	0.189052	208.118	232.634		C14425	Benzenoids	Benzene and substituted derivatives	Phenyl methylcarbamates	16826.8	7861.03	33250	24842.1
M806T417	[M+Na]+	Beauvericin	0.117097	1.59309	0.480804	806.388	417.053		C11590	Organic acids and derivatives	Peptidomimetics	Depsipeptides	7201.8	1956.18	11473.1	12895
M669T449	[M+H]+	Becatecarin	0.055205	1.19619	0.42553	669.183	448.525			Organoheterocyclic compounds	Indoles and derivatives	Carbazoles	7705.68	1274.91	9217.49	3864.6
M409T137	[M+H]+	Beclomethasone	0.10921	1.17985	0.447517	409.182	137.414	HMDB0013609	C06842	Lipids and lipid-like molecules	Steroids and steroid derivatives	Hydroxysteroids	66843.6	28048.7	78865.3	19218
M348T258_1	[M+Na]+	Benalaxyl	0.136391	1.02325	0.955671	348.159	257.95		C10929	Organic acids and derivatives	Carboxylic acids and derivatives	Amino acids, peptides, and analogues	23267	12216.8	23808.1	17359.5
M425T318	[M+H]+	Benazepril	0.105527	1.44979	0.244535	425.226	317.908	HMDB0014682	C06843	Organic acids and derivatives	Carboxylic acids and derivatives	Amino acids, peptides, and analogues	9315.81	2280.38	13505.9	7226.25
M167T134	[M+H-C2H3NO]+	Bendiocarb	0.851178	1.31923	0.601501	167.092	133.562		C14433				168187	136485	221877	175884
M374T471	[M+Na]+	Benfluorex	0.472618	0.129126	0.000435029	374.127	470.987			Benzenoids	Benzene and substituted derivatives	Benzoic acids and derivatives	23433.9	8859.43	3025.93	446.528
M580T491	[M+H-C2H7N]+	Benzamide, n-[2-(dimethylamino)ethyl]-n-methyl-4-[[[[4-[4-(4-morpholinyl)-7-(2,2,2-trifluoroethyl)-7h-pyrrolo[2,3-d]pyrimidin-2-yl]phenyl]amino]carbonyl]amino]-	0.309337	0.288748	0.0995906	580.216	491.376			Benzenoids	Benzene and substituted derivatives	N-phenylureas	17479.7	15293.6	5047.23	845.273
M464T246	[M+H]+	Benzamide, n-[5-[2-(3,5-dimethoxyphenyl)ethyl]-1h-pyrazol-3-yl]-4-[(3r,5s)-3,5-dimethyl-1-piperazinyl]-, rel-	0.28349	2.41374	0.34481	464.252	246.304			Organoheterocyclic compounds	Diazinanes	Piperazines	28680.8	11597.3	69228.1	90702.2
M347T201	[M+H]+	Benzeneethanamine, 2,5-dimethoxy-n-[(2-methoxyphenyl)methyl]-4-nitro-	0.116263	1.14427	0.623161	347.185	200.588			Benzenoids	Benzene and substituted derivatives	Nitrobenzenes	22384.3	11116.9	25613.6	8903.71
M194T242	[M+H]+	Benzenemethanol, .alpha.-[(1r)-1-(methylamino)butyl]-, (.alpha.s)-rel-	0.320899	0.244418	0.0235265	194.164	241.732			Organic nitrogen compounds	Organonitrogen compounds	Amines	14935	9199.54	3650.39	2176.96
M336T120	[M+H]+	Benzenemethanol, .alpha.-pentyl-3-(2-quinolinylmethoxy)-	0.47786	2.76612	0.017989	336.219	119.617						20786.2	6568.41	57497.1	28299.9
M608T296	[M+H]+	Benzo[h]-1,6-naphthyridin-2(1h)-one, 1-[4-[4-(1-oxopropyl)-1-piperazinyl]-3-(trifluoromethyl)phenyl]-9-(3-quinolinyl)-	0.600026	4.22642	0.00271037	608.247	296.103			Organoheterocyclic compounds	Quinolines and derivatives	Phenylquinolines	13738.6	9339.45	58065.3	23259.3
M527T287	[M+H-H2O]+	Benzoic acid, 2-[3-[3-[(5-ethyl-4'-fluoro-2-hydroxy[1,1'-biphenyl]-4-yl)oxy]propoxy]-2-propylphenoxy]-	0.196183	2.2764	0.0457413	527.198	286.89			Benzenoids	Benzene and substituted derivatives	Diphenylethers	5412.26	1879.62	12320.5	6507.41
M590T529	[M+H]+	Benzoic acid, 3-[[(3-carboxycyclohexyl)amino]carbonyl]-4-[3-[4-(4-phenoxybutoxy)phenyl]propoxy]-	0.456826	0.480592	0.00980389	590.263	529.402			Organic acids and derivatives	Carboxylic acids and derivatives	Amino acids, peptides, and analogues	33485.1	11507	16092.7	4131.25
M461T280	[M+Na]+	Benzoic acid, 4-(7,8,9,10-tetrahydro-5,7,7,10,10-pentamethyl-5h-benzo[e]naphtho[2,3-b][1,4]diazepin-13-yl)-	0.490707	0.296302	0.0796849	461.236	279.515			Organoheterocyclic compounds	Benzodiazepines	Dibenzodiazepines	40364.7	32408.3	11960.2	3176.47
M269T367	[M+H]+	Benzoic acid eugenyl ester	0.332153	0.703699	0.303593	269.111	367.075	HMDB0032056					46880	22146.7	32989.4	18159.7
M120T185	[M+H]+	Benzotriazole	0.205347	1.71634	0.126433	120.079	184.609						9108.45	4078.13	15633.2	7742.57
M590T361	[M+H]+	Benzoylmesaconine	0.190641	2.27009	0.14329	590.291	361.112			Lipids and lipid-like molecules	Prenol lipids	Diterpenoids	6096.83	1537.79	13840.3	10792.2
M551T229	[2M+H]+	Benzoylnorecgonine	0.253537	0.612351	0.159494	551.246	229.014			Benzenoids	Benzene and substituted derivatives	Benzoic acids and derivatives	14453.3	5014.19	8850.49	6542.09
M310T226	[M+H]+	Benzydamine	0.63511	4.14548	0.00935646	310.172	226.43			Organoheterocyclic compounds	Benzopyrazoles	Indazoles	15383.3	6272.9	63771.1	33134.3
M235T224	[M+H]+	Benzyl 4-amino-1-piperidinecarboxylate	0.626003	0.490252	0.0701428	235.143	223.546			Benzenoids	Benzene and substituted derivatives	Benzyloxycarbonyls	70223.6	32979.5	34427.2	21714.6
M331T380	[M+Na]+	Bestatin	0.200879	1.15303	0.652325	331.175	380.309		C00732	Organic acids and derivatives	Peptidomimetics	Hybrid peptides	34481.5	12817.3	39758.3	21939.3
M469T182	[M+H]+	.beta.-amyrin acetate	0.151081	1.31425	0.530718	469.41	181.532			Lipids and lipid-like molecules	Prenol lipids	Triterpenoids	19403.3	20072	25500.9	6160.11
M193T103	[M+H]+	.beta.-damascone	0.242423	2.62189	0.000347263	193.158	103.077	HMDB0032541		Organic oxygen compounds	Organooxygen compounds	Carbonyl compounds	5289.95	891.995	13869.7	3507.75
M371T223	[M+H-C4H14O3]+	.beta.-ecdysone	0.176945	1.63722	0.114349	371.238	222.883	HMDB0030180	C02633	Lipids and lipid-like molecules	Steroids and steroid derivatives	Bile acids, alcohols and derivatives	11579.3	5913.69	18958	7483.54
M255T140_2	[M+H-H2O]+	Beta-estradiol	0.276066	1.75941	0.233241	255.186	139.689	HMDB0000151	C00951	Lipids and lipid-like molecules	Steroids and steroid derivatives	Estrane steroids	18681.7	10359.3	32868.8	22754.9
M449T381	[M+H]+	Beta-estradiol 3-(beta-d-glucuronide)	0.311814	0.70929	0.194547	449.228	380.891			Lipids and lipid-like molecules	Steroids and steroid derivatives	Steroidal glycosides	23488.8	7726.88	16660.4	7802.24
M130T392	(M+H)+	.beta.-Homoproline	0.358763	0.57263	0.0594872	130.085	391.516						28317.3	12415.2	16215.3	2824.71
M118T275	[M+H]+	Betaine	3.03363	0.734744	0.190663	118.086	275.43	HMDB0000043	C00719	Organic acids and derivatives	Carboxylic acids and derivatives	Amino acids, peptides, and analogues	2.50424e+06	1.03626e+06	1.83997e+06	213815
M102T356	(M+H)+	Betaine aldehyde	0.188015	1.792	0.0247226	102.09	355.825	HMDB0001252	C00576	Organic nitrogen compounds	Organonitrogen compounds	Quaternary ammonium salts	13018.4	3804.42	23329	7859.79
M499T262	[M+Na]+	Betamethasone 17-valerate	0.0971566	0.896063	0.69158	499.269	261.643			Lipids and lipid-like molecules	Steroids and steroid derivatives	Hydroxysteroids	9712.69	4692.33	8703.18	2920.74
M429T439	[M+H]+	Betamethasone 9,11-epoxide 21-propionate	0.285708	0.696426	0.188875	429.208	438.599			Lipids and lipid-like molecules	Prenol lipids	Monoterpenoids	23496.7	8918.2	16363.7	6958.89
M505T166	[M+H]+	Betamethasone dipropionate	0.119044	1.4628	0.376908	505.256	166.321			Lipids and lipid-like molecules	Steroids and steroid derivatives	Pregnane steroids	15676.3	6985.32	22931.3	16093.5
M411T227	[M+H]+	.beta.-tocotrienol	0.198501	1.73003	0.234432	411.32	226.624		C14154	Lipids and lipid-like molecules	Prenol lipids	Quinone and hydroquinone lipids	10354.6	7534.95	17913.8	11030.3
M319T429	[2M+H]+	Betonicine	0.74201	3.97952	0.00230049	319.195	428.777	HMDB0029412	C08269	Organic acids and derivatives	Carboxylic acids and derivatives	Amino acids, peptides, and analogues	23304.6	12628.5	92741.2	36135.1
M389T252	[M+H-H2O]+	Bicyclomycin benzoate	0.205586	0.61565	0.161306	389.142	252.018			Benzenoids	Benzene and substituted derivatives	Benzoic acids and derivatives	9742.29	5482.31	5997.84	763.023
M317T108	[M+H-H2O]+	Bicyclo-prostaglandin e2	0.4878	2.03282	0.0241527	317.21	108.466			Lipids and lipid-like molecules	Fatty Acyls	Eicosanoids	35024.1	14066.4	71197.6	27038.7
M301T56	[M+H]+	Bifenazate	0.419656	1.91031	0.0156919	301.177	55.8445		C18589	Benzenoids	Benzene and substituted derivatives	Biphenyls and derivatives	30111.3	9854.21	57522	18654.2
M370T377	[M+H-H2O]+	Bimatoprost amide	0.130384	0.867917	0.686497	370.23	377.093			Lipids and lipid-like molecules	Fatty Acyls	Eicosanoids	14370.6	6758.27	12472.5	7657.17
M413T398	[M+H-H2O]+	Bimatoprost isopropyl ester	0.210034	1.81152	0.0520717	413.273	397.749			Lipids and lipid-like molecules	Fatty Acyls	Eicosanoids	9836.27	3108.22	17818.5	7477.5
M364T408	[M+Na]+	Biotin n-hydroxysuccinimide ester	0.901322	0.0827213	9.66238e-05	364.112	408.279						77631.8	25380.6	6421.81	2742.43
M485T297	[M+H]+	Biotin-xx hydrazide	0.0502885	1.11378	0.709662	485.273	296.567						7985.18	3983.61	8893.72	3500.27
M909T377	[M+H]+	Biphalin	0.142427	0.660647	0.360724	909.45	377.043			Organic acids and derivatives	Carboxylic acids and derivatives	Amino acids, peptides, and analogues	4693.64	3051.99	3100.84	2124.02
M393T33	[M+Na]+	Bis(2-ethylhexyl) adipate	0.281009	1.21676	0.696502	393.315	33.289	HMDB0040270	C14240	Lipids and lipid-like molecules	Fatty Acyls	Fatty acid esters	91177.7	45097.5	110942	100409
M187T73	[M+H]+	Bis-(acetyl)diaminopentane	0.293644	2.38516	0.0495147	187.144	72.657			Organic acids and derivatives	Carboxylic acids and derivatives	Carboxylic acid derivatives	22351.5	8295.52	53311.9	29859.7
M348T398_2	[M+Na]+	Bisoprolol	0.247068	1.39193	0.412512	348.192	398.465	HMDB0014750	C06852	Benzenoids	Benzene and substituted derivatives	Benzylethers	27673.4	13679.9	38519.4	24844.8
M469T469	[M+K]+	Bispyribac	0.153398	0.354766	0.012933	469.08	468.532		C10915	Organic oxygen compounds	Organooxygen compounds	Ethers	3864.88	1795.71	1371.13	434.224
M530T414	[M+H]+	Blood group a trisaccharide	0.212182	0.696639	0.0517202	530.205	413.991			Organic oxygen compounds	Organooxygen compounds	Carbohydrates and carbohydrate conjugates	11729.8	2894.74	8171.44	2145.77
M675T474	[2M+Na]+	Blood group h disaccharide	0.141444	1.01759	0.927659	675.254	474.132			Organic oxygen compounds	Organooxygen compounds	Carbohydrates and carbohydrate conjugates	16623.8	3071.3	16916.2	6316.28
M530T440_1	[M+H]+	Blood group h trisaccharide	0.279206	0.539121	0.0918733	530.224	440.382			Organic oxygen compounds	Organooxygen compounds	Carbohydrates and carbohydrate conjugates	18447.4	9854.87	9945.36	2622.16
M328T164_1	[M+H]+	Boldine	0.167138	1.31812	0.408925	328.165	164.308	HMDB0039085	C09365				11368.6	3767.57	14985.2	8592.94
M810T291_2	[M+2H]2+	Bombesin	0.211999	2.25705	0.0954245	810.418	290.536		C15995				5504.04	2549.22	12422.9	8007.08
M454T270	[M+H-2H2O]+	Borrelidin	0.585671	0.1471	0.00088413	454.316	270.425		C15687				35522.6	14464.9	5225.38	1198.85
M508T319	[M+H-C2H4O]+	Bosentan	0.0124956	1.32498	0.0971733	508.155	318.909	HMDB0014699		Organoheterocyclic compounds	Diazines	Pyrimidines and pyrimidine derivatives	7926.69	1402.18	10502.7	2818.02
M532T358_1	[M+H+2i]+	Bosutinib	0.373546	0.241052	0.00151889	532.17	358.355	HMDB0240205		Organoheterocyclic compounds	Quinolines and derivatives	Aminoquinolines and derivatives	16294.1	6152.23	3927.73	1780.01
M835T496	[M+K]+	B-pentasaccharide	0.231282	0.699373	0.123593	835.264	495.969			Organic oxygen compounds	Organooxygen compounds	Carbohydrates and carbohydrate conjugates	11996.7	3429.71	8390.16	3352.64
M245T203	[M+H-2H2O]+	Brefeldin a	0.221175	1.67399	0.127482	245.152	203.273						25030.1	9552.19	41900.2	20588.3
M523T316	[M+H]+	Brodifacoum	0.38839	0.215929	0.0979119	523.105	315.63		C18694	Benzenoids	Naphthalenes	Phenylnaphthalenes	23149.9	22156.5	4998.74	1866.17
M656T456	[M+H+2i]+	Bromocriptine	0.329714	0.566307	0.000227652	656.24	456.024		C06856	Alkaloids and derivatives	Ergoline and derivatives	Lysergic acids and derivatives	20848.7	2289.8	11806.8	2791.31
M387T221	[M+H]+	Bufalin	0.767903	6.53697	0.0129293	387.253	221.241		C16922	Lipids and lipid-like molecules	Steroids and steroid derivatives	Steroid lactones	14662.9	7117.49	95851	59721.2
M445T406	[M+H]+	Bufotalin	0.467097	0.499666	0.0435419	445.241	405.55		C16923	Lipids and lipid-like molecules	Steroids and steroid derivatives	Steroid lactones	47405.7	20084.1	23687	11134.8
M358T224	[M+H]+	Bullatine g	0.479765	3.54493	0.0485202	358.236	223.835		C08707	Lipids and lipid-like molecules	Prenol lipids	Diterpenoids	15534	6340.53	55066.7	38846.5
M317T392	[M+H]+	Bupirimate	0.661959	3.50678	0.190556	317.16	391.698		C18776	Organoheterocyclic compounds	Diazines	Pyrimidines and pyrimidine derivatives	31657.1	15312.7	111014	125441
M644T408	[M+H]+	Buprenorphine glucuronide	0.101694	1.37386	0.303695	644.332	407.817			Organic oxygen compounds	Organooxygen compounds	Carbohydrates and carbohydrate conjugates	8917.96	2589.61	12252	6369.45
M157T406	[M+H-C4H8]+	Butabarbital	0.272022	2.77556	0.0493749	157.06	406.335	HMDB0014382	C07827	Organoheterocyclic compounds	Diazines	Pyrimidines and pyrimidine derivatives	9306.54	7389.3	25830.8	14784.3
M333T261_1	[M+H]+	Butamifos	0.116198	1.48557	0.05994	333.115	260.708		C11022	Benzenoids	Benzene and substituted derivatives	Nitrobenzenes	15220.4	4575.9	22610.9	6307.05
M551T40_1	[M+H]+	Butanamide, n-[(3s,5s)-1-(1,3-benzodioxol-5-ylmethyl)-5-(1-piperazinylcarbonyl)-3-pyrrolidinyl]-n-[(3-methoxyphenyl)methyl]-3,3-dimethyl-	0.205244	0.934858	0.883407	551.322	40.1155			Organic acids and derivatives	Carboxylic acids and derivatives	Amino acids, peptides, and analogues	37846.8	30412.1	35381.4	20442.7
M310T274	[M+H-H2O]+	Butorphanol	0.189731	0.718316	0.256395	310.237	274.261		C06863	Benzenoids	Phenanthrenes and derivatives		10709.3	4664.85	7692.64	3104.55
M362T136	[M+H-2H2O]+	C-6 ceramide	0.286644	1.85318	0.0959298	362.339	136.302			Lipids and lipid-like molecules	Sphingolipids	Ceramides	18405.9	6601.05	34109.5	17929.3
M546T325	[M+Na]+	Calcimycin	0.227009	2.23682	0.0579536	546.241	324.841		C11309				6225.7	1927.79	13925.8	7808.16
M424T469	[M+Na]+	Calpain inhibitor ii	0.421625	0.511295	0.115232	424.202	469.282			Organic acids and derivatives	Carboxylic acids and derivatives	Amino acids, peptides, and analogues	38652.4	22933.6	19762.8	8578.31
M330T299_3	[M+H]+	Camp	0.344491	0.446824	0.0288711	330.07	299.024	HMDB0000058	C00575	Nucleosides, nucleotides, and analogues	Purine nucleotides	Cyclic purine nucleotides	22928.7	9861.16	10245.1	5145.15
M611T253	[M+H]+	Candesartan cilexetil	0.862633	0.207135	0.00105456	611.283	252.516		C07709	Benzenoids	Benzene and substituted derivatives	Biphenyls and derivatives	87639.7	33061.6	18153.2	8478.83
M565T325	[M+H]+	Canthaxanthin	0.373896	12.3855	0.0779207	565.393	325.338	HMDB0003154	C08583	Lipids and lipid-like molecules	Prenol lipids	Tetraterpenoids	1801.74	509.247	22315.4	23350.2
M116T248	[M+H-C4H6SO]+	Captopril	0.682466	2.98103	0.0128322	116.07	248.237	HMDB0015328	C06867	Organic acids and derivatives	Carboxylic acids and derivatives	Amino acids, peptides, and analogues	29155.3	10867.7	86912.8	41318.7
M216T396_2	[M+H-C9H15NO3S]+	Captopril disulfide	0.518689	0.29307	0.00296563	216.086	395.811			Organic acids and derivatives	Carboxylic acids and derivatives	Amino acids, peptides, and analogues	36034.3	12492.3	10560.6	7573.94
M383T298_1	[M+H]+	Carbamic acid, n-[(1s)-1-[[(1-formyl-2-phenylethyl)amino]carbonyl]-2-methylpropyl]-, phenylmethyl ester	0.291895	0.619841	0.32209	383.205	298.395			Organic acids and derivatives	Carboxylic acids and derivatives	Amino acids, peptides, and analogues	26444.6	21503.7	16391.4	1814.14
M176T156	[M+H-C4H7ON]+	Carisoprodol	0.360193	1.15911	0.74922	176.142	155.926	HMDB0014539	C07927	Organic acids and derivatives	Carboxylic acids and derivatives	Amino acids, peptides, and analogues	35306	19995.7	40923.6	32577
M162T336	[M+H]+	Carnitine	0.18534	1.86242	0.161565	162.112	335.726	HMDB0000062	C00318	Organic nitrogen compounds	Organonitrogen compounds	Quaternary ammonium salts	20479.8	17016.1	38142	19825.5
M371T222	[M+K]+	Carnosic acid	0.182996	1.45731	0.0459289	371.159	222.118		C21818	Lipids and lipid-like molecules	Prenol lipids	Diterpenoids	22511.2	8900.47	32805.9	4783.55
M313T383	[M+H-H2O]+	Carnosol	0.646528	5.2497	0.00300698	313.175	383.041	HMDB0002121	C09069	Lipids and lipid-like molecules	Prenol lipids	Terpene lactones	11644.7	3896.64	61130.9	28173.9
M356T30_3	[M+Na]+	Carpropamid	0.323818	0.334453	0.0186289	356.058	29.84		C10932	Benzenoids	Benzene and substituted derivatives	Halobenzenes	16181.7	8032.94	5412	3028.27
M407T366	[M+H]+	Carvedilol	0.589888	0.2536	0.0106285	407.184	365.701	HMDB0015267	C06875	Organoheterocyclic compounds	Indoles and derivatives	Carbazoles	45009.2	23881	11414.3	2109.6
M190T222	[M+H]+	Castanospermine	0.155169	0.623986	0.252633	190.086	222.425		C02256				7519.45	4518.29	4692.03	2589.53
M483T435	[M+H]+	Catalposide	0.235616	0.603501	0.085315	483.172	434.731		C09775	Organic oxygen compounds	Organooxygen compounds	Carbohydrates and carbohydrate conjugates	12829.7	4797.87	7742.75	3532.2
M291T254	[M+H]+	(+)-catechin	0.421807	0.621819	0.222494	291.104	254.464	HMDB0002780	C06562	Phenylpropanoids and polyketides	Flavonoids	Flavans	42102	26627.5	26179.9	6329.93
M337T325	[M+H]+	Catharanthine	0.144844	1.64298	0.0799085	337.213	324.803		C09107				11711.6	5831.07	19241.9	6376.1
M267T135	[M+Na]+	Cearoin	0.690208	4.76494	0.00791049	267.078	134.865			Benzenoids	Benzene and substituted derivatives	Benzophenones	17453.8	6681.57	83166.3	43918.1
M121T71	[M+H-C6H14O]+	Cedrol	0.154333	1.59154	0.034967	121.1	70.692		C09631	Lipids and lipid-like molecules	Prenol lipids	Sesquiterpenoids	14917.1	3808.91	23741.2	7140.81
M347T257_1	[M+H-NH3]+	Cefadroxil	0.194661	1.11905	0.725698	347.056	257.181		C06878	Organoheterocyclic compounds	Lactams	Beta lactams	17238.6	9561.04	19290.8	8383.1
M535T73	[M-H+2Na]+	Cefamandole nafate	0.322537	248.999	0.292511	535.034	73.3025			Organoheterocyclic compounds	Lactams	Beta lactams	83.4368	43.8736	20775.7	41641.4
M316T328	[M+H]+	Cephalotaxine	0.257715	1.41542	0.260396	316.154	328.069		C10580				20111	8444.27	28465.5	13186.6
M574T443	[M+H-H2O]+	Cevadine	0.203195	1.46319	0.341198	574.314	443.175			Lipids and lipid-like molecules	Steroids and steroid derivatives	Steroidal alkaloids	12582.7	6206.28	18410.8	11469.3
M529T463	[M+H]+	Chaetoglobosin c	0.162692	1.73727	0.15944	529.262	462.862			Alkaloids and derivatives	Cytochalasans	Chaetoglobosins	9004.53	2639.49	15643.3	9401.87
M298T38	[M+NH4]+	Chaulmoogric acid	0.925853	0.954562	0.839997	298.273	37.621		C08282	Lipids and lipid-like molecules	Fatty Acyls	Fatty acids and conjugates	464406	188726	443304	127407
M135T233	[M+H-C14H12O10]+	Chicoric acid	0.177106	1.5976	0.163285	135.029	232.903			Organic acids and derivatives	Carboxylic acids and derivatives	Tetracarboxylic acids and derivatives	8727.18	3823.45	13942.5	6740.91
M341T390	[M+H]+	Chitobiose	0.429623	0.469544	0.0476076	341.135	390.136	HMDB0003556	C01674	Organic oxygen compounds	Organooxygen compounds	Carbohydrates and carbohydrate conjugates	31757.4	16068.5	14911.5	4509.92
M543T213	[M+H-H2O]+	Chloramphenicol palmitate	0.235629	0.623343	0.437155	543.239	213.398		C11726	Benzenoids	Benzene and substituted derivatives	Nitrobenzenes	14223.4	13511.5	8866.06	6043.6
M490T377	[M+H-NH3+2i]+	Chlorhexidine	0.267374	0.539379	0.175085	490.19	376.963	HMDB0015016	C06902	Benzenoids	Benzene and substituted derivatives	Halobenzenes	17291.1	11593.4	9326.46	3803.93
M345T375_2	[M+H-C2H4O2]+	Chlormadinone acetate	0.243689	0.834402	0.522356	345.177	375.349		C12729	Lipids and lipid-like molecules	Steroids and steroid derivatives	Pregnane steroids	20399.9	10508	17021.7	4406.32
M320T415_2	[M+H]+	Chloroquine	0.406422	5.50798	0.00674467	320.183	414.773	HMDB0014746	C07625	Organoheterocyclic compounds	Quinolines and derivatives	Aminoquinolines and derivatives	4586.87	4353.38	25264.4	12873.5
M213T280	[M+H]+	Chlortoluron	0.207932	0.718451	0.544005	213.076	279.777		C18817	Benzenoids	Benzene and substituted derivatives	N-phenylureas	22064.6	22036	15852.3	1872.86
M369T28	[M+H-H2O]+	Cholesterol	0.448739	0.991982	0.978422	369.351	28.452	HMDB0000067	C00187	Lipids and lipid-like molecules	Steroids and steroid derivatives	Cholestane steroids	747596	417017	741601	244388
M417T366	[M+Na]+	Chromafenozide	0.215317	0.723121	0.283324	417.234	365.805		C18515	Organoheterocyclic compounds	Benzopyrans	1-benzopyrans	14864.7	6873.04	10749	4318.08
M473T258_1	[M+H-2H2O]+	Chrysomycin a	0.799066	7.6428	0.0146598	473.155	258.428			Organic oxygen compounds	Organooxygen compounds	Carbohydrates and carbohydrate conjugates	11836.5	8504.87	90463.7	59091.1
M608T397	[M+H]+	Chymostatin	0.192637	1.84445	0.0714241	608.334	396.614		C11308	Organic acids and derivatives	Carboxylic acids and derivatives	Amino acids, peptides, and analogues	10196.8	2056.45	18807.5	9325.36
M685T225	[2M+H]+	Cilostamide	0.199839	1.69747	0.0743118	685.39	225.327			Organoheterocyclic compounds	Quinolines and derivatives	Quinolones and derivatives	11570.8	4698.84	19641.1	7742.55
M617T157	[M+H-H2O]+	Cimicifugoside h 2	0.093797	1.178	0.495695	617.387	156.657			Lipids and lipid-like molecules	Steroids and steroid derivatives	Cycloartanols and derivatives	11644	5178.55	13716.7	4018.78
M293T36	[M+H-H2O]+	Cis-13-eicosenoic acid	0.278284	1.21544	0.218843	293.283	36.149	HMDB0035159		Lipids and lipid-like molecules	Fatty Acyls	Fatty acids and conjugates	145991	28218.9	177443	45576.2
M280T382	[M+Na]+	Cis-2-tert-butoxycarbonylamino-2-methylcyclohexanecarboxylic acid	0.666779	5.5894	0.0527229	280.155	381.514			Organic acids and derivatives	Carboxylic acids and derivatives	Carboxylic acids	13341.8	2628.23	74572.4	62268.7
M333T163	[M+H]+	Cis-4,10,13,16-docosatetraenoic acid	0.871101	9.14537	0.00809269	333.262	163.043			Lipids and lipid-like molecules	Fatty Acyls	Fatty acids and conjugates	12306.1	5804.69	112544	67792.8
M289T87	[M+H-H2O]+	Cis-8,11,14-eicosatrienoic acid	0.335183	1.97758	0.0447284	289.252	86.606	HMDB0002925	C03242	Lipids and lipid-like molecules	Fatty Acyls	Fatty acids and conjugates	22091.9	7309.01	43688.4	19744.1
M466T476	[M+H]+	Cisapride	0.346061	0.575352	0.102934	466.213	475.667		C06910	Benzenoids	Phenol ethers	Aminophenyl ethers	27577.3	14135.5	15866.6	3615.09
M249T53	[M+H-H2O]+	Cis,cis-9,12-octadecadien-1-ol	0.194391	4.6645	0.045846	249.256	53.173			Lipids and lipid-like molecules	Fatty Acyls	Fatty alcohols	1317.31	544.131	6144.59	4704.51
M578T453	[M+H]+	Cis-moxifloxacin acyl-.beta.-d-glucuronide	0.328182	0.349908	0.000518098	578.194	452.505			Organic oxygen compounds	Organooxygen compounds	Carbohydrates and carbohydrate conjugates	12956.2	3655.25	4533.48	829.5
M425T288_1	[M+Na]+	Citreoviridin	0.260969	0.608622	0.150354	425.193	287.706		C16766	Organoheterocyclic compounds	Pyrans	Pyranones and derivatives	17761.4	9911.47	10810	1154.8
M233T338	[M+H-H2O]+	Citrinin	0.387202	0.387788	0.0243157	233.063	337.628	HMDB0041857	C16765				27021.2	12265.3	10478.5	6664.57
M344T402	[M+H]+	Clemastine	0.360411	0.823805	0.355139	344.192	401.781		C06913	Benzenoids	Benzene and substituted derivatives	Diphenylmethanes	56873.4	20950	46852.6	9758.09
M425T210	[M+H]+	Clindamycin	0.488124	0.316013	0.0424236	425.191	209.628	HMDB0015321	C06914	Organic acids and derivatives	Carboxylic acids and derivatives	Amino acids, peptides, and analogues	40167.2	26176.2	12693.4	3618.34
M467T335	[M+H]+	Clobetasol propionate	0.500098	0.29121	5.63586e-05	467.188	334.703			Lipids and lipid-like molecules	Steroids and steroid derivatives	Pregnane steroids	29333.5	6016.6	8542.2	3538.86
M403T334	[M+H-2H2O]+	(+)-cloprostenol methyl ester	0.0641412	1.04744	0.844234	403.169	333.998			Lipids and lipid-like molecules	Fatty Acyls	Eicosanoids	6119.88	2462.14	6410.23	2074.53
M396T37_1	[M+NH4]+	Cnicin	0.864402	7.48485	0.00293345	396.217	37.4035		C09362	Lipids and lipid-like molecules	Prenol lipids	Terpene lactones	14423.7	7437.99	107959	53030.7
M476T371	[M+H]+	Codeine-6-.beta.-d-glucuronide	0.778944	0.148193	0.000369682	476.209	371.34	HMDB0060464	C16577				62357.2	22352.3	9240.9	3291.42
M319T294_2	[M+H]+	Coenzyme q2	0.939504	0.201826	0.00299432	319.201	294.171	HMDB0006709	C00399	Lipids and lipid-like molecules	Prenol lipids	Quinone and hydroquinone lipids	112334	51055.6	22671.9	6740.05
M400T490	[M+H]+	Colchicine	0.112267	1.16482	0.490982	400.181	489.668	HMDB0015466	C07592	Hydrocarbon derivatives	Tropones		10757.3	2244.85	12530.3	5070.45
M450T298_2	[M+H]+	Condelphine	0.803282	0.205607	0.0389166	450.295	298.393		C08671	Lipids and lipid-like molecules	Prenol lipids	Diterpenoids	102983	76808	21174.1	5577.13
M179T153	[M+2H]2+	Conessine	0.394626	0.696237	0.514808	179.153	152.656		C06545	Lipids and lipid-like molecules	Steroids and steroid derivatives	Steroidal alkaloids	37595.6	31454.8	26175.4	20991
M306T331_2	[M+H]+	Convolvamine	0.292171	0.760361	0.417646	306.18	331.218		C10854	Benzenoids	Benzene and substituted derivatives	Benzoic acids and derivatives	23907	10695.9	18177.9	10733.5
M769T464	[M+H]+	Coprogen	0.232278	2.48118	0.0893521	769.414	464.37			Organic acids and derivatives	Carboxylic acids and derivatives	Amino acids, peptides, and analogues	4889.59	1560	12132	8466.21
M655T409	[M+H]+	Coproporphyrin I	0.323273	0.877916	0.695276	655.275	408.948	HMDB0000643	C05769	Organoheterocyclic compounds	Tetrapyrroles and derivatives	Porphyrins	60090.8	22953.3	52754.7	33589.6
M370T399	[M+H]+	Corydaline	0.354372	0.644949	0.167482	370.196	398.678		C15530				35185.4	13599.4	22692.8	12934
M194T201	[M+NH4]+	(-)-cotinine	0.437924	0.886917	0.844129	194.117	200.67			Organoheterocyclic compounds	Pyridines and derivatives	Pyrrolidinylpyridines	44615	36531.1	39569.8	42321.6
M347T422	[M+H]+	Coumarin-suberoylanilide hydroxamic acid	0.380627	0.712594	0.220741	347.155	421.962						56856	21981.8	40515.2	17302.1
M621T298	[M+Na]+	Crassostreaxanthin b	0.293804	2.58979	0.0834133	621.371	298.395			Lipids and lipid-like molecules	Prenol lipids	Sesterterpenoids	6338.38	3053.35	16415.1	11313.3
M132T352_2	[M+H]+	Creatine	0.954796	1.6058	0.388524	132.076	351.661	HMDB0000064	C00300	Organic acids and derivatives	Carboxylic acids and derivatives	Amino acids, peptides, and analogues	974307	1.20834e+06	1.56455e+06	826631
M287T244	[M+H]+	(.+/-.)-cromakalim	0.0742866	1.02271	0.928309	287.158	244.351		C11819	Organoheterocyclic compounds	Benzopyrans	1-benzopyrans	6624.49	2195.47	6774.94	2911.04
M583T363	[2M+H]+	Crufomate	0.040988	1.07922	0.778639	583.184	363.005		C18972	Benzenoids	Benzene and substituted derivatives	Phenylpropanes	5160.08	3016.75	5568.87	957.827
M503T434	[M+Na]+	Crustecdysone	0.253006	2.07608	0.349096	503.28	433.984	HMDB0030180	C02633	Lipids and lipid-like molecules	Steroids and steroid derivatives	Bile acids, alcohols and derivatives	15552.7	5082.84	32288.5	37754.2
M581T158_2	[M+Na]+	Cucurbitacin b	0.771729	0.275388	0.0283374	581.284	158.018		C08794	Lipids and lipid-like molecules	Steroids and steroid derivatives	Cucurbitacins	94203.4	58402.7	25942.5	11917.8
M463T225	[M+H-3H2O]+	Cucurbitacin d	0.368006	2.10828	1.86104e-05	463.265	225.488		C08796	Lipids and lipid-like molecules	Steroids and steroid derivatives	Cucurbitacins	16444.2	4532.7	34668.8	2877.83
M579T157	[M+Na]+	Cucurbitacin e	0.195885	1.03837	0.900942	579.268	156.846		C08797	Lipids and lipid-like molecules	Steroids and steroid derivatives	Cucurbitacins	13022.8	4691.98	13522.6	7388.28
M497T225	[M+H-H2O]+	Cucurbitacin i	0.0790349	1.15601	0.540744	497.31	225.488		C08800	Lipids and lipid-like molecules	Steroids and steroid derivatives	Cucurbitacins	44453	14895.9	51388.3	19434.9
M263T177	[M+Na]+	Cyanazine	0.709445	0.684135	0.449333	263.095	176.507		C14299	Organoheterocyclic compounds	Triazines	Aminotriazines	140711	114826	96265.3	52417.8
M1051T492	[M]+	Cyanidin 3-o-[2''-o-(xylosyl)-6''-o-(p-o-(glucosyl)-p-coumaroyl) glucoside] 5-o-glucoside	0.0610258	0.987596	0.926035	1051.29	492.329			Phenylpropanoids and polyketides	Flavonoids	Flavonoid glycosides	2003.71	448.48	1978.85	373.652
M743T399	[M]+	Cyanidin-3-o-sambubioside-5-o-glucoside	0.130717	0.848899	0.509263	743.223	398.852			Phenylpropanoids and polyketides	Flavonoids	Flavonoid glycosides	7128.1	2171.31	6051.03	2769.13
M503T387_2	[M+H-H2O]+	Cyasterone	0.198536	2.72195	0.0183411	503.319	386.631		C08816	Lipids and lipid-like molecules	Prenol lipids	Triterpenoids	3063.69	1685.29	8339.2	3837.97
M276T259	[M+H]+	Cyclobenzaprine	0.427088	3.94514	0.000285214	276.195	259.107	HMDB0015060	C06931				7491.93	3334.05	29556.7	8436.14
M583T301	[2M+H]+	Cyclobenzaprine n-oxide	0.0491856	1.16285	0.485048	583.338	300.67						6476.79	1917.55	7531.52	2627.56
M218T156	[M+H]+	Cyclohexanamine, 1-phenyl-n-propyl-	0.194829	0.618866	0.338972	218.174	156.041			Organic nitrogen compounds	Organonitrogen compounds	Amines	11069.2	8763.6	6850.33	3384.3
M100T170	[M+H]+	Cyclohexylamine	0.381213	0.636448	0.099892	100.111	170.002	HMDB0031404	C00571	Organic nitrogen compounds	Organonitrogen compounds	Cyclohexylamines	38859.6	17091.2	24732.1	3383.65
M394T177	[M+H-H2O]+	Cyclopamine	1.13031	1.3652	0.51123	394.301	177.178		C10798	Lipids and lipid-like molecules	Steroids and steroid derivatives	Steroidal alkaloids	243876	136317	332939	258644
M571T301	[M+Na]+	Cymarin	0.421085	0.3432	0.00758057	571.301	300.909		C08859	Lipids and lipid-like molecules	Steroids and steroid derivatives	Steroid lactones	24504.5	9964.54	8409.95	4159.76
M307T450_2	[M+H]+	Cys-Gly-Lys	0.854445	0.23025	0.0169652	307.149	449.88			Organic acids and derivatives	Carboxylic acids and derivatives	Amino acids, peptides, and analogues	97493.1	58506.6	22447.8	4501.04
M391T455	[M+H]+	Cys-Leu-Arg	0.173438	1.07125	0.808922	391.192	454.68			Organic acids and derivatives	Carboxylic acids and derivatives	Amino acids, peptides, and analogues	21305.5	6306.97	22823.4	12127.2
M337T432	[M+H]+	Cys-Ser-Lys	0.369289	0.470004	0.128709	337.158	431.908			Organic acids and derivatives	Carboxylic acids and derivatives	Amino acids, peptides, and analogues	35119.8	22335.2	16506.5	11523
M460T242	[M+H-H2O]+	Cytochalasin a	0.65027	0.278039	0.0183958	460.251	241.696		C19953	Alkaloids and derivatives	Cytochalasans	Cytochalasins	58536.6	33194.1	16275.4	5204.38
M480T226	[M+H]+	Cytochalasin b	0.28419	0.686116	0.334608	480.256	226.082		C19954	Alkaloids and derivatives	Cytochalasans	Cytochalasins	31660.2	20170	21722.6	8582.69
M416T203	[M+H-CH4O4]+	Cytochalasin e	0.320103	1.9442	0.0269567	416.214	202.762						16058.9	5769.39	31221.8	11751.7
M476T263	[M+H-H2O]+	Cytochalasin h	0.190697	0.599076	0.274543	476.3	262.821						14708.7	11174.4	8811.61	2289.34
M434T337	[M+H-H2O]+	Cytochalasin j	0.158591	0.73717	0.19901	434.287	336.621			Organoheterocyclic compounds	Isoindoles and derivatives	Isoindoles	7596.25	2754.79	5599.73	1716.25
M631T412_1	[M+H-H2O]+	Cytotrienin a	0.180958	1.603	0.169834	631.332	411.687						7858.75	1921.09	12597.6	6900.2
M228T324	(M+CH3COO+2H)+	D-4-Hydroxyphenylglycine	0.541917	0.424343	0.0235603	228.082	324.24						52130.9	24309.6	22121.4	6439.76
M161T34	(M+H)+	D-Alanyl-D-alanine (D-Ala-D-Ala)	0.235547	2.40191	0.064172	161.095	33.909	HMDB0003459	C00993	Organic acids and derivatives	Carboxylic acids and derivatives	Amino acids, peptides, and analogues	10465.6	1950.53	25137.4	15649.8
M458T372_1	[M+H]+	D-amygdalin	0.259356	0.632526	0.192809	458.168	372.319	HMDB0035030	C08325	Organic oxygen compounds	Organooxygen compounds	Carbohydrates and carbohydrate conjugates	17442.7	9948.29	11033	2525.46
M338T331	[M+H]+	Danazol	0.556379	0.365125	0.0100053	338.206	331.074	HMDB0002835	C06938	Lipids and lipid-like molecules	Steroids and steroid derivatives	Estrane steroids	44721.4	17036.5	16328.9	10541.6
M358T373	[M+H]+	Danofloxacin	0.176308	0.919452	0.733811	358.174	373.315			Organoheterocyclic compounds	Quinolines and derivatives	Quinoline carboxylic acids	15910.4	5729.26	14628.9	5858.6
M497T421	[2M+H]+	Dapsone	0.211592	1.24369	0.281852	497.147	420.776	HMDB0014395	C07666	Benzenoids	Benzene and substituted derivatives	Benzenesulfonyl compounds	60658.2	19792.4	75439.8	21274
M570T409	[M+Na]+	Darunavir	0.524642	0.367736	0.00710609	570.239	408.664	HMDB0015393		Benzenoids	Benzene and substituted derivatives	Benzenesulfonamides	38301.2	14473.3	14084.7	6965.07
M134T410	[M+H]+	D-aspartic acid	0.695755	0.295366	0.0184885	134.044	409.945	HMDB0006483	C00402	Organic acids and derivatives	Carboxylic acids and derivatives	Amino acids, peptides, and analogues	81781.3	41361.6	24155.4	19815.1
M625T278_2	[M+H]+	Dauricine	0.300801	0.53009	0.0702895	625.346	277.595		C09419	Organoheterocyclic compounds	Isoquinolines and derivatives	Benzylisoquinolines	19438.7	9273.75	10304.3	3956
M611T332	[M+H]+	Daurisoline	0.463308	4.69285	0.0321046	611.306	332.124			Organoheterocyclic compounds	Isoquinolines and derivatives	Benzylisoquinolines	7648.49	2259.7	35893.2	25284.8
M435T65	[M+H-C6H16O10]+	Deacylgymnemic acid	0.894013	4.91023	0.00696143	435.343	65.4075			Lipids and lipid-like molecules	Prenol lipids	Terpene glycosides	25266.8	7555.89	124066	64855.1
M262T167	[M+H-H2O]+	Decoyinine	0.176053	1.46879	0.12144	262.109	166.592			Organoheterocyclic compounds	Imidazopyrimidines	Purines and purine derivatives	15395.6	5782.54	22612.9	7582.41
M446T302	[M+H]+	Dehydroaripiprazole	0.201412	0.804797	0.286857	446.134	302.387			Organoheterocyclic compounds	Diazinanes	Piperazines	16265.9	6149.45	13090.7	1418.16
M385T282	[M+H-H2O]+	Dehydrocholic acid	0.241226	0.994347	0.986101	385.219	282.05		C13154	Lipids and lipid-like molecules	Steroids and steroid derivatives	Bile acids, alcohols and derivatives	94673.2	60021.2	94138	29772.3
M366T288	[M]+	Dehydrocorydaline	0.28344	0.456108	0.0453305	366.184	287.643		C17790				15180.9	7096.93	6924.15	3856.08
M231T375_1	[M+H]+	Dehydrocostus lactone	0.64055	0.465955	0.0136027	231.133	375.373		C09387	Lipids and lipid-like molecules	Prenol lipids	Terpene lactones	61989.8	20142	28884.4	14413.9
M316T130	[M+H]+	Dehydrophytosphingosine (not validated, isomer of 1677)	0.547302	2.96324	0.00334371	316.297	129.97			Organic nitrogen compounds	Organonitrogen compounds	Amines	19707.2	16660.9	58397.2	15292.8
M143T227	[M+H]+	.delta.-octalactone	0.381836	4.73386	0.00504762	143.117	227.466	HMDB0038310		Organoheterocyclic compounds	Lactones	Delta valerolactones	5761.94	1874.8	27276.2	13322.7
M419T159	[M+Na]+	.delta.-tocotrienol	0.266414	2.28129	0.0101632	419.295	158.774		C14156	Lipids and lipid-like molecules	Prenol lipids	Quinone and hydroquinone lipids	9969.89	3820.44	22744.2	8193.11
M639T208	[M+H]+	Demethoxycentaureidin 7-o-rutinoside	0.439971	0.153878	0.0261341	639.193	207.528			Phenylpropanoids and polyketides	Flavonoids	Flavonoid glycosides	26278.4	18902.8	4043.67	2477.32
M511T334	[M+Na]+	Dendroamide a	0.175425	0.589615	0.0149108	511.109	333.572						5785.32	1089.88	3411.11	1443.55
M395T476	[M+Na]+	Deoxycorticosterone acetate	0.153661	0.910485	0.641253	395.227	476.5		C14554	Lipids and lipid-like molecules	Steroids and steroid derivatives	Pregnane steroids	13853.3	4846.68	12613.2	3133.91
M228T261	(M+H)+	Deoxycytidine	0.119295	0.965271	0.879321	228.1	260.708	HMDB0000014	C00881	Nucleosides, nucleotides, and analogues	Pyrimidine nucleosides	Pyrimidine 2'-deoxyribonucleosides	17501.8	6575.57	16894	5736.04
M261T358	[M+H-2H2O]+	Deoxynivalenol	0.170891	1.19014	0.735376	261.096	357.92	HMDB0036156	C09747				30652.5	17710.9	36480.9	33051.7
M173T184	[M+H]+	Deoxypeganine	0.457773	0.260457	0.145024	173.106	183.908		C10656	Organoheterocyclic compounds	Diazanaphthalenes	Benzodiazines	35438.2	36976.4	9230.13	2685.27
M557T105	[M+H]+	Dereplicator identification - rhapsamine	0.31424	1.48661	0.246606	557.454	104.588			Organic nitrogen compounds	Organonitrogen compounds	Amines	53592.2	18776	79670.4	43503.8
M111T69	[M+H-CH5O5P]+	D-erythro-imidazolylglycerol phosphate	1.01722	0.691983	0.248806	111.054	69.479		C04666	Organic acids and derivatives	Organic phosphoric acids and derivatives	Phosphate esters	318200	157652	220189	84712.8
M183T307_1	(M+H-H2O)+	D-Erythrose 4-phosphate	0.299551	1.34001	0.370268	183.004	307.339	HMDB0001321	C00279	Organic oxygen compounds	Organooxygen compounds	Carbohydrates and carbohydrate conjugates	46070.5	25602.8	61734.8	27173.7
M382T130	[M+H]+	D-erythro-sphinganine-1-phosphate	0.396184	3.64679	0.0129814	382.273	130.274	HMDB0001383	C01120	Lipids and lipid-like molecules	Sphingolipids	Phosphosphingolipids	7860.97	4131.95	28667.3	14861.6
M585T187	[M+H]+	Desferrioxamine	0.0602368	0.989362	0.965512	585.344	187.317	HMDB0014884	C06940	Organic acids and derivatives	Carboxylic acids and derivatives	Carboxylic acid derivatives	6823.16	2717.51	6750.58	2453.15
M267T241	[M+H]+	Desipramine	0.218101	1.34649	0.444929	267.204	240.699	HMDB0015282	C06943	Organoheterocyclic compounds	Benzazepines	Dibenzazepines	14546.7	4545.68	19586.9	13423.1
M182T262_1	[M+H-C7H5NO]+	Desmedipham	0.0438384	1.05452	0.91107	182.059	262.322		C18417	Benzenoids	Benzene and substituted derivatives	Phenylcarbamic acid esters	8059.8	6919.61	8499.22	5069.21
M407T53	(M+Na)+	Desmosterol	0.626702	4.31104	0.0136204	407.325	53.173	HMDB0002719	C01802	Lipids and lipid-like molecules	Steroids and steroid derivatives	Cholestane steroids	17264.2	4621.8	74426.5	42527.1
M179T41	[M+H-2H2O]+	Dethiobiotin	0.0151296	1.38679	0.0866765	179.106	40.5575	HMDB0003581	C01909	Lipids and lipid-like molecules	Fatty Acyls	Fatty acids and conjugates	21804.6	7871.61	30238.4	6049.25
M473T248	[M+H]+	Dfplnnh	0.119564	1.30023	0.323988	473.197	248.274			Lipids and lipid-like molecules	Steroids and steroid derivatives	Pregnane steroids	10809.8	4690.7	14055.3	5189.73
M179T378	[M+H]+	D-glucono-1,5-lactone	0.163084	0.663297	0.5073	179.053	377.519	HMDB0000150	C00198	Organic oxygen compounds	Organooxygen compounds	Carbohydrates and carbohydrate conjugates	8751.99	9175.74	5805.17	2761
M260T425	[M+H]+	D-glucosamine 6-phosphate	0.176139	1.81208	0.298243	260.054	424.502	HMDB0001254	C00352	Organic oxygen compounds	Organooxygen compounds	Carbohydrates and carbohydrate conjugates	5902.02	1745.57	10695	9610.03
M419T207	[M+H]+	Di(2-nonyl) phthalate	0.454824	0.583756	0.124572	419.324	207.363			Benzenoids	Benzene and substituted derivatives	Benzoic acids and derivatives	43368.1	16831.9	25316.4	17215.5
M305T262	[M+H]+	Diazinon	0.179672	0.799261	0.515337	305.119	262.278	HMDB0032943	C14324	Organic acids and derivatives	Organic thiophosphoric acids and derivatives	Thiophosphoric acid esters	13466.5	6479.81	10763.2	6192.32
M192T192	[M+H-C13H10ClNO]+	Dibenz[b,f][1,4]oxazepine-10(11h)-carboxylic acid, 8-chloro-, 2-[1-oxo-3-(4-pyridinyl)propyl]hydrazide	0.0366422	1.13073	0.799384	192.101	192.396			Organic oxygen compounds	Organooxygen compounds	Ethers	10179.2	7713.31	11509.8	8394.43
M344T81	[M+H]+	Dibucaine	0.368118	1.51544	0.0560415	344.227	80.931	HMDB0014668	C07879	Organoheterocyclic compounds	Quinolines and derivatives	Quinolones and derivatives	99159	43886	150270	29524.2
M279T291_2	[M+H]+	Dibutyl phthalate	0.571966	8.42781	0.0773292	279.146	291.383	HMDB0033244	C14214	Benzenoids	Benzene and substituted derivatives	Benzoic acids and derivatives	5554.65	2008.42	46813.5	46822.5
M237T124	[M+H]+	Didanosine	0.743754	0.482814	0.152623	237.098	124.161	HMDB0015037	C06953	Nucleosides, nucleotides, and analogues	Purine nucleosides	Purine 2',3'-dideoxyribonucleosides	152824	96196.8	73785.4	61466.8
M537T219	[M+Na]+	Didodecyl 3,3'-thiodipropionate	0.155268	2.70377	0.0193977	537.397	219.081	HMDB0040172		Organic acids and derivatives	Carboxylic acids and derivatives	Dicarboxylic acids and derivatives	2258.86	940.407	6107.42	2947.4
M553T119	[M+Na]+	Didodecyl 3,3'-thiodipropionate oxide	0.177057	1.74745	0.0346527	553.375	118.817			Organic acids and derivatives	Carboxylic acids and derivatives	Dicarboxylic acids and derivatives	7313.71	3507.12	12780.4	3567.92
M135T230	[M+H-C9H10O]+	Diethylstilbestrol	0.367154	0.471032	0.0602911	135.091	229.818		C07620				29475.3	13096.9	13883.8	9979.32
M408T280	[M+H+2i]+	Difenoconazole	0.293734	0.22942	0.0522299	408.089	279.772		C18459	Benzenoids	Benzene and substituted derivatives	Diphenylethers	14581.9	11331.6	3345.39	1321.54
M357T247	[M+H-H2O]+	Digitoxigenin	0.0407924	1.28797	0.286139	357.248	247.017			Lipids and lipid-like molecules	Steroids and steroid derivatives	Steroid lactones	16014.7	6639.93	20626.4	6297.89
M787T436	[M+Na]+	Digitoxin	0.243527	2.60418	0.106475	787.43	436.068	HMDB0015468	C06955	Lipids and lipid-like molecules	Steroids and steroid derivatives	Steroid lactones	5391.83	1570.64	14041.3	10789.2
M673T245	[M+Na]+	Digoxigenin bisdigitoxoside	0.306648	0.471854	0.118661	673.341	244.683			Lipids and lipid-like molecules	Steroids and steroid derivatives	Steroid lactones	21167.9	14020.6	9988.18	4235.25
M308T39_1	[M+H]+	Dihydrocapsaicin	0.359361	0.861529	0.715031	308.223	38.937	HMDB0038457	C16952	Benzenoids	Phenols	Methoxyphenols	64608.5	42372.2	55662.1	32260.5
M257T43	[M+H]+	Dihydrodaidzein	0.223417	0.904117	0.680941	257.079	42.802	HMDB0005760		Phenylpropanoids and polyketides	Isoflavonoids	Isoflavans	23601.8	8964.78	21338.8	7902.35
M584T222	[M+H]+	Dihydroergotamine	0.293486	2.07109	0.135362	584.3	222.225	HMDB0014465	C07798	Alkaloids and derivatives	Ergoline and derivatives	Lysergic acids and derivatives	10304	4950.3	21340.6	14363.7
M466T322_1	[M+Na]+	Dihydrofolic acid	0.0945133	1.42265	0.401074	466.16	321.85	HMDB0001056	C00415	Organic acids and derivatives	Carboxylic acids and derivatives	Amino acids, peptides, and analogues	9151.99	2929.26	13020	9417.46
M339T371_2	[M+H]+	Dihydrovindolinine	0.40959	0.582023	0.153682	339.226	370.587						40265.9	20834.4	23435.7	12657.9
M469T232_2	[M+Na]+	Diisodecyl phthalate	0.0841049	1.04925	0.845348	469.326	231.573		C14578	Benzenoids	Benzene and substituted derivatives	Benzoic acids and derivatives	18370.9	7913.65	19275.6	6285.15
M370T463	[M+H-C2H7N]+	Diltiazem	0.12928	0.879472	0.769321	370.098	463.185	HMDB0014487	C06958	Organoheterocyclic compounds	Benzothiazepines		9793.54	5202.47	8613.14	7046.22
M388T288	[M+H]+	Dimethomorph	0.138396	0.873856	0.517069	388.121	288.365		C18583	Benzenoids	Benzene and substituted derivatives	Diphenylmethanes	7784.96	2220.3	6802.94	2400.31
M185T376	[M+H-CH4O]+	Dimethyl azelate	0.501019	4.55043	0.0347461	185.103	375.646			Lipids and lipid-like molecules	Fatty Acyls	Fatty acid esters	9146.61	1720.45	41621	29689.4
M74T95	(M+H)+	Dimethylformamide	0.502075	1.56844	0.0147575	74.0595	94.6055						167893	55716.9	263330	46480.7
M391T34_2	[M+H]+	Dioctyl phthalate	0.169159	1.53219	0.0533276	391.285	33.97		C14227	Benzenoids	Benzene and substituted derivatives	Benzoic acids and derivatives	35905	17873.9	55013.1	7819.03
M869T435	[M+H]+	Dioscin	0.564946	15.1597	0.0495	869.471	434.585		C08897	Lipids and lipid-like molecules	Steroids and steroid derivatives	Steroidal glycosides	2719.62	967.856	41228.6	38531.3
M168T432	[M+H]+	Dipicolinic acid	0.108616	1.72617	0.191257	168.028	431.727	HMDB0033161		Organoheterocyclic compounds	Pyridines and derivatives	Pyridinecarboxylic acids and derivatives	4343.07	2089.01	7496.86	4576.69
M334T143	[M+H-H2O]+	Dipivefrine	0.651483	3.61252	0.0036925	334.216	142.903	HMDB0014592	C06963				21319.1	11882.1	77015.7	30872.2
M505T48	[M+H]+	Dipyridamole	0.379081	2.75793	0.0819281	505.347	48.448	HMDB0015110		Organic nitrogen compounds	Organonitrogen compounds	Amines	12438.9	5338.71	34305.4	24715.5
M152T298	[M+H]+	Dl-.alpha.-phenylglycine	0.567056	0.531809	0.045356	152.07	298.395	HMDB0002210		Organic acids and derivatives	Carboxylic acids and derivatives	Amino acids, peptides, and analogues	57160.2	23238.8	30398.3	12061.7
M146T40	[M+H]+	Dl-.beta.-homoleucine	0.862025	8.59214	0.15691	146.117	39.824			Organic acids and derivatives	Carboxylic acids and derivatives	Amino acids, peptides, and analogues	18092.2	9271.66	155451	200477
M188T295	(M+H-H2O)+	DL-Indole-3-lactic acid	0.997079	2.45987	0.0575068	188.073	295.485						88425	41427.1	217514	128006
M154T101	[M+H]+	Dl-octopamine	0.562824	2.72134	0.000334305	154.085	101.112		C04227	Benzenoids	Phenols	1-hydroxy-2-unsubstituted benzenoids	23905.5	9970.6	65055.1	14104
M166T262	[M+H]+	DL-phenylalanine	1.53724	1.47021	0.322481	166.086	261.974		C02057	Organic acids and derivatives	Carboxylic acids and derivatives	Amino acids, peptides, and analogues	788546	428863	1.15933e+06	671302
M134T332_1	[M+H]+	Dl-threonine methyl ester	0.454615	8.91788	0.0136106	134.059	331.943			Organic acids and derivatives	Carboxylic acids and derivatives	Amino acids, peptides, and analogues	3175.56	1627.07	28319.2	18743.2
M205T260	[M+H]+	DL-tryptophan	0.52172	1.24095	0.432983	205.093	260.236	HMDB0030396	C00078	Organoheterocyclic compounds	Indoles and derivatives	Indolyl carboxylic acids and derivatives	219402	87888.1	272266	114943
M182T303_2	[M+H]+	DL-tyrosine	0.504495	1.80242	0.0962386	182.08	302.959	HMDB0000158	C00082	Organic acids and derivatives	Carboxylic acids and derivatives	Amino acids, peptides, and analogues	61524.8	32222.1	110894	50766.5
M487T375	[M+H]+	Docosahexaenoylserotonin	0.152142	0.983885	0.963283	487.347	375.144			Organoheterocyclic compounds	Indoles and derivatives	Tryptamines and derivatives	18782	7827.85	18479.3	12013.2
M384T121	[M+H]+	Docosanoyl ethanolamide	0.120997	1.33391	0.361769	384.36	120.596			Organic nitrogen compounds	Organonitrogen compounds	Amines	6859.59	2552.24	9150.07	4712.46
M198T37	[M+H-C7H13NO2]+	Dodecanoic acid, 12-[[(cyclohexylamino)carbonyl]amino]-	0.489922	0.951092	0.602781	198.184	36.7675			Lipids and lipid-like molecules	Fatty Acyls	Fatty acids and conjugates	113906	20475.3	108335	10871
M393T96	[M+H]+	Dodecanoic acid, 12-[[(tricyclo[3.3.1.13,7]dec-1-ylamino)carbonyl]amino]-	0.188877	1.7755	0.084287	393.314	95.649			Lipids and lipid-like molecules	Fatty Acyls	Fatty acids and conjugates	12830.5	3866.48	22780.6	10946.1
M464T190	[M+Na]+	Dofetilide	0.143579	0.779341	0.354908	464.15	189.574	HMDB0014349	C07751	Benzenoids	Benzene and substituted derivatives	Sulfanilides	7843.48	3138.07	6112.75	2463.63
M276T159	[M+H-2H2O]+	Domoic acid	0.570785	2.56503	0.117496	276.139	159.384		C13732	Organic acids and derivatives	Carboxylic acids and derivatives	Amino acids, peptides, and analogues	25554.3	13467.4	65547.7	50439.6
M116T86	[M+H-NH3]+	D-ornithine	0.466415	2.42817	0.00835717	116.07	86.429	HMDB0003374	C00515	Organic acids and derivatives	Carboxylic acids and derivatives	Amino acids, peptides, and analogues	32556.3	9262.45	79052.3	30363.2
M452T416	[M+H]+	Doxazosin	0.232938	0.705441	0.203257	452.206	416.368	HMDB0014728	C06970	Organoheterocyclic compounds	Diazinanes	Piperazines	15549.7	7253	10969.4	1996.52
M544T302	[M+H]+	Doxorubicin	0.224461	0.655227	0.0003869	544.17	302.209	HMDB0015132	C01661				10651.7	1075.36	6979.27	1146.01
M147T261	(M+NH4)+	D-Pipecolinic acid	0.131357	0.91619	0.741255	147.116	260.694						8345.18	3208.93	7645.77	3305.02
M318T38	[M+H]+	Drofenine	0.425199	0.720488	0.406481	318.241	37.539						49785.8	30450.3	35870	19028.7
M557T263	[M+H]+	Dronedarone	0.300024	0.4419	0.0392909	557.326	263.161			Organic oxygen compounds	Organooxygen compounds	Carbonyl compounds	17777.8	9261.19	7856.04	1369.66
M237T283	[M+H]+	(.+/-.)-dropropizine	0.214711	1.5734	0.374157	237.18	283.142			Organoheterocyclic compounds	Diazinanes	Piperazines	10105	7194.82	15899.2	11925.5
M183T299_2	[M+H]+	D-sorbitol	0.964593	0.175312	0.00412885	183.085	298.579	HMDB0000247	C00794	Organic oxygen compounds	Organooxygen compounds	Carbohydrates and carbohydrate conjugates	112894	56121	19791.7	4628.41
M360T369	[M+NH4]+	D-turanose	0.791396	0.467746	0.045438	360.149	369.465	HMDB0011740	C19636	Lipids and lipid-like molecules	Fatty Acyls	Fatty acyl glycosides	123189	57288.8	57621	28928.1
M419T327	[M+Na]+	(e)-3-(4-methoxyphenyl)-1-[2,4,6-trimethoxy-3-(3-methylbut-2-enyl)phenyl]prop-2-en-1-one	0.239682	0.797766	0.268186	419.189	327.053			Phenylpropanoids and polyketides	Linear 1,3-diarylpropanoids	Chalcones and dihydrochalcones	19293.4	4013.67	15391.6	6266.06
M398T413	[M+H]+	Echimidine	0.433356	0.501595	0.0211284	398.194	412.719		C10299				33779.2	12096.2	16943.5	6602.23
M657T210	[M+Na]+	Echinocystic acid 3-glucoside	0.110792	1.17358	0.536067	657.399	209.721			Lipids and lipid-like molecules	Prenol lipids	Terpene glycosides	15426.2	7441.91	18104	5650.76
M143T334	[M+H]+	Ectoine	0.356205	2.40223	0.00753663	143.08	334.159		C06231	Organic acids and derivatives	Carboxylic acids and derivatives	Amino acids, peptides, and analogues	16155.6	7754.43	38809.5	13053.4
M592T243	[M+H]+	Edpetiline	0.36381	3.45343	0.0960448	592.378	242.538			Lipids and lipid-like molecules	Steroids and steroid derivatives	Steroidal glycosides	8170.8	3461.88	28217.3	24152.5
M246T153	[M+H-C14H21O2N]+	Emetine	0.846366	0.241435	0.110351	246.133	152.717	HMDB0015323	C09421				127872	122799	30872.7	15793.9
M640T318_2	[M+H]+	Enniatin b	0.27867	5.54743	0.145876	640.438	317.906		C15740	Organic acids and derivatives	Peptidomimetics	Depsipeptides	2970.57	922.099	16479.1	19131.9
M360T313	[M+H]+	Enrofloxacin	0.416017	0.491156	0.11939	360.167	312.917	HMDB0029861		Organoheterocyclic compounds	Quinolines and derivatives	Quinoline carboxylic acids	45171.3	26050.9	22186.2	15236.8
M504T315	[M+Na]+	Entacapone 3-.beta.-d-glucuronide	0.316452	4.69805	0.0050472	504.116	315.116			Organic oxygen compounds	Organooxygen compounds	Carbohydrates and carbohydrate conjugates	3364.23	1300.7	15805.3	7670.44
M605T451	[2M+H]+	Enterodiol	0.114727	1.43086	0.194668	605.318	451.118	HMDB0005056	C18166	Lignans, neolignans and related compounds	Dibenzylbutane lignans	Dibenzylbutanediol lignans	6854.89	2776.02	9808.38	3855.55
M823T533	[M+H]+	Epimedin c	0.139654	2.72513	0.178414	823.292	532.58			Phenylpropanoids and polyketides	Flavonoids	Flavonoid glycosides	1651.39	211.236	4500.24	4396.26
M397T393	[M+H-H2O]+	Eplerenone	0.0444799	1.16927	0.543361	397.208	392.549	HMDB0014838	C12512	Lipids and lipid-like molecules	Steroids and steroid derivatives	Steroid lactones	23737.8	12525.1	27755.9	6860.67
M508T251	[M+H]+	Epothilone b	0.173098	0.943072	0.838974	508.274	250.584		C12154	Phenylpropanoids and polyketides	Macrolides and analogues	Epothilones and analogues	19307.9	9668.35	18208.7	6737.21
M555T356	[M+H]+	Epoxomicin	0.0478355	1.16736	0.583323	555.357	356.017			Organic acids and derivatives	Carboxylic acids and derivatives	Amino acids, peptides, and analogues	11073.7	2605.54	12927	6830.75
M227T76	[2M+H]+	.epsilon.-caprolactam	0.252689	0.787217	0.6576	227.174	76.344	HMDB0062769	C06593	Organoheterocyclic compounds	Lactams	Caprolactams	42536.4	43006.9	33485.4	10661.1
M594T161_2	[M+H]+	Ergocristam	0.104371	1.11929	0.639978	594.29	161.329			Alkaloids and derivatives	Ergoline and derivatives	Lysergic acids and derivatives	15120.5	7614.29	16924.3	3458.11
M326T224	[M+H]+	Ergonovine	0.413638	2.03892	0.0897569	326.206	223.731	HMDB0015383	C07543	Alkaloids and derivatives	Ergoline and derivatives	Lysergic acids and derivatives	33914.7	14863.6	69149.5	39221.4
M548T295	[M+H]+	Ergosine	0.587735	0.189404	0.00551309	548.268	294.623		C09167	Alkaloids and derivatives	Ergoline and derivatives	Lysergic acids and derivatives	43014.3	22088.9	8147.06	1380.57
M397T122	[M+H]+	Ergosterol	0.0888814	0.964229	0.855108	397.357	122.216		C01694				5049.21	1308.64	4868.59	1712.53
M582T253	[M+H]+	Ergotamine	0.125543	1.3519	0.282691	582.292	253.202	HMDB0014834	C07544	Alkaloids and derivatives	Ergoline and derivatives	Lysergic acids and derivatives	10924.4	4493.76	14768.8	6093.27
M534T449	[M+H]+	Ergovaline	0.426044	3.61449	0.0736567	534.285	449.096			Alkaloids and derivatives	Ergoline and derivatives	Lysergic acids and derivatives	9939.31	5284.9	35925.5	28601.2
M597T466	[M+H]+	Eriodictyol 7-o-neohesperidoside	0.0602622	1.03509	0.920208	597.166	465.761		C09805	Phenylpropanoids and polyketides	Flavonoids	Flavonoid glycosides	5886.53	1503.55	6093.09	4237.23
M1031T451	[2M+Na]+	Erlose	0.835359	0.0442137	2.1953e-06	1031.33	450.586			Organic oxygen compounds	Organooxygen compounds	Carbohydrates and carbohydrate conjugates	60290.6	13316	2665.67	934.551
M338T36_2	(M+H)+	Erucamide	0.895435	1.33838	0.333229	338.341	36.061						899807	470613	1.20429e+06	476328
M420T331	[M+H]+	Esfenvalerate	0.344934	1.26074	0.524141	420.147	330.762	HMDB0031791	C10988	Lipids and lipid-like molecules	Fatty Acyls	Fatty acid esters	25919.6	14610.6	32677.8	17627.8
M253T360	[M-2H2O+H]+	Estriol	0.700673	6.85043	0.0484244	253.154	359.948	HMDB0000153	C05141	Lipids and lipid-like molecules	Steroids and steroid derivatives	Estrane steroids	10212.1	4450.31	69957.6	59287.6
M271T156	[M+H]+	Estrone	0.487263	3.74626	0.0364886	271.181	155.926	HMDB0000145	C00468	Lipids and lipid-like molecules	Steroids and steroid derivatives	Estrane steroids	12139.6	6572.91	45478.2	30185.2
M205T154	[M+H]+	Ethambutol	0.450389	0.978947	0.96584	205.169	154.184	HMDB0014474	C06984	Organic nitrogen compounds	Organonitrogen compounds	Amines	63537.9	45043.1	62200.2	51100.7
M301T444_2	[M+H]+	Ethanone, 1-[1-(4-fluorophenyl)-2,5-dimethyl-1h-pyrrol-3-yl]-2-(1-pyrrolidinyl)-	0.597956	0.601494	0.0208126	301.149	443.563			Organoheterocyclic compounds	Pyrroles	Substituted pyrroles	62153.2	17072.7	37384.8	10813.1
M134T281_2	[M+H]+	Ethyldiethanolamine	0.528795	5.78394	0.00450809	134.117	280.97			Organic nitrogen compounds	Organonitrogen compounds	Amines	7148.32	4135.35	41345.4	20573.9
M117T326	[M+H]+	Ethyl isobutyrate	0.562596	0.1508	0.0296093	117.102	325.659	HMDB0031248		Organic acids and derivatives	Carboxylic acids and derivatives	Carboxylic acid derivatives	40449.9	30003.1	6099.86	4215.75
M229T217	[M+H-C4H7ON]+	Ethylmorphine	0.26615	0.824563	0.481798	229.097	217.46	HMDB0015509	C07537	Alkaloids and derivatives	Morphinans		35080.1	15907.7	28925.8	10087.3
M685T380	[2M+H]+	Etizolam	0.0563442	1.17126	0.493658	685.167	379.555	HMDB0041890					7974.33	2952.46	9340.02	3123.9
M394T371	[M+NH4]+	Etofenprox	0.158875	1.87393	0.0168608	394.256	370.566		C18410	Benzenoids	Benzene and substituted derivatives	Diphenylethers	5586.31	2420.32	10468.4	2945.82
M723T487	[M+Na]+	Euphodendroidin a	0.109248	0.876263	0.60377	723.321	486.935			Lipids and lipid-like molecules	Prenol lipids	Diterpenoids	6422.33	2351.13	5627.64	2338.53
M707T228	[M+Na]+	Euphodendroidin e	0.168465	1.88948	0.00914917	707.279	228.362			Lipids and lipid-like molecules	Prenol lipids	Diterpenoids	5569.73	2712.37	10523.9	2113.4
M575T81	[M+Na]+	Euphorbiasteroid	0.219584	1.64527	0.0147422	575.263	81.46			Lipids and lipid-like molecules	Prenol lipids	Diterpenoids	12978.2	4206.74	21352.7	4777.51
M331T375	[M+H-H2O]+	Eurycomalactone	0.193854	1.34525	0.629944	331.161	375.101		C08759	Lipids and lipid-like molecules	Steroids and steroid derivatives	Steroid lactones	46073.4	16524.9	61980.2	69635.1
M471T437	[M+H]+	Evodin	0.108835	1.09114	0.590624	471.207	436.526		C03514	Lipids and lipid-like molecules	Prenol lipids	Triterpenoids	21251.1	7702.87	23188	1186.34
M370T338	[M+Na]+	Evoxine	0.196805	0.560965	0.0508825	370.134	338.393		C10670	Organoheterocyclic compounds	Quinolines and derivatives	Furanoquinolines	8519.42	3622.79	4779.1	1047.19
M95T42	[M+H-H2O]+	Exo-norborneol	0.00916276	1.40907	0.230148	95.0846	42.112			Lipids and lipid-like molecules	Prenol lipids	Monoterpenoids	28585.5	7765.13	40278.9	18930.1
M392T398	[M+NH4]+	Famoxadone	0.596195	3.80351	0.113066	392.184	397.728		C18591	Benzenoids	Benzene and substituted derivatives	Diphenylethers	27510.2	15654.3	104635	98053.8
M671T473	[2M+H]+	Fenamiphos sulfone	0.163051	1.22932	0.659368	671.201	473.146			Benzenoids	Benzene and substituted derivatives	Benzenesulfonyl compounds	30652.2	16561.8	37681.5	30383.5
M307T373_2	[M+H]+	Fenazaquin	0.224909	1.78186	0.154036	307.188	373.061		C18727	Organoheterocyclic compounds	Diazanaphthalenes	Benzodiazines	9136.71	2519.83	16280.3	10046
M274T41	[M+H]+	Fenpropidin	4.35755	0.683206	0.427755	274.274	40.5335		C18726	Benzenoids	Benzene and substituted derivatives	Phenylpropanes	7.35324e+06	6.12355e+06	5.02378e+06	1.48756e+06
M304T144	[M+H]+	Fenpropimorph	0.121268	1.44716	0.124827	304.263	144.302	HMDB0037270	C18787	Benzenoids	Benzene and substituted derivatives	Phenylpropanes	16424.4	4920.95	23768.8	8478.54
M752T497	[M+H]+	Ferri neocoprogen i [m+fe-2h]	0.235608	0.6715	0.0658134	752.281	496.968			Organic acids and derivatives	Carboxylic acids and derivatives	Amino acids, peptides, and analogues	12742	4258.05	8556.24	1552.08
M654T461	[M+H]+	Ferrioxamine	0.055384	1.19458	0.642517	654.259	460.998						8665.49	4637.93	10351.6	6367.86
M265T255	[M+H]+	Feruloyl putrescine (isomer of 1178)	0.976716	0.378123	0.072911	265.154	255.17	HMDB0139638	C08184	Phenylpropanoids and polyketides	Cinnamic acids and derivatives	Hydroxycinnamic acids and derivatives	182809	110252	69124.1	62743.1
M502T240	[M+H]+	Fexofenadine	0.380223	3.32887	0.0205495	502.289	240.322	HMDB0005030	C06999	Benzenoids	Benzene and substituted derivatives	Diphenylmethanes	12191.7	4291.09	40584.4	22701.6
M527T50	[M+H]+	Flavone base + 3o, 2meo, o-guaiacylglycerol	0.532972	0.215515	0.000624988	527.154	50.191			Phenylpropanoids and polyketides	Flavonoids	O-methylated flavonoids	34731.1	12098.2	7485.07	2889.91
M771T431	[M+H]+	Flavone base + 3o, c-hex-feruloylhex	0.0890918	0.898678	0.260456	771.218	430.721			Phenylpropanoids and polyketides	Flavonoids	Flavonoid glycosides	3551.67	400.334	3191.81	542.937
M787T444	[M+H]+	Flavone base + 4o, c-hex-feruloylhex	0.0849098	0.911355	0.41525	787.213	444.248			Phenylpropanoids and polyketides	Flavonoids	Flavonoid glycosides	2979.99	584.318	2715.83	376.253
M535T252	[M+H]+	Flavone base + 4o, o-malonylhex	0.331233	0.193301	0.0163974	535.107	252.018			Phenylpropanoids and polyketides	Flavonoids	Flavonoid glycosides	15518.9	9690.91	2999.82	769.167
M370T366	[M+H]+	Fleroxacin (quinodis)	0.10916	1.09924	0.801826	370.158	365.538	HMDB0000095	C00055	Organoheterocyclic compounds	Quinolines and derivatives	Quinoline carboxylic acids	20812	10169	22877.4	14753
M406T400_1	[M+Na]+	Fluazifop-butyl	0.60482	4.50472	0.0025773	406.1	399.828		C11029	Benzenoids	Benzene and substituted derivatives	2-phenoxypropionic acid esters	15120	7597.55	68111.5	28742.5
M286T41_1	[M+H]+	Fludarabine	0.181469	1.41592	0.203568	286.104	40.967		C21550				16870.7	10011.4	23887.7	5726.23
M423T133	[M+H]+	Fludrocortisone	0.259954	1.82146	0.0229299	423.231	133.144		C07004	Lipids and lipid-like molecules	Steroids and steroid derivatives	Pregnane steroids	16781.7	4927.71	30567.1	10373.3
M477T249	[M+H-H2O]+	Flumethasone pivalate	0.184985	1.49963	0.111975	477.268	249.18	HMDB0014801		Lipids and lipid-like molecules	Steroids and steroid derivatives	Pregnane steroids	22556.9	12573.6	33827.1	7140.99
M495T384	[M+H]+	Fluocinolone acetonide	0.433213	0.366496	0.0406485	495.24	383.56	HMDB0015181	C07007	Lipids and lipid-like molecules	Steroids and steroid derivatives	Pregnane steroids	33248.6	19544.1	12185.5	4443.91
M241T140	[M+H-C3H9FO2]+	Fluoxymesterone	0.249519	1.68621	0.01589	241.142	140.335	HMDB0015316		Lipids and lipid-like molecules	Steroids and steroid derivatives	Androstane steroids	26351.6	8211.27	44434.3	11280.8
M438T450	[M+H]+	Fluphenazine	0.995708	3.05003	0.121788	438.171	450.231	HMDB0014761	C07010	Organoheterocyclic compounds	Benzothiazines	Phenothiazines	71057.5	35721.6	216728	189327
M473T258_2	[M+H]+	(+)-fluprostenol methyl ester	0.140527	1.0512	0.851089	473.239	258.147			Lipids and lipid-like molecules	Fatty Acyls	Eicosanoids	15539.2	8633.08	16334.8	3278.52
M316T437	[M+H]+	Flusilazole	0.463147	0.330013	0.0120108	316.104	437.236	HMDB0039815	C18733	Benzenoids	Benzene and substituted derivatives	Halobenzenes	31873.3	15351.6	10518.6	2752.14
M501T338_2	[M+H]+	Fluticasone propionate	0.102042	1.23677	0.519802	501.167	337.639			Lipids and lipid-like molecules	Steroids and steroid derivatives	Steroid esters	7025.55	2841.47	8688.96	4797.2
M474T416_1	[M+H]+	Folinic acid	0.979591	0.115305	0.00209571	474.173	415.877	HMDB0001562/HMDB0062757	C03479	Organic acids and derivatives	Carboxylic acids and derivatives	Amino acids, peptides, and analogues	104428	50067.3	12041.1	3780.51
M559T221	[2M+Na]+	Formononetin	0.31322	0.523699	0.292217	559.151	221.043	HMDB0005808	C00858	Phenylpropanoids and polyketides	Isoflavonoids	O-methylated isoflavonoids	35508.8	29181.6	18595.9	17475.1
M615T482_2	[M+Na]+	Fortunellin	0.24747	0.458944	0.00834824	615.173	482.419			Phenylpropanoids and polyketides	Flavonoids	Flavonoid glycosides	8757.47	2978.4	4019.19	1261.08
M393T296	[M+Na]+	Fraxin	0.0749144	1.51898	0.211858	393.099	296.336		C09266	Phenylpropanoids and polyketides	Coumarins and derivatives	Coumarin glycosides	9659.88	3695.87	14673.2	7548.62
M407T228	[M+H]+	Fruleuile	0.582661	0.591142	0.110687	407.237	227.645			Organic acids and derivatives	Carboxylic acids and derivatives	Amino acids, peptides, and analogues	97494	50114.1	57632.9	9100.76
M395T31	[M+H-H2O]+	Fucosterol	0.524273	0.734791	0.271487	395.366	30.9975		C08817	Lipids and lipid-like molecules	Steroids and steroid derivatives	Stigmastanes and derivatives	91977	41090.4	67583.8	22535.3
M659T105	[M+H]+	Fucoxanthin	0.259786	0.726272	0.20087	659.41	104.594	HMDB0002741	C08596	Lipids and lipid-like molecules	Prenol lipids	Tetraterpenoids	16319.9	6737.64	11852.7	2796.51
M481T391	[M+Na]+	Fumagillin	0.172922	0.844204	0.559012	481.225	390.899		C09668	Lipids and lipid-like molecules	Fatty Acyls	Fatty acids and conjugates	16295.8	7911.73	13757	5061.18
M402T499	[M+Na]+	Fumitremorgin c	0.0488196	1.279	0.364404	402.162	498.853	HMDB0038642	C20604	Organoheterocyclic compounds	Indoles and derivatives	Pyridoindoles	6699.97	3230.21	8569.26	2985.93
M722T254	[M+H]+	Fumonisin b1	0.111696	0.759049	0.503531	722.406	254.345	HMDB0034702	C19241	Organic acids and derivatives	Carboxylic acids and derivatives	Fumonisins	9883.27	7553.54	7501.88	1352.5
M706T231	[M+H]+	Fumonisin b2	0.279744	2.91097	0.120723	706.407	230.89	HMDB0034703	C19242	Organic acids and derivatives	Carboxylic acids and derivatives	Fumonisins	7795.49	2867.11	22692.5	19429.1
M397T38	[M+Na]+	Furanylfentanyl	0.411306	0.939213	0.704863	397.2	38.432			Benzenoids	Benzene and substituted derivatives	Anilides	102538	22499.5	96304.6	27788.9
M901T430_2	[M-H2O+H]+	Furostane base -2h + 1o, o-hex, o-hex-dhex	0.71766	0.0528465	0.000994291	901.497	430.208			Lipids and lipid-like molecules	Steroids and steroid derivatives	Steroidal glycosides	52604.3	24168.6	2779.96	2207.41
M1004T412	[M-H2O+H]+	Furostane base -2h + 1o, o-hex, o-pen-pen-dhex	0.171399	2.5693	0.166705	1003.5	412.385			Lipids and lipid-like molecules	Steroids and steroid derivatives	Steroidal glycosides	2462.22	530.019	6326.16	5768.84
M1048T216_1	[M-H2O+H]+	Furostane base -2h + o-hex, o-hex-hex-dhex	0.0642611	1.62463	0.0101816	1047.55	216.069	HMDB0039482		Lipids and lipid-like molecules	Steroids and steroid derivatives	Steroidal glycosides	2547.17	763.316	4138.22	828.226
M539T208	[M+Na]+	Fusidic acid	0.894791	0.45655	0.0616797	539.32	207.621	HMDB0015570	C06694	Lipids and lipid-like molecules	Steroids and steroid derivatives	Steroid esters	127285	58686.3	58112.2	44286.8
M670T443	[M+H+Na]2+	G0	0.394889	0.468718	0.0104113	670.23	443.071			Organic oxygen compounds	Organooxygen compounds	Carbohydrates and carbohydrate conjugates	25414.3	8556.29	11912.1	4349.23
M172T42	[M+H]+	Gabapentin	0.555957	0.903005	0.780568	172.132	42.076	HMDB0005015	C07018	Organic acids and derivatives	Carboxylic acids and derivatives	Amino acids, peptides, and analogues	150628	89831.7	136017	70430
M403T511	[M+H]+	Gamabufotalin	0.208298	0.60079	0.337964	403.252	510.827		C16962	Lipids and lipid-like molecules	Steroids and steroid derivatives	Steroid lactones	9610.38	8459.05	5773.82	1053.82
M180T261	[M+2K-H]+	.gamma.-aminobutyric acid	0.796953	0.243479	0.0140745	180.085	261.091	HMDB0000112	C00334	Organic acids and derivatives	Carboxylic acids and derivatives	Amino acids, peptides, and analogues	93979	48758.7	22881.9	22138.8
M199T160	[M+H]+	.gamma.-dodecalactone	0.0726702	1.21608	0.591655	199.18	160.386	HMDB0031683		Organoheterocyclic compounds	Lactones	Gamma butyrolactones	17560	14005.8	21354.3	6184.98
M276T463	[M+H]+	.gamma.-l-glu-.epsilon.-l-lys	0.74983	15.2411	0.0117068	276.155	462.887	HMDB0003869	C21730	Organic acids and derivatives	Carboxylic acids and derivatives	Amino acids, peptides, and analogues	4494.65	3508.13	68503.3	46387.8
M307T86	[M+H]+	.gamma.-linolenic acid ethyl ester	0.287333	1.56632	0.147315	307.263	86.038			Lipids and lipid-like molecules	Fatty Acyls	Lineolic acids and derivatives	36190.8	26164.2	56686.4	12912.2
M573T297	[M+H]+	Ganoderic acid h	0.353572	0.414123	0.0304963	573.32	297.062			Lipids and lipid-like molecules	Prenol lipids	Triterpenoids	20727	10101.9	8583.51	3775
M359T426_1	[M+H]+	Gardenin b	0.508279	0.463066	0.0106122	359.122	426.137		C15109	Phenylpropanoids and polyketides	Flavonoids	O-methylated flavonoids	43791.4	16272.7	20278.3	4072.55
M583T329	[M+Na]+	Geldanamycin	0.27959	0.537937	0.0933282	583.26	328.88		C11222				20362.6	11134	10953.8	2170.71
M639T238	[M+Na]+	Geldanamycin, 17-demethoxy-17-[[2-(dimethylamino)ethyl]amino]-	0.152517	1.5306	0.300947	639.348	237.606						13639.3	5783.23	20876.3	13661.8
M323T397	[M+H]+	Gelsemine	0.550899	0.42118	0.0202998	323.159	396.753		C09207				49078	21108.8	20670.7	9272.68
M228T259	(M+H-2H2O)+	Gemcitabine	0.228154	2.82881	0.00220343	228.052	259.135						4988.94	4011.01	14112.8	2979.53
M411T36_1	[M+Na]+	Geniposide	0.208822	0.471006	0.01289	411.121	36.154		C09781	Lipids and lipid-like molecules	Prenol lipids	Terpene glycosides	7240.22	2397.79	3410.19	1513.67
M308T37	(M+NH4)+	Geranylgeraniol	0.535696	1.06225	0.744986	308.294	36.807						222673	58737.4	236535	71704.1
M291T297_2	[M+H-H2O]+	Gestrinone	0.321693	3.48439	0.0746026	291.171	296.95	HMDB0002720		Lipids and lipid-like molecules	Steroids and steroid derivatives	Estrane steroids	7385.5	4038.57	25734	20216.4
M333T411_2	[M+H]+	Gibberellin a4	0.785729	6.22837	0.0193745	333.18	411.286		C11864	Lipids and lipid-like molecules	Prenol lipids	Diterpenoids	15578.2	8394.13	97026.6	64918
M347T213	[M+H]+	Ginkgolic acid i	0.744805	5.26231	0.0012529	347.24	212.928		C10794	Benzenoids	Benzene and substituted derivatives	Benzoic acids and derivatives	15443.8	8344.04	81270.2	32077.9
M407T290	[M+H-H2O]+	Ginkgolide b	0.310897	0.551447	0.215936	407.152	289.552		C07602				22416.8	16617.3	12361.7	3683
M441T127	[M+H]+	Ginkgolide c	0.365468	0.270264	0.000632298	441.118	126.545			Lipids and lipid-like molecules	Prenol lipids	Terpene lactones	15434	5061.79	4171.27	948.971
M423T37	[M+H-C6H16O8]+	Ginsenoside f1	0.525087	2.74489	0.000855373	423.36	36.6905			Lipids and lipid-like molecules	Prenol lipids	Terpene glycosides	21133.7	8638.89	58009.7	15315.8
M305T411	[M+H-C5H11NO2]+	Givinostat	0.474028	0.384241	0.0169761	305.133	410.656			Benzenoids	Benzene and substituted derivatives	Phenylcarbamic acid esters	36199.4	16627.3	13909.3	5232.94
M491T329	[M+H]+	Glimepiride	0.374013	0.520156	0.033649	491.245	329.198	HMDB0014367	C07669	Benzenoids	Benzene and substituted derivatives	Benzenesulfonamides	27471.9	10530.3	14289.7	5712.44
M303T448	[M+H]+	Gln-arg	0.53815	3.25781	0.00432327	303.175	447.969	HMDB0028791		Organic acids and derivatives	Carboxylic acids and derivatives	Amino acids, peptides, and analogues	16384.5	6207.87	53377.5	21672.9
M459T403	[M+H]+	Gln-Arg-Arg	0.46183	3.59525	0.0651127	459.288	402.812			Organic acids and derivatives	Carboxylic acids and derivatives	Amino acids, peptides, and analogues	11124.7	3984	39996.2	30908.4
M250T404	[M+H]+	Gln-cys	0.304961	0.565483	0.122368	250.091	404.413	HMDB0028794		Organic acids and derivatives	Carboxylic acids and derivatives	Amino acids, peptides, and analogues	21074.8	7545.84	11917.4	9501.15
M275T374	[M+H]+	Gln-gln	0.183275	1.50479	0.326847	275.136	373.801			Organic acids and derivatives	Carboxylic acids and derivatives	Amino acids, peptides, and analogues	15850.9	7535.76	23852.3	15632.7
M276T413	[M+H]+	Gln-glu	0.811547	0.499244	0.00345424	276.119	412.741			Organic acids and derivatives	Carboxylic acids and derivatives	Amino acids, peptides, and analogues	95743.4	24701.4	47799.3	13544.2
M432T458	[M+H]+	Gln-Glu-Arg	0.197765	1.0734	0.842512	432.218	458.24			Organic acids and derivatives	Carboxylic acids and derivatives	Amino acids, peptides, and analogues	28640.2	18663.9	30742.3	13528.4
M406T278	[M+H]+	Gln-Met-Lys	0.205954	0.60384	0.0979454	406.225	277.854			Organic acids and derivatives	Carboxylic acids and derivatives	Amino acids, peptides, and analogues	12075.4	5739.91	7291.58	1183.86
M294T281	[M+H]+	Gln-phe	0.427025	2.82252	0.0205475	294.145	281.28	HMDB0028804		Organic acids and derivatives	Carboxylic acids and derivatives	Amino acids, peptides, and analogues	13706.4	4749.34	38686.6	19763.7
M450T366	[M+H]+	Gln-Phe-Arg	0.687749	0.251436	0.0488771	450.254	366.421			Organic acids and derivatives	Carboxylic acids and derivatives	Amino acids, peptides, and analogues	67358.7	50159.3	16936.4	3751.62
M333T298_2	[M+H]+	Gln-trp	0.100629	1.44233	0.111643	333.156	298.041	HMDB0028808		Organic acids and derivatives	Carboxylic acids and derivatives	Amino acids, peptides, and analogues	8776.42	3173.71	12658.5	3831.86
M304T137_2	[M+H]+	Glu-Arg	0.171007	0.945217	0.81234	304.154	137.369	HMDB0028813		Organic acids and derivatives	Carboxylic acids and derivatives	Amino acids, peptides, and analogues	29147.9	11573.2	27551.1	8978.35
M418T430	[M+H]+	Glu-Asn-Arg	0.285208	0.716122	0.389878	418.203	429.503			Organic acids and derivatives	Carboxylic acids and derivatives	Amino acids, peptides, and analogues	27251.5	18735.7	19515.4	4401.46
M210T406	[M+2H]2+	Glu-Asp-Arg	0.120116	1.41984	0.179064	210.122	406.187			Organic acids and derivatives	Carboxylic acids and derivatives	Amino acids, peptides, and analogues	13356	3925.88	18963.4	7738.43
M182T329	[M+H]+	Glufosinate	0.300009	0.714209	0.284248	182.056	328.713		C05042	Organic acids and derivatives	Carboxylic acids and derivatives	Amino acids, peptides, and analogues	21704.5	7247.1	15501.5	9886.51
M276T395	[M+H]+	Glu-Gln	0.658399	0.620857	0.369557	276.119	395.442	HMDB0028817		Organic acids and derivatives	Carboxylic acids and derivatives	Amino acids, peptides, and analogues	121670	89237.7	75539.6	63938.7
M217T332	[M+2H]2+	Glu-Glu-Arg	0.151846	0.954892	0.887262	217.081	332.394			Organic acids and derivatives	Carboxylic acids and derivatives	Amino acids, peptides, and analogues	28945.1	13488.9	27639.4	14868.6
M334T466	[M+H]+	Glu-Gly-Glu	0.806753	0.280793	0.0284664	334.125	465.709			Organic acids and derivatives	Carboxylic acids and derivatives	Amino acids, peptides, and analogues	101209	59299.4	28418.8	23065.4
M389T411	[M+H]+	Glu-Ile-Lys	0.670618	2.57434	0.139823	389.238	410.808			Organic acids and derivatives	Carboxylic acids and derivatives	Amino acids, peptides, and analogues	39554.7	11326.7	101827	86076.3
M417T408_2	[M+H]+	Glu-Leu-Arg	0.486965	2.52051	0.272251	417.239	407.947			Organic acids and derivatives	Carboxylic acids and derivatives	Amino acids, peptides, and analogues	27814.1	6444.61	70105.7	81133.1
M451T252	[M+H]+	Glu-Phe-Arg	0.363634	2.28501	0.00794414	451.231	252.018			Organic acids and derivatives	Carboxylic acids and derivatives	Amino acids, peptides, and analogues	15906.6	7997.69	36346.7	11281.3
M544T449	[M+Na]+	Glutamate conjugated cholic acid	0.289583	2.55732	0.0479085	544.304	448.519			Lipids and lipid-like molecules	Steroids and steroid derivatives	Bile acids, alcohols and derivatives	8952.88	3235	22895.4	13452.2
M83T387	[M+H-H2O]+	Glutaraldehyde	0.398315	5.36685	0.00310766	83.0484	387.098	HMDB0029599	C12518	Organic oxygen compounds	Organooxygen compounds	Carbonyl compounds	6270.08	3070.39	33650.6	15518.3
M377T457	[M+H]+	Glu-Thr-Lys	0.326956	1.90491	0.0767007	377.201	457.42			Organic acids and derivatives	Carboxylic acids and derivatives	Amino acids, peptides, and analogues	17950.2	6591.06	34193.5	17184
M247T134	[M+H]+	Glu-Val	0.285525	0.939466	0.880008	247.11	134.115	HMDB0028832		Organic acids and derivatives	Carboxylic acids and derivatives	Amino acids, peptides, and analogues	29938.5	19016.6	28126.2	17974.8
M310T416_2	[M+H]+	Gly-Ala-Tyr	0.416879	0.369737	0.142714	310.137	415.899			Organic acids and derivatives	Carboxylic acids and derivatives	Amino acids, peptides, and analogues	32091.7	27973.9	11865.5	5063.4
M232T449	[M+H]+	Gly-Arg	0.797227	3.5309	0.0210018	232.139	449.2			Organic acids and derivatives	Carboxylic acids and derivatives	Amino acids, peptides, and analogues	29415	14961	103862	58991.6
M347T459	[M+H]+	Gly-Asp-Arg	0.264787	1.5035	0.289575	347.168	458.791			Organic acids and derivatives	Carboxylic acids and derivatives	Amino acids, peptides, and analogues	24880.4	13004.8	37407.6	21407.4
M285T153	(M+H-H2O)+	Glycerol 1-myristate	0.29192	2.16165	0.0233599	285.241	153.497						10092.6	3594.52	21816.7	9124.03
M104T267_2	[M+H-C3H7O5P]+	Glycerophosphocholine	2.80394	1.15774	0.160663	104.107	267.16	HMDB0000086	C00670	Lipids and lipid-like molecules	Glycerophospholipids	Glycerophosphocholines	1.29219e+07	2.3168e+06	1.49602e+07	1.91849e+06
M729T389	[M+H-2H2O]+	Glycine, n,n'-[1,2-ethanediylbis(oxy-2,1-phenylene)]bis[n-[2-[(acetyloxy)methoxy]-2-oxoethyl]-, 1,1'-bis[(acetyloxy)methyl] ester	0.171067	0.421384	0.00017979	729.222	388.985			Organic acids and derivatives	Carboxylic acids and derivatives	Amino acids, peptides, and analogues	3966.96	874.505	1671.61	161.43
M447T154	[M+H]+	Glycitin	0.448578	0.169459	0.0281358	447.128	153.968		C16195	Phenylpropanoids and polyketides	Isoflavonoids	Isoflavonoid O-glycosides	27457.1	19866.1	4652.86	759.855
M488T394	[M+Na]+	Glycocholate	0.439922	5.27978	0.0868707	488.306	394.209	HMDB0000138	C01921	Lipids and lipid-like molecules	Steroids and steroid derivatives	Bile acids, alcohols and derivatives	6409.85	1869.12	33842.6	32260.4
M233T418	(M+CH3COO+2H)+	Glycylproline	0.364764	0.524406	0.0317476	233.113	417.885	HMDB0000721		Organic acids and derivatives	Carboxylic acids and derivatives	Amino acids, peptides, and analogues	25380.7	9397.6	13309.8	5363.85
M335T432	[M+H]+	Gly-Cys-Arg	0.330246	2.8777	0.0177291	335.159	431.61			Organic acids and derivatives	Carboxylic acids and derivatives	Amino acids, peptides, and analogues	10069.9	2429.79	28978.1	14719.5
M361T445_1	[M+H]+	Gly-Glu-Arg	0.350873	0.745166	0.360798	361.179	444.818			Organic acids and derivatives	Carboxylic acids and derivatives	Amino acids, peptides, and analogues	37668.4	14189	28069.2	17349.3
M289T393	[M+H]+	Gly-Gly-Arg	0.88154	0.323346	0.012823	289.149	392.884			Organic acids and derivatives	Carboxylic acids and derivatives	Amino acids, peptides, and analogues	115499	55981.9	37346.2	14395.2
M345T378	[M+H]+	Gly-Ile-Arg	0.892019	4.63366	0.0668023	345.223	378.132			Organic acids and derivatives	Carboxylic acids and derivatives	Amino acids, peptides, and analogues	30972.7	15595.8	143517	121386
M173T280	[M+2H]2+	Gly-Leu-Arg	0.160527	1.12361	0.742356	173.127	279.66			Organic acids and derivatives	Carboxylic acids and derivatives	Amino acids, peptides, and analogues	42492.3	18690.4	47744.7	29293.6
M204T455	[M+H]+	Gly-Lys	0.386811	1.758	0.0437131	204.133	455.396			Organic acids and derivatives	Carboxylic acids and derivatives	Amino acids, peptides, and analogues	34023.4	10122.3	59813.1	22852.9
M190T161	[M+2H]2+	Gly-Phe-Arg	0.00809884	1.22404	0.517929	190.085	161.099			Organic acids and derivatives	Carboxylic acids and derivatives	Amino acids, peptides, and analogues	8025.78	3515.1	9823.89	4861.99
M345T215_1	[2M+H]+	Gly-Pro	0.327438	0.567185	0.316364	345.18	215.105			Organic acids and derivatives	Carboxylic acids and derivatives	Amino acids, peptides, and analogues	37686.5	32516.8	21375.2	11767.3
M311T224	[M+H-C5H10ON2]+	Gly-pro-arg-pro-amide	0.460694	0.678351	0.248783	311.196	223.559			Organic acids and derivatives	Carboxylic acids and derivatives	Amino acids, peptides, and analogues	57051.4	24845.2	38700.9	22481.4
M262T352	[M+H]+	Gly-Trp	0.218891	0.72098	0.06562	262.119	351.863			Organic acids and derivatives	Carboxylic acids and derivatives	Amino acids, peptides, and analogues	12736.8	3437.53	9182.94	1721.76
M175T368_2	[M+H]+	Gly-Val	0.284301	0.964599	0.935777	175.107	368.002			Organic acids and derivatives	Carboxylic acids and derivatives	Amino acids, peptides, and analogues	41187.8	39339.5	39729.7	3057.58
M331T292_2	[M+H]+	Gly-Val-Arg	0.52642	3.26072	0.0465081	331.197	292.23			Organic acids and derivatives	Carboxylic acids and derivatives	Amino acids, peptides, and analogues	15280.2	8550.4	49824.4	32923.8
M303T409	[M+H]+	Gly-Val-Lys	0.384138	1.91504	0.0915169	303.201	408.661			Organic acids and derivatives	Carboxylic acids and derivatives	Amino acids, peptides, and analogues	31999.9	23583.4	61281.1	25965.6
M519T373	[M+H-H2O]+	Gomisin c	0.665491	6.70536	1.73234e-05	519.179	372.689		C10881	Phenylpropanoids and polyketides	Tannins	Hydrolyzable tannins	8528.77	1861.96	57188.5	14094.8
M481T457	[M+H]+	Gossypin	0.195336	3.03914	0.0297174	481.116	457.285		C10051	Phenylpropanoids and polyketides	Flavonoids	Flavonoid glycosides	4216.4	1395.28	12814.2	7460.56
M313T164	[M+H]+	Granisetron	0.60776	3.11872	0.142088	313.213	163.859		C07023	Organoheterocyclic compounds	Benzopyrazoles	Indazoles	22894	8837.1	71399.9	67480.8
M625T373	[M+H]+	Grossamide or its isomer (not validated)	0.190959	0.629677	0.0166103	625.232	373.203						6840.51	1662.22	4307.31	1061.51
M152T233_2	[M+H]+	Guanine	0.511245	1.13314	0.657502	152.056	232.75	HMDB0000132	C00242	Organoheterocyclic compounds	Imidazopyrimidines	Purines and purine derivatives	331663	149520	375822	156039
M284T302	(M+H)+	Guanosine	0.0678528	1.007	0.985008	284.1	302.158	HMDB0000133	C00387	Nucleosides, nucleotides, and analogues	Purine nucleosides		27599.1	18646.1	27792.2	12446.7
M376T411_1	[M+H]+	Haloperidol	0.315184	0.167244	0.00311012	376.123	410.648	HMDB0014645	C01814	Organic oxygen compounds	Organooxygen compounds	Carbonyl compounds	11445.3	5494.1	1914.15	381.328
M532T332_2	[M+H]+	Harringtonine	0.234987	0.609137	0.302409	532.267	332.031		C10597				19653.8	14312.6	11971.8	6687.57
M811T257	[M+H]+	Hederagenin base + o-hexa-hex	0.0941251	1.51446	0.109889	811.468	256.945	HMDB0034540		Lipids and lipid-like molecules	Prenol lipids	Terpene glycosides	4457.12	2087.79	6750.13	2045.01
M253T50	(M+H-H2O)+	Heptadecanoic acid	0.226167	0.616454	0.477168	253.252	50.251	HMDB0002259		Lipids and lipid-like molecules	Fatty Acyls	Fatty acids and conjugates	16045.6	18100.9	9891.38	4422.55
M307T30	[M+H]+	Heptanedioic acid, 1-[2-[(2-carboxyphenyl)methylene]hydrazide]	0.883799	0.0899014	0.0113607	307.144	29.871			Benzenoids	Benzene and substituted derivatives	Benzoic acids and derivatives	89383.3	58388.2	8035.68	6821.17
M627T476	[M+H]+	Herbacetin-3,8-diglucopyranoside	0.106183	1.51732	0.0961264	627.174	476.124			Phenylpropanoids and polyketides	Flavonoids	Flavonoid glycosides	15447.7	2685.81	23439.1	9351.24
M597T112	[M+Na]+	Herbimycin a	0.219095	0.821545	0.50682	597.27	112.232		C11225				16608.4	8749.12	13644.5	4014.96
M303T32	[M+H]+	Hesperetin	0.328609	0.168841	0.000791517	303.075	31.6315	HMDB0005782	C01709	Phenylpropanoids and polyketides	Flavonoids	O-methylated flavonoids	11652	4484.53	1967.34	870.394
M779T223	[M+H]+	Heterophyllin b	0.2174	2.43188	0.000402231	779.44	222.779			Organic acids and derivatives	Carboxylic acids and derivatives	Amino acids, peptides, and analogues	4081.11	1753.65	9924.78	1800.85
M269T64	[M+H-H2O]+	Hexadecanedioic acid	0.440828	2.80341	0.0123011	269.21	63.7235	HMDB0000672	C19615	Lipids and lipid-like molecules	Fatty Acyls	Fatty acids and conjugates	17670.7	5913.35	49538.3	22621.3
M369T215	[M+H]+	Hirsutine	0.661933	2.77344	3.00616e-05	369.224	214.68		C16972				31342.7	10151	86927.1	14030.3
M214T326	[M+2H]2+	His-Asp-Arg	0.185695	0.238496	0.00182349	214.082	326.325			Organic acids and derivatives	Carboxylic acids and derivatives	Amino acids, peptides, and analogues	3858.71	1454.59	920.284	573.966
M285T422	[M+H]+	His-Glu	0.117212	1.07588	0.744351	285.119	421.522			Organic acids and derivatives	Carboxylic acids and derivatives	Amino acids, peptides, and analogues	51490.5	19929.6	55397.6	16789
M350T406	[M+H]+	His-Gly-His	0.488557	3.10876	0.00442901	350.156	405.618			Organic acids and derivatives	Carboxylic acids and derivatives	Amino acids, peptides, and analogues	15481.6	5579.98	48128.6	19180.3
M211T139	[M+2H]2+	His-His-Lys	0.484482	0.406374	0.0887315	211.107	139.167			Organic acids and derivatives	Carboxylic acids and derivatives	Amino acids, peptides, and analogues	50476.7	33220.2	20512.4	12622.4
M251T151_1	(M+H-H2O)+	His-Ile	0.791375	0.666148	0.36416	251.15	150.511						167594	106832	111642	76842.5
M415T226_2	[M+H]+	His-Met-Lys	0.321277	2.18585	0.103659	415.194	226.22			Organic acids and derivatives	Carboxylic acids and derivatives	Amino acids, peptides, and analogues	13505.8	7438.54	29521.8	18568
M303T284	[M+H]+	His-Phe	0.47324	3.80583	0.0178908	303.145	283.557			Organic acids and derivatives	Carboxylic acids and derivatives	Amino acids, peptides, and analogues	9874.43	2465.83	37580.4	21761.9
M253T401	[M+H]+	His-Pro	0.289179	0.842262	0.545651	253.126	401.207			Organic acids and derivatives	Carboxylic acids and derivatives	Amino acids, peptides, and analogues	69651.1	33686.2	58664.5	20193.9
M112T149	[M+H]+	Histamine	0.213637	2.14067	0.297553	112.086	149.347	HMDB0060263	C00388	Organic nitrogen compounds	Organonitrogen compounds	Amines	9375.6	3777.82	20070.1	21430.5
M342T287_2	[M+H]+	His-Trp	0.363353	1.99404	0.0559006	342.158	286.87			Organic acids and derivatives	Carboxylic acids and derivatives	Amino acids, peptides, and analogues	17631.9	8300.53	35158.6	16113.1
M255T378	(M+H)+	His-Val	0.466776	2.55623	0.120194	255.144	377.856						20542.7	5287.39	52512	41745.6
M411T256_1	[M+H]+	His-Val-Arg	0.396195	1.44461	0.239451	411.246	256.253			Organic acids and derivatives	Carboxylic acids and derivatives	Amino acids, peptides, and analogues	54512.9	33387.7	78750	27611.5
M771T260	[M+H]+	Hoiamide c	0.0165668	1.07426	0.767766	771.383	260.457			Organic acids and derivatives	Carboxylic acids and derivatives	Amino acids, peptides, and analogues	4281.13	2173.04	4599.04	875.158
M546T445	[M+H]+	Homoharringtonine	0.444027	2.86933	0.0213705	546.288	445.425	HMDB0000112	C00334				14748.9	7964.09	42319.6	21174.3
M257T335	[M+H]+	Huperzine b	0.866744	21.0495	0.0344605	257.186	335.435		C09866				4498.88	857.987	94698.9	82435.4
M300T273	[M+H]+	Hydrocodone	0.11938	1.45106	0.332865	300.157	272.897	HMDB0015091	C08024				18097	12608.5	26259.8	12758
M405T220	[M+H]+	hydrocortisone 21-acetate	0.400842	1.8915	0.0957982	405.21	220.435		C02821	Lipids and lipid-like molecules	Steroids and steroid derivatives	Pregnane steroids	32131.5	12258.5	60776.7	32607.2
M463T401	[M+H]+	Hydrocortisone 21-hemisuccinate	0.246171	0.677973	0.18293	463.229	401.498		C12888	Lipids and lipid-like molecules	Steroids and steroid derivatives	Pregnane steroids	17505.1	8193.64	11868	3233.33
M486T479	[M+H]+	Hydroxyebastine	0.758168	0.109043	0.00385025	486.291	479.236			Benzenoids	Benzene and substituted derivatives	Diphenylmethanes	67918.7	36110.9	7406.04	2313.46
M448T260	[M+H-C10H9Cl2N3O2]+	Hydroxyitraconazole	0.129278	0.862347	0.608671	448.218	259.964	HMDB0061035		Organoheterocyclic compounds	Diazinanes	Piperazines	12802.8	6244.21	11040.5	4074.98
M556T405_1	[M+H-C2H4O2]+	Hypaconitine	0.116011	1.08399	0.791397	556.273	404.692		C08688	Lipids and lipid-like molecules	Prenol lipids	Diterpenoids	8792.29	5413.79	9530.72	2762.2
M537T327	[M+H]+	Hyperforin	0.21995	3.76035	0.0016623	537.388	327.269		C07608	Lipids and lipid-like molecules	Prenol lipids	Monoterpenoids	2193.95	805.994	8250.02	3074.73
M359T359	(M+H)+	Ile-Ala-Arg	0.619914	6.54758	0.0881925	359.238	359.043						9855.14	3754.86	64527.3	64604.7
M243T239	(M+H-H2O)+	Ile-Glu	0.204732	1.43187	0.190159	243.138	239.385						96051.3	39541.6	137533	52834.8
M245T282	(M+H)+	Ile-Ile	0.117998	1.66342	0.138301	245.185	281.832						8862.9	2731.53	14742.7	7691.59
M304T287	(M-H+2Na)+	Ile-Lys	0.240728	1.96979	0.206028	304.154	286.957						10101.3	3444.58	19897.5	15826.2
M263T193	[M+H]+	Ile-Met	0.977717	6.5037	0.0590894	263.141	193.103			Organic acids and derivatives	Carboxylic acids and derivatives	Amino acids, peptides, and analogues	24281	12478.2	157916	139779
M243T170	(M+H-2H2O)+	Ile-Phe	0.131427	1.90845	0.0115676	243.149	170.048						16888.6	9680.92	32231.2	5481.95
M342T227	[M+H]+	Ile-Pro-Ile	0.875829	3.62657	0.0568156	342.238	226.961			Organic acids and derivatives	Carboxylic acids and derivatives	Amino acids, peptides, and analogues	38311.3	13439.6	138938	103662
M274T260	(M+CH3CN+H)+	Ile-Thr	0.580265	5.301	0.0219146	274.175	259.537						9582.21	4561.06	50795.3	33692
M389T251	[M+H]+	Ile-Thr-Arg	0.401907	2.13435	0.0860024	389.239	251.362			Organic acids and derivatives	Carboxylic acids and derivatives	Amino acids, peptides, and analogues	22323.1	7523.78	47645.3	28765.4
M318T384	[M+H]+	Ile-Trp	0.515971	3.02839	0.127042	318.165	383.719			Organic acids and derivatives	Carboxylic acids and derivatives	Amino acids, peptides, and analogues	17544.3	9174.99	53130.9	46926
M446T253	[M+H]+	Ile-Trp-Lys	0.31852	0.761467	0.411156	446.275	252.803			Organic acids and derivatives	Carboxylic acids and derivatives	Amino acids, peptides, and analogues	43453.4	20358.3	33088.3	17770.4
M451T248	[M+H]+	Ile-Tyr-Arg	0.280705	2.04505	0.139521	451.244	248.297			Organic acids and derivatives	Carboxylic acids and derivatives	Amino acids, peptides, and analogues	19592.5	10518.7	40067.7	26511
M359T243	[M+H]+	Ile-Val-Lys	0.357381	6.55479	0.000783879	359.258	243.405			Organic acids and derivatives	Carboxylic acids and derivatives	Amino acids, peptides, and analogues	3153.79	839.24	20672.4	8209.5
M289T283	[M+H]+	Imazamethabenz-methyl	0.48783	0.322198	0.00871748	289.155	283.437	HMDB0034913	C11083	Benzenoids	Benzene and substituted derivatives	Benzoic acids and derivatives	34435.5	15501.2	11095.1	4190.74
M306T404	[M+H]+	Imazamox	0.167138	1.40851	0.390059	306.166	403.695		C18598	Organic acids and derivatives	Carboxylic acids and derivatives	Amino acids, peptides, and analogues	14899.3	5942.8	20985.8	13933.5
M234T400_2	[M+H-CO]+	Imazapyr	0.237402	1.00862	0.984968	234.124	400.339		C18864	Organic acids and derivatives	Carboxylic acids and derivatives	Amino acids, peptides, and analogues	34684.9	28336	34984	19896.9
M312T373	[M+H]+	Imazaquin	0.234734	1.71112	0.0350267	312.157	373.234		C05076	Organoheterocyclic compounds	Quinolines and derivatives	Quinoline carboxylic acids	16140.5	5059.87	27618.3	9236.14
M477T155	[M+H]+	Imidazo[5,1-f][1,2,4]triazin-4(1h)-one, 2-[(3,4-dimethoxyphenyl)methyl]-7-[(1r)-1-[(1r)-1-hydroxyethyl]-4-phenylbutyl]-5-methyl-	0.297095	2.49053	0.00212848	477.257	154.541			Benzenoids	Benzene and substituted derivatives	Methoxybenzenes	9310.26	2974.52	23187.5	6949.91
M118T223	[M+H]+	Indole	0.125704	1.34423	0.428626	118.064	222.736	HMDB0000738	C00463	Organoheterocyclic compounds	Indoles and derivatives	Indoles	9614.19	3604.72	12923.7	8214.14
M162T122	(M+H)+	Indole-2-carboxylic acid	0.856783	0.335536	0.0799713	162.054	121.628						145271	106678	48743.6	29880.6
M175T172	[M+H]+	Indole-3-acetamide	0.120327	1.03694	0.907756	175.071	172.167	HMDB0029739	C02693	Organoheterocyclic compounds	Indoles and derivatives	Indoles	12358.8	7970.24	12815.4	3205.95
M204T372	[M+H]+	Indole-3-pyruvic acid	0.338217	2.06573	0.0919184	204.086	372.418	HMDB0060484	C00331	Organoheterocyclic compounds	Indoles and derivatives	Indolyl carboxylic acids and derivatives	29346.7	10439.1	60622.3	36038.1
M130T49	[M+H-CH2O2]+	Indoleacetic acid	0.441911	1.12609	0.550958	130.064	48.866	HMDB0000197	C00954	Organoheterocyclic compounds	Indoles and derivatives	Indolyl carboxylic acids and derivatives	246644	76246	277742	82972.9
M371T299	[M+Na]+	Ingenol	0.210867	0.747751	0.354858	371.195	299.024		C09112	Lipids and lipid-like molecules	Prenol lipids	Diterpenoids	18409.7	10442.3	13765.9	2350.4
M316T254	[M+H]+	Intermedine n-oxide	0.283862	1.73815	0.301081	316.19	254.464						15374.6	7777.37	26723.4	21933
M655T35	[M+H-3H2O]+	Ionomycin	0.143687	1.47639	0.0572342	655.487	35.066			Lipids and lipid-like molecules	Prenol lipids	Terpene glycosides	32971.5	8642.66	48678.9	13878.5
M334T283	[M+H]+	Ipconazole	0.265395	1.84452	0.319994	334.176	283.393		C18471	Lipids and lipid-like molecules	Prenol lipids	Monoterpenoids	16435	8337.21	30314.8	28463
M203T47	[M+H-C9H10]+	Iprovalicarb	0.561	4.08243	0.0159038	203.14	47.3085		C18866	Benzenoids	Benzene and substituted derivatives	Toluenes	13658.8	8250.14	55761.3	31427.5
M523T339	[M+H]+	Iridin	0.245822	0.539927	0.0888957	523.149	338.973		C10465	Phenylpropanoids and polyketides	Isoflavonoids	Isoflavonoid O-glycosides	12911.4	6712.44	6971.22	2152.79
M587T248	[M+H]+	Irinotecan	0.388754	2.66539	0.00809172	587.285	247.863	HMDB0014900	C16641				13961	6156.39	37211.7	14531.7
M860T498	[M+Na]+	Iso-a-pentasaccharide	0.433271	0.309258	0.000771325	860.301	498.48			Organic oxygen compounds	Organooxygen compounds	Carbohydrates and carbohydrate conjugates	22666.2	7079.29	7009.68	2007.82
M499T260	[M+H-H2O]+	Isochlorogenic acid b	0.219833	0.177605	0.0481944	499.14	260.352	HMDB0030705	C10468	Organic oxygen compounds	Organooxygen compounds	Alcohols and polyols	8221.63	6713.08	1460.2	306.99
M207T33	[M+H]+	Isoeugenyl acetate	0.997724	0.276517	0.000126448	207.101	33.419	HMDB0032348					112776	29649.4	31184.6	5955.14
M556T373	[M+H]+	Isoflavone base + 1o, 1meo, o-hex+c7h12no	0.189161	0.625039	0.116376	556.239	372.993			Phenylpropanoids and polyketides	Isoflavonoids	Isoflavonoid O-glycosides	8257.22	3866.59	5161.09	1127.55
M429T191	[M+H]+	Isomajdine	0.130952	0.970181	0.87102	429.186	190.886						8781.31	2345.13	8519.46	2618.19
M204T62	[M+H]+	Isopentenyladenine	0.328251	2.91233	0.0435343	204.123	61.872		C04083	Organoheterocyclic compounds	Imidazopyrimidines	Purines and purine derivatives	10278	6156.46	29933.1	18005.5
M336T48	[M+H]+	Isopentenyladenosine	0.275703	1.10358	0.791367	336.162	48.071		C16427				24666	13594.6	27220.9	16038.7
M139T213	[M+H]+	Isophorone	0.287709	1.3026	0.583553	139.122	212.579	HMDB0031195	C14743	Organic oxygen compounds	Organooxygen compounds	Carbonyl compounds	15908.7	10237.2	20722.8	16009
M354T367	[M+Na]+	Isopropylcocaine	0.144753	1.36443	0.319901	354.163	366.591			Benzenoids	Benzene and substituted derivatives	Benzoic acids and derivatives	20230.7	6222.99	27603.4	14469.7
M443T253	[M+Na]+	Isorhapontin	0.883972	0.0327975	0.00983381	443.114	253.266		C10266	Phenylpropanoids and polyketides	Stilbenes	Stilbene glycosides	88712.4	60343.4	2909.55	892.198
M515T245	[M+H]+	Iso-roridine e	0.361599	1.82314	0.0523175	515.283	244.554			Lipids and lipid-like molecules	Prenol lipids	Sesquiterpenoids	31763.6	15098.8	57909.3	21847.8
M408T189	[M+H]+	Isotalatizidine	0.731656	0.47901	0.0272648	408.274	188.784			Lipids and lipid-like molecules	Prenol lipids	Diterpenoids	88235.7	36454.5	42265.7	15952.3
M736T167_2	[3M+H]+	Isovaleryl-l-carnitine	0.290178	0.420251	0.168639	736.488	167.042			Lipids and lipid-like molecules	Fatty Acyls	Fatty acid esters	23367.8	20156.4	9820.36	3230.49
M368T32	[M+H]+	Isoxazole, 3-[4-(methylsulfonyl)phenyl]-4-phenyl-5-(trifluoromethyl)-	0.567079	0.0151681	7.38207e-05	368.042	31.6975			Benzenoids	Benzene and substituted derivatives	Benzenesulfonyl compounds	28908.6	9874.24	438.489	159.175
M302T394	[M+H]+	Isoxsuprine	0.370819	0.639186	0.244102	302.171	394.365						33730.8	19777.9	21560.3	9607.25
M705T507	[M+H]+	Itraconazole	0.22068	1.92351	0.236885	705.264	507.046	HMDB0015298		Organoheterocyclic compounds	Diazinanes	Piperazines	8298.83	4454.75	15962.9	12870.8
M352T402	[M+H]+	Jacobine	0.156889	1.09791	0.748413	352.19	402.413		C10339				32027	10410.1	35162.7	18543.3
M186T41	(M+NH4)+	Jasmine lactone	0.509381	0.69434	0.213439	186.148	40.517						70119.1	28070.8	48686.5	22645.3
M711T339	[M+H+2i]+	Jasplakinolide	0.065639	1.10239	0.642949	711.258	338.733		C16883	Organic acids and derivatives	Peptidomimetics	Hybrid peptides	3618.74	1366.58	3989.28	1066.45
M175T360	[M+H]+	Juglone	0.369695	2.91296	0.061754	175.059	360.297	HMDB0030773	C03840	Benzenoids	Naphthalenes	Naphthoquinones	11942.6	17992.9	34788.3	16317.5
M378T239	[M+H]+	Karakoline	0.268293	0.64346	0.248013	378.27	238.864		C08693	Lipids and lipid-like molecules	Prenol lipids	Diterpenoids	25391.4	14768.5	16338.3	7361.24
M559T262	[2M+H]+	Karbutilate	0.140516	0.797171	0.409504	559.338	261.529		C18433	Benzenoids	Benzene and substituted derivatives	N-phenylureas	10112.2	4802.04	8061.15	2307.86
M595T180	[M]+	Keracyanin	0.154786	0.678172	0.0619045	595.153	180.164	HMDB0031458	C08620	Phenylpropanoids and polyketides	Flavonoids	Flavonoid glycosides	6323.02	2083.78	4288.09	587.705
M123T83	[M+H-C9H14O2]+	Kinoprene	0.234742	0.847131	0.543101	123.116	83.1245		C19042	Lipids and lipid-like molecules	Prenol lipids	Sesquiterpenoids	34488.1	14997.7	29216	11212.6
M241T417	(M+H)+	L-Anserine	0.716293	1.65379	0.268844	241.128	416.993	HMDB0000194	C01262	Organic acids and derivatives	Peptidomimetics	Hybrid peptides	72798.1	46351.3	120393	78198.8
M535T162	[M+H-CH6O2]+	Lappaconitine	0.509763	3.64701	4.54384e-05	535.3	161.962		C08694	Lipids and lipid-like molecules	Prenol lipids	Diterpenoids	11600.8	4595.85	42308.2	8933.79
M175T585	(M+H)+	L-Arginine	0.667162	1.02724	0.938705	175.119	585.284	HMDB0000517	C00062	Organic acids and derivatives	Carboxylic acids and derivatives	Amino acids, peptides, and analogues	868822	419225	892492	524206
M315T376	[M+H-NH3]+	L-arginine-7-amido-4-methylcoumarin	0.353449	2.1786	0.0156381	315.165	375.716			Organic acids and derivatives	Carboxylic acids and derivatives	Amino acids, peptides, and analogues	17393.4	4972.66	37893.3	14962.5
M189T134	[M+H]+	L-arginine, methyl ester	0.13684	1.18796	0.506898	189.123	134.005			Organic acids and derivatives	Carboxylic acids and derivatives	Amino acids, peptides, and analogues	23642.4	8962.87	28086.3	11316.9
M371T214	[M+Na]+	Larixyl acetate	0.432361	3.49248	0.000120476	371.252	213.502			Lipids and lipid-like molecules	Prenol lipids	Diterpenoids	8756.46	4945.59	30581.8	6340.06
M412T160	[M+H]+	Lasiocarpine	0.518577	4.203	0.0220233	412.222	159.547		C10341				10454.3	3816.5	43939.5	27388.8
M428T505	[M+H]+	Lasiocarpine n-oxide	0.263517	0.931742	0.832197	428.211	505.36						64148.5	32770.1	59769.8	30865
M133T327_1	(M+H)+	L-Asparagine	0.159435	2.40898	0.122227	133.06	327.232	HMDB0000168	C00152				4233.72	2286.7	10199	7562.11
M134T210	[M+H]+	L-aspartic acid	0.169915	3.49648	0.00898431	134.031	210.333	HMDB0062186	C00049	Organic acids and derivatives	Carboxylic acids and derivatives	Amino acids, peptides, and analogues	1865.51	394.765	6522.7	3197.41
M281T357	[M+H]+	L-Aspartyl-L-phenylalanine	0.769983	0.216844	0.0123972	281.113	356.962	HMDB0000706		Organic acids and derivatives	Carboxylic acids and derivatives	Amino acids, peptides, and analogues	73571	42133.3	15953.4	4155
M369T73	(M+H-H2O)+	Lathosterol	0.127584	1.41305	0.102153	369.349	72.709	HMDB0001170	C01189	Lipids and lipid-like molecules	Steroids and steroid derivatives	Cholestane steroids	12549.8	5332.42	17733.4	3613.76
M404T469	[M+H-H2O]+	Latrunculin a	0.147189	1.16336	0.615128	404.184	468.678		C16901				18758	6387.34	21822.2	11557.3
M418T361	[M+Na]+	Latrunculin b	0.387635	0.36086	0.0647806	418.157	360.663		C19904				27581	18907.9	9952.88	1868.42
M343T174	[M]+	Lauramidopropylbetaine	0.333303	1.61303	0.00548748	343.294	173.732			Organic acids and derivatives	Carboxylic acids and derivatives	Amino acids, peptides, and analogues	30389.5	8825.4	49019.3	7856.74
M344T186	[M+H]+	Lauroyl-l-carnitine	1.01083	0.665544	0.308781	344.279	186.49	HMDB0002250		Lipids and lipid-like molecules	Fatty Acyls	Fatty acid esters	445222	279524	296315	135230
M292T290_2	[M+H]+	L-bunolol	0.301938	2.52802	0.119542	292.19	289.802	HMDB0015341	C07914				9827.46	3297.59	24844	19448.4
M176T399_2	[M+H]+	L-citrulline	1.81166	0.619636	0.133022	176.092	398.978	HMDB0000904	C00327	Organic acids and derivatives	Carboxylic acids and derivatives	Amino acids, peptides, and analogues	866289	295939	536783	339722
M331T419	[M+H]+	Leu-Ala-Lys	0.273941	1.8116	0.0697246	331.221	419.178			Organic acids and derivatives	Carboxylic acids and derivatives	Amino acids, peptides, and analogues	23560.2	11757.1	42681.7	17467.2
M332T400	(M-H+2Na)+	Leu-Arg	0.34632	0.521043	0.0424629	332.171	399.656						22078	9110.26	11503.6	4527.25
M402T384_2	[M+H]+	Leu-Asn-Arg	0.270134	3.72633	0.100237	402.27	383.582			Organic acids and derivatives	Carboxylic acids and derivatives	Amino acids, peptides, and analogues	4267.8	3116.49	15903.2	14024.3
M247T366_2	[M+H]+	Leu-Asp	0.394024	0.745905	0.523218	247.128	366.45			Organic acids and derivatives	Carboxylic acids and derivatives	Amino acids, peptides, and analogues	90179.1	47719.8	67265	61005.2
M403T425	[M+H]+	Leu-Asp-Arg	0.616299	3.11719	0.0468829	403.226	424.787			Organic acids and derivatives	Carboxylic acids and derivatives	Amino acids, peptides, and analogues	29321.9	12400.5	91402	59990
M261T369	[M+H]+	Leu-Glu	0.811134	2.13707	0.237256	261.144	369.451			Organic acids and derivatives	Carboxylic acids and derivatives	Amino acids, peptides, and analogues	99320.7	44321.1	212255	195918
M401T285	[M+H]+	Leu-Ile-Arg	0.22654	1.17084	0.71984	401.275	284.654			Organic acids and derivatives	Carboxylic acids and derivatives	Amino acids, peptides, and analogues	41828.8	24478.3	48975	35726
M608T303	[M+H-H2O]+	Leukotriene c4	0.411684	4.36854	0.0541402	608.279	302.55	HMDB0001198	C02166	Organic acids and derivatives	Carboxylic acids and derivatives	Amino acids, peptides, and analogues	7116.14	2426.4	31087.2	24454.5
M493T218	[M+H-H2O]+	Leukotriene d4 methyl ester	0.405379	1.971	0.187507	493.28	218.343			Organic acids and derivatives	Carboxylic acids and derivatives	Amino acids, peptides, and analogues	65611	39772.3	129319	92503.4
M569T297	[M+H]+	Leukotriene f4	0.355875	0.54658	0.113024	569.289	296.583		C06462	Lipids and lipid-like molecules	Fatty Acyls	Eicosanoids	28805.5	13133.9	15744.5	10497
M401T299_3	[M+H]+	Leu-Leu-Arg	0.594704	2.28763	0.298038	401.285	298.918			Organic acids and derivatives	Carboxylic acids and derivatives	Amino acids, peptides, and analogues	55571	35041.1	127126	141479
M408T188	[M+H]+	Leu-Leu-Tyr	0.360382	0.885942	0.630113	408.248	188.477		C11331	Organic acids and derivatives	Carboxylic acids and derivatives	Amino acids, peptides, and analogues	95882	37654.9	84945.9	31711.2
M304T488_1	(M-H+2Na)+	Leu-Lys	0.349149	0.76207	0.268847	304.159	488.406						40673.9	14114.7	30996.4	11934.3
M229T275	[M+H]+	Leu-Pro	0.829569	2.19796	0.0367176	229.154	275.231			Organic acids and derivatives	Carboxylic acids and derivatives	Amino acids, peptides, and analogues	84555	21506.1	185848	91511.2
M233T46	[M+H]+	Leu-Thr	0.466966	2.46813	0.0462333	233.151	45.6365			Organic acids and derivatives	Carboxylic acids and derivatives	Amino acids, peptides, and analogues	27496.6	12519.3	67865	37664.1
M318T189	[M+H]+	Leu-Trp	0.823903	6.41007	0.0500263	318.18	188.551			Organic acids and derivatives	Carboxylic acids and derivatives	Amino acids, peptides, and analogues	16798.5	7281.11	107680	90926.2
M446T435	[M+H]+	Leu-Trp-Lys	0.443552	3.8951	0.128029	446.259	435.44			Organic acids and derivatives	Carboxylic acids and derivatives	Amino acids, peptides, and analogues	9821.26	3256.01	38254.8	38176.6
M451T396	[M+H]+	Leu-Tyr-Arg	0.754154	0.329883	0.0112178	451.253	396.419			Organic acids and derivatives	Carboxylic acids and derivatives	Amino acids, peptides, and analogues	82581.5	37827.3	27242.2	12676.3
M461T203	[2M+H]+	Leu-Val	0.321541	2.67187	0.0903796	461.333	202.739			Organic acids and derivatives	Carboxylic acids and derivatives	Amino acids, peptides, and analogues	11381.7	3452.88	30410.4	22438.5
M362T378_2	[M+H]+	Levofloxacin	0.443954	3.02492	0.00491364	362.159	378.351	HMDB0001929	C07660	Organoheterocyclic compounds	Quinolines and derivatives	Quinoline carboxylic acids	14153.5	4199.51	42813.2	17340.3
M512T451	[M+H-H2O]+	Lewis a trisaccharide	0.357003	0.719593	0.241961	512.208	451.148	HMDB0006582		Lipids and lipid-like molecules	Fatty Acyls	Fatty acyl glycosides	38495.9	12651.3	27701.4	14716.6
M714T461	[M+K]+	Lewis b tetrasaccharide	0.325815	0.501524	0.0212504	714.244	460.973			Organic oxygen compounds	Organooxygen compounds	Carbohydrates and carbohydrate conjugates	18083.5	6738.8	9069.33	3027.21
M148T331	(M+H)+	L-Glutamate	0.527056	3.91042	0.0346076	148.06	330.582	HMDB0000148	C00025	Organic acids and derivatives	Carboxylic acids and derivatives	Amino acids, peptides, and analogues	12613.8	5582.96	49325.1	33119.9
M842T499	[M+2H]2+	L-glutamic acid, l-methionyl-l-alanylglycyl-l-prolyl-l-histidyl-l-prolyl-l-valyl-l-isoleucyl-l-valyl-l-isoleucyl-l-threonylglycyl-l-prolyl-l-histidyl-l-.alpha.-glutamyl-	0.0786808	0.809067	0.514463	842.419	499.073						4252.19	2225.69	3440.31	1503.88
M120T142	[M+H]+	L-homoserine	0.251195	0.612221	0.331434	120.055	141.962	HMDB0000719	C00263	Organic acids and derivatives	Carboxylic acids and derivatives	Amino acids, peptides, and analogues	26618.1	18823.7	16296.2	12527.8
M839T364	[M+H]+	Licoricesaponin g2	0.309154	0.328251	0.0144395	839.386	364.191			Lipids and lipid-like molecules	Prenol lipids	Terpene glycosides	15024.6	7302.86	4931.84	2245.42
M463T42	[M+K]+	Licoricidin	0.705447	0.227047	0.0427802	463.183	41.5185		C16986	Phenylpropanoids and polyketides	Isoflavonoids	O-methylated isoflavonoids	89194.4	64885.2	20251.3	14344.3
M338T394	[M+H]+	Linezolid	0.381964	0.446826	0.0211418	338.136	394.058	HMDB0014739	C08146	Organoheterocyclic compounds	Oxazinanes	Morpholines	23657.8	10563.9	10570.9	1784.35
M263T105	[M+H-H2O]+	Linoelaidic acid	0.947648	4.67014	0.00384827	263.237	104.628	HMDB0006270		Lipids and lipid-like molecules	Fatty Acyls	Lineolic acids and derivatives	32998.4	12284.6	154107	71364.1
M295T34	[M+H]+	Linoleic acid methyl ester	0.625714	5.30675	0.0450598	295.262	33.99	HMDB0034381		Lipids and lipid-like molecules	Fatty Acyls	Lineolic acids and derivatives	16925.6	6050.91	89820.1	70938.8
M424T176	[M+H]+	Linoleoylcarnitine	0.749976	0.838534	0.574467	424.341	175.729	HMDB0006469		Lipids and lipid-like molecules	Fatty Acyls	Fatty acid esters	233138	90555.6	195494	113270
M263T73	[M+H-C2H5O2N]+	Linoleoylglycine	0.397298	1.82378	0.00275713	263.237	72.657			Organic acids and derivatives	Carboxylic acids and derivatives	Amino acids, peptides, and analogues	35434.4	14092.2	64624.7	8677.77
M432T260	[M+Na]+	Linustatin	0.369992	0.482014	0.344369	432.128	260.488	HMDB0014465	C08333	Organic oxygen compounds	Organooxygen compounds	Carbohydrates and carbohydrate conjugates	25529.1	27807.9	12305.4	10693.2
M299T288	[M+H-3H2O]+	Lipoxin a4	0.271604	0.65662	0.314894	299.196	287.565	HMDB0004385	C06314	Lipids and lipid-like molecules	Fatty Acyls	Eicosanoids	23213.7	15302.6	15242.6	7041.91
M406T251	[M+H]+	Lisinopril	0.244108	0.586989	0.163015	406.232	251.257			Organic acids and derivatives	Carboxylic acids and derivatives	Amino acids, peptides, and analogues	19141.2	11280.8	11235.7	3247.33
M388T389	[M+H]+	Lisinopril (8r,s)-diketopiperazine	0.339598	0.461302	0.0100324	388.217	389.431			Organic acids and derivatives	Carboxylic acids and derivatives	Amino acids, peptides, and analogues	19175	6484.26	8845.44	3336.53
M456T261	[M+Na]+	Lithocholylglycine	0.913629	0.246579	0.164232	456.316	261.144	HMDB0000698	C15557	Lipids and lipid-like molecules	Steroids and steroid derivatives	Bile acids, alcohols and derivatives	202149	225215	49845.6	27404.5
M556T328	[M+NH4]+	Lithospermic acid	0.498395	0.0697992	0.0146488	556.128	328.181		C08745				32265.8	22726.4	2252.13	1638
M156T111	[M-H2O+H]+	L-leucine, n-acetyl	0.733364	7.06463	0.0798548	156.112	110.715	HMDB0011756	C02710	Organic acids and derivatives	Carboxylic acids and derivatives	Amino acids, peptides, and analogues	12932.8	7067.38	91365.7	89698.2
M315T438	(2M+Na)+	L-Lysine	0.189882	1.60811	0.191181	315.201	438.433	HMDB0000182	C00047	Organic acids and derivatives	Carboxylic acids and derivatives	Amino acids, peptides, and analogues	17685.3	11882.5	28439.9	12369.9
M150T235	[M+H]+	L-methionine	0.167132	1.36787	0.556317	150.055	235.279	HMDB0000696	C00073	Organic acids and derivatives	Carboxylic acids and derivatives	Amino acids, peptides, and analogues	40419.7	18267.4	55288.8	51479.6
M214T182	[M+H]+	L-n5-(1-imino-3-pentenyl)ornithine	0.137951	1.4096	0.570895	214.143	182.351			Organic acids and derivatives	Carboxylic acids and derivatives	Amino acids, peptides, and analogues	16087.6	13196	22677.1	21405.6
M892T508	[M+K]+	Lnfp iii	0.21976	0.678646	0.100768	892.294	508.492			Organic oxygen compounds	Organooxygen compounds	Carbohydrates and carbohydrate conjugates	13689.9	4522.22	9290.61	3026.64
M876T501	[M+Na]+	Lnfp v	0.181471	0.743828	0.152547	876.293	500.997			Organic oxygen compounds	Organooxygen compounds	Carbohydrates and carbohydrate conjugates	9589.08	3029.25	7132.63	1845.64
M234T298	[M+H]+	L-ng-nitroarginine methyl ester	0.0175964	1.17616	0.523318	234.097	298.325			Organic acids and derivatives	Carboxylic acids and derivatives	Amino acids, peptides, and analogues	7370.2	3204.07	8668.52	3000.34
M118T303	[M+H]+	L-norvaline	0.768056	0.684055	0.060223	118.085	302.823	HMDB0013716	C01826	Organic acids and derivatives	Carboxylic acids and derivatives	Amino acids, peptides, and analogues	169617	48687.2	116027	28816.8
M641T320_1	[M+H+4i]+	Lonafarnib	0.247046	0.224401	0.0334265	641.071	319.783						10763	7386.54	2415.22	1676.73
M477T424	[M+H]+	Loperamide	0.292932	0.570464	0.0583844	477.231	423.601	HMDB0004999	C07080	Benzenoids	Benzene and substituted derivatives	Diphenylmethanes	18673.4	8128.23	10652.5	2099.34
M427T439	[M+Na]+	Lovatatin	0.353333	1.88058	0.133775	427.227	438.599	HMDB0014372	C07074	Organoheterocyclic compounds	Lactones	Delta valerolactones	18916.4	5481.53	35573.8	22157.9
M400T177	[M+H]+	L-palmitoylcarnitine	0.602991	0.981716	0.944965	400.341	176.961	HMDB0000222	C02990	Lipids and lipid-like molecules	Fatty Acyls	Fatty acid esters	270450	100496	265505	119585
M166T299	(M+H)+	L-Phenylalanine	0.296371	1.53435	0.094997	166.085	298.539	HMDB0000159	C00079	Organic acids and derivatives	Carboxylic acids and derivatives	Amino acids, peptides, and analogues	45317.9	17863.4	69533.8	23309.1
M281T380	(2M+Na)+	L-Pipecolic acid	0.918346	0.372554	0.101421	281.149	379.671	HMDB0000070/HMDB0000716	C00408	Organic acids and derivatives	Carboxylic acids and derivatives	Amino acids, peptides, and analogues	175610	117764	65424.4	69199.7
M154T316	(M+K)+	L-Proline	0.334758	0.131776	0.00495248	154.025	315.57	HMDB0000162	C00148	Organic acids and derivatives	Carboxylic acids and derivatives	Amino acids, peptides, and analogues	14276.4	7693.52	1881.29	713.897
M218T281	[M+H]+	L-propionylcarnitine	0.259003	1.36742	0.514954	218.138	281.492	HMDB0062514		Lipids and lipid-like molecules	Fatty Acyls	Fatty acid esters	120016	57585.1	164111	134236
M130T404_2	[M+H]+	L-pyroglutamic acid	1.42477	1.28675	0.546828	130.049	404.362	HMDB0000267	C01879	Organic acids and derivatives	Carboxylic acids and derivatives	Amino acids, peptides, and analogues	581529	273776	748285	531547
M446T452	[M+Na]+	L-serine, n-(1-oxohexadecyl)-o-phosphono-	0.134783	1.25322	0.452812	446.234	451.999			Organic acids and derivatives	Carboxylic acids and derivatives	Amino acids, peptides, and analogues	21801.4	7641.41	27322.1	13832.7
M538T284	[M+2K]2+	Lsta	0.347182	0.709691	0.0721752	538.154	284.466			Organic oxygen compounds	Organooxygen compounds	Carbohydrates and carbohydrate conjugates	29788.1	9539.45	21140.4	1245.42
M1021T496	[M+Na]+	Lstb	0.110755	0.74173	0.139726	1021.34	496.393			Organic oxygen compounds	Organooxygen compounds	Carbohydrates and carbohydrate conjugates	3591.45	991.425	2663.88	829.74
M175T442	[M+H-NH3]+	L-thiocitrulline	0.189701	1.44409	0.568473	175.071	441.815			Organic acids and derivatives	Carboxylic acids and derivatives	Amino acids, peptides, and analogues	34589.8	54698.1	49950.7	20019.1
M182T261	(M+H)+	L-Tyrosine	0.293485	1.66223	0.0650923	182.08	261.305	HMDB0000158	C00082				24725.8	9748.2	41099.9	14741.1
M465T330_1	[M+Na]+	Lusitanicoside	0.38962	0.385785	0.113442	465.175	329.543		C10474	Organic oxygen compounds	Organooxygen compounds	Carbohydrates and carbohydrate conjugates	31561.6	24467.5	12176	5072.21
M650T461	[M+Na]+	L-valinamide, n-(4-methoxy-1,4-dioxobutyl)-l-alanyl-l-alanyl-l-prolyl-n-(4-methyl-2-oxo-2h-1-benzopyran-7-yl)-	0.19582	0.561054	0.158676	650.261	461.209			Organic acids and derivatives	Carboxylic acids and derivatives	Amino acids, peptides, and analogues	11817.1	7425.83	6630.02	1684.27
M513T423	[M+H]+	Lyalosidic acid	0.185754	0.665177	0.145877	513.179	423.465			Lipids and lipid-like molecules	Prenol lipids	Terpene glycosides	9603.26	4313.23	6387.86	1477.36
M300T391	[M+H]+	Lycopsamine	0.200545	0.935438	0.826585	300.191	391.152		C10347				39492.4	23873.3	36942.7	8527.05
M291T498	(M+CH3CN+H)+	Lys-Cys	0.623071	0.562546	0.130659	291.154	498.038						114534	65791.9	64430.5	17342.2
M216T46_1	[M+2H]2+	Lys-Gln-Arg	0.286937	2.80774	0.189785	216.121	45.602			Organic acids and derivatives	Carboxylic acids and derivatives	Amino acids, peptides, and analogues	7097.88	3283.25	19929	20128.1
M388T153_2	[M+H]+	Lys-Ile-Lys	0.274986	1.00569	0.991596	388.283	152.883			Organic acids and derivatives	Carboxylic acids and derivatives	Amino acids, peptides, and analogues	28622.3	30292	28785.1	14788.4
M147T499	[M+H]+	Lysine	0.307038	0.838149	0.0862699	147.112	499.136	HMDB0000182	C00047	Organic acids and derivatives	Carboxylic acids and derivatives	Amino acids, peptides, and analogues	35617.8	6040.12	29853	3070.17
M260T406	(M+H)+	Lys-Leu	0.717549	4.32697	0.000304328	260.196	405.842						20106.6	7204.73	87000.7	26782.6
M275T421	(M+H)+	Lys-Lys	0.36044	2.47415	0.0441738	275.214	420.836						14182.8	4481.25	35090.3	19816.6
M216T533_2	[M+2H]2+	Lys-Lys-Arg	0.0938626	1.63259	0.307908	216.155	533.295			Organic acids and derivatives	Carboxylic acids and derivatives	Amino acids, peptides, and analogues	4627.43	1823.78	7554.67	5813.21
M294T330	(M+H)+	Lys-Phe	0.774194	0.301564	0.162606	294.18	330.091						139790	143243	42155.5	21319.6
M203T382	[M+2H-NH3]2+	Lys-Phe-Lys	0.27269	1.02704	0.910717	203.138	382.214			Organic acids and derivatives	Carboxylic acids and derivatives	Amino acids, peptides, and analogues	30877.4	4911.62	31712.2	15470.2
M390T365	[M+H]+	Lys-Ser-Arg	0.208121	0.54373	0.151691	390.262	364.881			Organic acids and derivatives	Carboxylic acids and derivatives	Amino acids, peptides, and analogues	11587.1	7425.9	6300.24	1694.24
M489T233_2	[M+H]+	Lys-Trp-Arg	0.312922	1.91577	0.0175856	489.315	232.808			Organic acids and derivatives	Carboxylic acids and derivatives	Amino acids, peptides, and analogues	20526.5	8435.59	39324.1	12168.8
M365T374	[M+H]+	Lys-Trp(dioxidation)	0.0856892	1.37344	0.33965	365.18	373.872			Organic acids and derivatives	Carboxylic acids and derivatives	Amino acids, peptides, and analogues	9217.81	4048.8	12660.1	6521.84
M231T375_2	[M+2H]2+	Lys-Trp-Lys	0.460787	0.66872	0.3042	231.168	374.878			Organic acids and derivatives	Carboxylic acids and derivatives	Amino acids, peptides, and analogues	66398.6	35800.3	44402.1	27940.9
M402T529	[M+H]+	Lys-Val-Arg	0.208915	3.03197	0.0234011	402.279	528.612			Organic acids and derivatives	Carboxylic acids and derivatives	Amino acids, peptides, and analogues	3259.38	1238.21	9882.35	5401.78
M374T533	[M+H]+	Lys-Val-Lys	0.110801	1.1788	0.616157	374.274	533.395			Organic acids and derivatives	Carboxylic acids and derivatives	Amino acids, peptides, and analogues	6681.54	4451.47	7876.17	2616.16
M976T413	[M+H]+	Madecassoside	0.0946406	1.25581	0.624772	975.52	412.866			Lipids and lipid-like molecules	Prenol lipids	Terpene glycosides	3369.96	1688.07	4232.03	3426.93
M417T490	[M+H]+	Magnolin	0.456361	0.415839	0.163822	417.186	489.695						52294.1	45336.7	21745.9	3302.88
M367T390	[M+Na]+	Maltitol	0.696004	0.463466	0.00482644	367.118	389.56	HMDB0002928		Lipids and lipid-like molecules	Fatty Acyls	Fatty acyl glycosides	69311.1	20648.3	32123.3	10314.7
M127T259	[M+H]+	Maltol	0.144429	0.903244	0.765268	127.038	259.078	HMDB0030776	C11918	Organoheterocyclic compounds	Pyrans	Pyranones and derivatives	26946.8	17607.7	24339.5	7141.73
M933T501	[M+Na]+	Man3 a	0.361077	2.80056	0.000309381	933.317	501.12			Organic oxygen compounds	Organooxygen compounds	Carbohydrates and carbohydrate conjugates	10746.8	3031.79	30097.2	7446.58
M802T515	[M+2Na]2+	Man7 d3	0.265328	0.20457	0.120064	802.264	514.731			Organic oxygen compounds	Organooxygen compounds	Carbohydrates and carbohydrate conjugates	10774	11274.6	2204.03	145.806
M953T506	[M+H+Na]2+	Man9	0.181642	2.12509	0.000228674	953.298	506.376						4924.34	1221.61	10464.6	1845.82
M134T110	(M+H)+	Mandelonitrile	0.541069	3.59048	0.00449973	134.059	109.953	HMDB0060486	C00561	Benzenoids	Benzene and substituted derivatives		17910.1	13743.3	64305.8	24924.4
M412T459	[M+H]+	Mandipropamid	0.336633	0.155196	0.000431852	412.135	459.088		C18522	Benzenoids	Benzene and substituted derivatives	Benzylethers	12256.7	4460.48	1902.19	566.944
M423T316_1	[M+H]+	Mangiferin	0.45191	0.792593	0.0718959	423.101	316.479		C10077	Organoheterocyclic compounds	Benzopyrans	1-benzopyrans	51965.6	9506.9	41187.6	7283.84
M417T261_1	[M+H]+	Manoalide	0.138601	0.951945	0.889365	417.266	261.046		C17156	Lipids and lipid-like molecules	Prenol lipids	Terpene lactones	27002.3	16212.7	25704.7	12272.2
M533T36_2	[M+H-H2O]+	Manumycin a	0.41809	2.45287	0.021277	533.255	36.421		C12111	Organic oxygen compounds	Organooxygen compounds	Carbonyl compounds	20182.5	14304.1	49505	19318.2
M250T334	[M+H-C2H4]+	Maprotiline	0.309348	2.7757	0.086834	250.143	334.235	HMDB0015069	C07107				7493.72	1641.59	20800.3	15586.2
M473T40	[M+H]+	Maslinic acid	0.449174	0.632591	0.154198	473.36	39.8215	HMDB0002392	C16939	Lipids and lipid-like molecules	Prenol lipids	Triterpenoids	75881	35219.9	48001.6	19870.8
M241T334	[M+H-C4H10O]+	Mecoprop-m-butoxyethyl ester	0.499982	2.76657	0.0848257	241.081	334.06			Benzenoids	Benzene and substituted derivatives	2-phenoxypropionic acid esters	21250.7	4923.51	58791.3	43610.4
M409T296	[M+Na]+	Medroxyprogesterone 17-acetate	0.193551	0.876896	0.616073	409.213	295.692		C08150	Lipids and lipid-like molecules	Steroids and steroid derivatives	Pregnane steroids	17005.9	6660.43	14912.5	6121.36
M248T272	[M+H-CH4O]+	Mefenoxam	0.134483	1.13192	0.624493	248.14	271.715		C18626	Organic acids and derivatives	Carboxylic acids and derivatives	Amino acids, peptides, and analogues	15980	4808.65	18088.1	8000.29
M127T187	[M+H]+	Melamine	0.182365	0.635913	0.386929	127.097	186.762	HMDB0041922	C08737	Organoheterocyclic compounds	Triazines	1,3,5-triazines	9718.47	8627.56	6180.1	1434.51
M174T318_2	[M+H-C3H6O2]+	Meperidine	0.770994	2.21561	0.156706	174.123	318.098	HMDB0014597	C07128	Organoheterocyclic compounds	Piperidines	Phenylpiperidines	132067	114303	292609	204683
M632T372	[M+H]+	Mesaconitine	0.228758	1.9548	0.113917	632.325	372.026		C08698	Lipids and lipid-like molecules	Prenol lipids	Diterpenoids	8727.66	2768.71	17060.8	10395
M507T413	[M+H]+	Metaflumizone	0.391659	5.26029	0.00311609	507.132	412.693		C18523				5279.84	1033.37	27773.5	12960.2
M338T326	[M+H]+	Met-Gly-Met	0.210449	0.821382	0.428382	338.111	326.319			Organic acids and derivatives	Carboxylic acids and derivatives	Amino acids, peptides, and analogues	17269.5	6023.02	14184.9	5792.27
M402T217	[M+H]+	Methanesulfonamide, n-[4-[[1-[2-(6-methyl-2-pyridinyl)ethyl]-4-piperidinyl]carbonyl]phenyl]-	0.521698	3.24015	0.0386423	402.2	216.512		C13776	Organic oxygen compounds	Organooxygen compounds	Carbonyl compounds	19706.9	9863.55	63853.4	40294.9
M350T249_2	[M+H]+	Methanone, [1-[(4-fluorophenyl)methyl]-1h-indol-3-yl](2,2,3,3-tetramethylcyclopropyl)-	0.287023	1.75781	0.114056	350.204	248.897			Organoheterocyclic compounds	Indoles and derivatives	N-alkylindoles	43818.3	39392.2	77024.4	16951.8
M376T411_2	[M+H]+	Methanone, [1-(5-fluoropentyl)-5-hydroxy-1h-indol-3-yl]-1-naphthalenyl-	0.2751	1.84909	0.264492	376.194	410.686			Organoheterocyclic compounds	Indoles and derivatives	Naphthoylindoles	21040.7	9838.4	38906.2	32329.2
M384T384	[M+H]+	Methanone, (1-pentyl-1h-indol-3-yl)(4-propyl-1-naphthalenyl)-	0.659959	0.489264	0.138528	384.211	383.529			Organoheterocyclic compounds	Indoles and derivatives	Naphthoylindoles	88823.9	59121.3	43458.4	21809.9
M350T228	[M+H]+	Methanone, (1-pentyl-1h-indol-3-yl)tricyclo[3.3.1.13,7]dec-1-yl-	0.280872	1.74758	0.0781153	350.268	228.115			Organoheterocyclic compounds	Indoles and derivatives	N-alkylindoles	14553.3	7650.05	25433.1	9754.56
M356T256_1	[M+H]+	Methanone, (1-propyl-1h-indol-3-yl)(4-propyl-1-naphthalenyl)-	0.076787	1.28473	0.416961	356.218	255.897			Organoheterocyclic compounds	Indoles and derivatives	Naphthoylindoles	24890	14227.8	31976.9	12159.2
M381T259	[M+H-H2O]+	Methanone, (4-methyl-1-naphthalenyl)[1-[2-(4-morpholinyl)ethyl]-1h-indol-3-yl]-	0.573072	2.94951	0.0495736	381.212	258.591			Organoheterocyclic compounds	Indoles and derivatives	Naphthoylindoles	21993.6	13745.7	64870.2	40671.9
M262T214	[M+H]+	Methapyrilene	0.400029	3.52821	0.0810275	262.155	213.963		C11114	Organic nitrogen compounds	Organonitrogen compounds	Amines	8091.75	3492.72	28549.4	23314.7
M166T373	[M+H]+	Methionine sulfoxide	0.40799	0.578641	0.166306	166.052	372.822		C02989	Organic acids and derivatives	Carboxylic acids and derivatives	Amino acids, peptides, and analogues	35409.7	18478.1	20489.5	12566.4
M391T401	[M+Na]+	Methoxyfenozide	0.528929	0.429935	0.0663466	391.181	400.988		C18525	Benzenoids	Benzene and substituted derivatives	Benzoic acids and derivatives	60278.9	36569.4	25916	7312.11
M613T51	[M+Na]+	Methyl (4s,5z,6s)-4-[2-[[(1s,2r,3r,5r)-5-(1,3-dihydroxypropan-2-yl)-3-hydroxy-2-methylcyclopentyl]methoxy]-2-oxoethyl]-5-ethylidene-6-[(2s,3r,4s,5s,6r)-3,4,5-trihydroxy-6-(hydroxymethyl)oxan-2-yl]oxy-4h-pyran-3-carboxylate	0.840658	0.282884	0.00312786	613.223	50.981			Lipids and lipid-like molecules	Prenol lipids	Terpene glycosides	86860.1	31842.1	24571.3	16847.6
M1095T514	[M+Na]+	Methyl (4s,5z,6s)-5-ethylidene-4-[2-[[(2r,3s,4r,5r,6r)-3-[2-[(2s,3z,4s)-3-ethylidene-5-methoxycarbonyl-2-[(2s,3r,4s,5s,6r)-3,4,5-trihydroxy-6-(hydroxymethyl)oxan-2-yl]oxy-4h-pyran-4-yl]acetyl]oxy-4,5-dihydroxy-6-[2-(4-hydroxyphenyl)ethoxy]oxan-2-yl]methoxy]-2-oxoethyl]-6-[(2s,3r,4s,5s,6r)-3,4,5-trihydroxy-6-(hydroxymethyl)oxan-2-yl]oxy-4h-pyran-3-carboxylate	0.384069	0.212465	0.000813767	1095.37	513.705						16832.3	6156.94	3576.27	1222.09
M599T60	[M+Na]+	Methyl 5,6-diacetyloxy-10-hydroxy-2,4b,7,7,10a,12a-hexamethyl-12-methylidene-1,4,8-trioxo-4a,5,6,6a,9,10,10b,11-octahydronaphtho[1,2-h]isochromene-2-carboxylate	0.267612	2.73006	0.0393061	599.242	60.2355			Lipids and lipid-like molecules	Steroids and steroid derivatives	Oxosteroids	6806.72	3662.89	18582.8	10491.6
M371T38_2	[M+H-2H2O]+	Methyl deoxycholate	0.665015	0.552392	0.0274147	371.294	38.226			Lipids and lipid-like molecules	Steroids and steroid derivatives	Bile acids, alcohols and derivatives	84235.6	22318.6	46531	23868.8
M340T373_2	[M+H]+	Methylergonovine	0.23027	0.772023	0.393862	340.196	373.343	HMDB0000745	C00884	Alkaloids and derivatives	Ergoline and derivatives	Lysergic acids and derivatives	26564.9	11281	20508.7	10185.3
M74T262	[M+H]+	Methylguanidine	0.199457	1.57459	0.0826741	74.0706	261.508	HMDB0001522	C02294	Organic nitrogen compounds	Organonitrogen compounds	Guanidines	11880.3	5284.88	18706.7	5893.59
M225T42	[M+H]+	Methyl jasmonate	0.104693	1.51737	0.191758	225.148	41.7925	HMDB0036583	C11512	Lipids and lipid-like molecules	Fatty Acyls	Lineolic acids and derivatives	20309.5	11043.1	30816.9	12636.7
M234T452	[M+H]+	Methylphenidate	0.173384	1.46409	0.434352	234.144	452.046	HMDB0014566	C07196	Organic nitrogen compounds	Organonitrogen compounds	Amines	23178.5	18658.7	33935.5	22892.3
M475T257	[M+H]+	Methylprednisolone succinate	0.292258	0.622629	0.134744	475.251	256.627			Lipids and lipid-like molecules	Steroids and steroid derivatives	Pregnane steroids	26434.4	13412.8	16458.8	2829.13
M196T48	[M+H]+	Methyltyrosinate	0.583783	3.70972	0.0161995	196.096	47.731	HMDB0029217	C03404	Organic acids and derivatives	Carboxylic acids and derivatives	Amino acids, peptides, and analogues	16207.3	6031.24	60124.3	33480.1
M275T214_1	[M+H]+	Methysticin	0.493649	2.86067	0.00832923	275.108	213.999		C09952				21913.1	6273.13	62686.2	27104
M319T357_2	(M+CH3CN+H)+	Met-Lys	0.238186	2.29458	0.00652381	319.187	357.472						6405.28	2434.86	14697.4	4840.24
M437T60	[M+H]+	Met-Met-Arg	0.228863	1.75999	0.19155	437.207	60.22			Organic acids and derivatives	Carboxylic acids and derivatives	Amino acids, peptides, and analogues	18732.7	12474.7	32969.2	18996.8
M423T376	[M+H]+	Met(o)-Glu-Lys	0.177261	0.71035	0.401075	423.183	376.093			Organic acids and derivatives	Carboxylic acids and derivatives	Amino acids, peptides, and analogues	16669.1	8726.93	11840.9	8682.91
M234T191	[M+H]+	Metolachlor-morpholinone	0.189248	1.08469	0.845934	234.148	190.722			Organoheterocyclic compounds	Oxazinanes	Morpholines	38833.2	19208.7	42121.8	31477.7
M268T291	[M+H]+	Metoprolol	0.228853	1.90976	0.251036	268.189	291.188	HMDB0001932	C07202	Benzenoids	Phenols	Tyrosols and derivatives	7105.97	2978.77	13570.7	11484.4
M247T253	[M+H]+	Met-Pro	0.0786866	1.23324	0.595802	247.109	253.282			Organic acids and derivatives	Carboxylic acids and derivatives	Amino acids, peptides, and analogues	30943.7	22552	38161.1	18951.2
M464T241	[M+H]+	Met-Trp-Lys	0.180119	1.75139	0.218825	464.216	240.63			Organic acids and derivatives	Carboxylic acids and derivatives	Amino acids, peptides, and analogues	6775.22	2597.43	11866.1	8278.26
M227T375	[M+H]+	Metyrapone	0.220528	1.71312	0.0116647	227.126	374.839	HMDB0015146	C07205	Organic oxygen compounds	Organooxygen compounds	Carbonyl compounds	15305.3	6275.42	26219.9	4843.25
M184T326	[M+H]+	M-fluoro-dl-phenylalanine	0.36855	1.47181	0.113812	184.071	325.535			Organic acids and derivatives	Carboxylic acids and derivatives	Amino acids, peptides, and analogues	51996.3	16461.9	76528.5	27042
M337T49	(M+H-H2O)+	MG(18:2(9Z,12Z)/0:0/0:0)[rac]	0.122409	1.45308	0.0132541	337.273	48.662						55355.1	7379.51	80435.2	17148.7
M496T225	[M+H]+	Mibefradil	0.493131	0.383921	0.000381017	496.273	225.402		C07222				33038.2	7639.66	12684.1	4146.65
M212T162	[M+H]+	Milrinone	0.222867	1.10006	0.784611	212.101	162.317	HMDB0014380	C07224	Organoheterocyclic compounds	Pyridines and derivatives	Bipyridines and oligopyridines	52181.8	31750.8	57403.3	26854.8
M184T475	[M+H-C16H32]+	Miltefosine	0.700862	8.71807	0.0750817	184.073	475.378			Organic nitrogen compounds	Organonitrogen compounds	Quaternary ammonium salts	8972.15	4006.85	78219.8	77852.3
M391T461	[M+Na]+	Mitraphylline	0.219035	0.915426	0.732227	391.171	461.253		C09227				20298.8	5623.39	18582	9348.16
M188T228	[M+H]+	Molinate	0.150614	0.919311	0.801282	188.127	227.752		C11086				22707.4	10230.8	20875.1	12106.8
M240T124	[M+H]+	Monalide	0.400817	1.6347	0.212166	240.097	123.577		C19053	Benzenoids	Benzene and substituted derivatives	Anilides	43112.9	18106.9	70476.6	42186.9
M326T373	[M+H]+	Monocrotaline	0.167913	0.955128	0.853802	326.171	372.89		C10350				30109.7	11597.9	28758.6	10988.7
M339T211	[M+H-H2O]+	Monoelaidin	0.231874	2.20958	0.0302856	339.3	210.883			Lipids and lipid-like molecules	Glycerolipids	Monoradylglycerols	6149.18	3905.15	13587.1	5314.19
M353T38_2	[M+H]+	Monolinolenin (9c,12c,15c)	1.4247	0.756118	0.188109	353.268	38.053			Lipids and lipid-like molecules	Fatty Acyls	Lineolic acids and derivatives	477187	128036	360810	132437
M462T463	[M+H]+	Morphine-3-glucuronide	0.317977	0.569133	0.129393	462.16	462.861	HMDB0041936	C16643				24680.2	12815.6	14046.3	6538.4
M285T193	[M+H]+	Msh release inhibiting factor, amide	0.313957	0.922675	0.821533	285.181	192.576			Organic acids and derivatives	Carboxylic acids and derivatives	Amino acids, peptides, and analogues	52796.6	21935.5	48714.1	32752.1
M469T66_2	[M+H]+	Mubritinib	0.116326	0.919124	0.655884	469.17	65.57			Benzenoids	Benzene and substituted derivatives	Phenylbutylamines	7848.9	2667.17	7214.11	1561.84
M435T327	[M+H]+	Mundulone	0.518362	0.425468	0.0284599	435.167	327.128			Phenylpropanoids and polyketides	Isoflavonoids	Isoflavans	48902.6	22269.6	20806.5	10351.9
M499T472	[M+Na]+	Mundulone acetate	0.214745	0.843427	0.517087	499.164	472.176			Phenylpropanoids and polyketides	Isoflavonoids	Isoflavans	20237.3	6712.05	17068.7	8140.33
M289T379	[M+H]+	Myclobutanil	0.154094	1.06022	0.90052	289.107	378.647		C18477	Benzenoids	Benzene and substituted derivatives	Halobenzenes	21377.3	11670	22664.7	19180.4
M434T428	[M+H]+	Mycophenolate mofetil	0.188496	1.60243	0.0335291	434.227	427.998	HMDB0014826	C07908	Organoheterocyclic compounds	Isocoumarans	Isobenzofuranones	15464.4	6376.02	24780.6	5559.36
M371T166	[M]+	Myristamidopropyl betaine	0.477365	0.709365	0.317433	371.32	166.263			Organic acids and derivatives	Carboxylic acids and derivatives	Amino acids, peptides, and analogues	91351.3	48659.2	64801.5	28552.3
M244T48_3	(M+NH4)+	Myristoleic acid	0.0705833	1.59103	0.119942	244.226	47.945	HMDB0002000	C08322	Lipids and lipid-like molecules	Fatty Acyls	Fatty acids and conjugates	9312.25	3914	14816.1	6089.33
M978T450	[M+H]+	Myristoyl-coenzyme a	0.139887	0.657289	0.0390647	978.318	450.252	HMDB0001521	C02593	Lipids and lipid-like molecules	Fatty Acyls	Fatty acyl thioesters	3868.14	1022.78	2542.49	716.999
M372T140	[M+H]+	Myristoyl-l-carnitine	0.152588	1.87442	0.112143	372.323	139.554	HMDB0005066		Lipids and lipid-like molecules	Fatty Acyls	Fatty acid esters	11508.8	4889.58	21572.4	11957.6
M492T37_3	[M+H-H2O]-	N-(1,3-dihydroxyoctadec-4-en-2-yl)tetradecanamide	0.17665	1.98001	0.00945026	492.474	36.693			Lipids and lipid-like molecules	Sphingolipids	Ceramides	6138.8	2362.35	12154.9	3473.26
M257T378	[M+NH4]+	N-[1-(4-methoxy-6-oxopyran-2-yl)-2-methylpropyl]acetamide	0.54933	2.34983	0.0472154	257.16	377.99			Organoheterocyclic compounds	Pyrans	Pyranones and derivatives	46851.3	28221.1	110093	55787.1
M188T281	(M+H)+	N1-Acetylspermidine	0.518709	2.94377	0.071445	188.175	281.033						23018.5	6079.53	67761.1	49250.7
M287T301	(M+H)+	N1,N12-Diacetylspermine	0.393877	0.593786	0.224028	287.243	301.429						44553.4	29969.9	26455.2	8751.58
M141T261	[M+H-C2H7N]+	N1,n1,n2-trimethyl-n2-(4-piperidinyl)-1,2-ethanediamine	0.118345	0.947261	0.866372	141.137	260.913			Organoheterocyclic compounds	Piperidines	Aminopiperidines	7666.89	3281.89	7262.54	4081
M156T116	[M+H]+	N-(2,5-dioxocyclopentyl)acetamide	0.268703	1.63232	0.158286	156.076	116.331			Organic oxygen compounds	Organooxygen compounds	Carbonyl compounds	17582.7	6525.87	28700.5	14940.8
M213T479	[M+Na]+	N-(2-acetamido)iminodiacetic acid	0.0755052	0.625803	0.0281334	213.024	479.038			Organic acids and derivatives	Carboxylic acids and derivatives	Amino acids, peptides, and analogues	1225.69	375.916	767.043	136.237
M461T297_1	[M+H]+	N-(2-phenylethyl)indomethacinamide	0.0885617	1.5722	0.0830876	461.178	297.272			Organoheterocyclic compounds	Indoles and derivatives	Benzoylindoles	9292.38	4906.08	14609.5	3750.75
M620T171	[M+H]+	N-[(2s)-2-[[(1z)-1-methyl-3-oxo-3-[4-(trifluoromethyl)phenyl]-1-propen-1-yl]amino]-3-[4-[2-(5-methyl-2-phenyl-4-oxazolyl)ethoxy]phenyl]propyl]propanamide	0.235552	3.07556	0.00219388	620.297	170.706			Organoheterocyclic compounds	Azoles	Oxazoles	4281.34	1386.4	13167.5	4661.4
M346T129	[M+H-NH3]+	N-((2s,3s)-1-amino-3-methyl-1-oxopentan-2-yl)-1-(5-fluoropentyl)-1h-indazole-3-carboxamide	0.277801	1.60187	0.0644963	346.215	128.805			Organic acids and derivatives	Carboxylic acids and derivatives	Amino acids, peptides, and analogues	23751.4	12011.8	38046.6	9618.57
M378T253	[M+H-H2O]+	N-(3-hydroxyphenyl)arachidonoylamide	0.0768866	0.809867	0.478906	378.301	252.736			Benzenoids	Benzene and substituted derivatives	Anilides	3979.45	1927.13	3222.83	1255.76
M298T156	[M+H]+	N-3-oxododecanoyl-l-homoserine lactone	0.347025	2.01842	0.0424938	298.189	156.225		C21201	Organic acids and derivatives	Carboxylic acids and derivatives	Amino acids, peptides, and analogues	19520.8	10276.9	39401.2	16134.5
M352T255_2	[M+H]+	N-3-oxohexadec-11z-enoyl-l-homoserine lactone	0.261701	1.90965	0.0808512	352.247	254.732			Organic acids and derivatives	Carboxylic acids and derivatives	Amino acids, peptides, and analogues	16608.8	6773.69	31717	16025.8
M135T244	[M+H-C13H17N3O2]+	N-[(3s,5s,7s)-adamantan-1-yl]-1-(4-hydroxypentyl)-1h-indazole-3-carboxamide	0.336178	4.44428	0.0274586	135.115	244.067			Organoheterocyclic compounds	Benzopyrazoles	Indazoles	4682.57	2633.54	20810.6	13732.7
M286T263	(M+H)+	N4-Acetylcytidine	0.103604	0.956839	0.855486	286.102	263.447	HMDB0005923		Nucleosides, nucleotides, and analogues	Pyrimidine nucleosides		8485.3	4099.7	8119.07	1547.11
M255T368	[M+H]+	N-(4-fluorobenzoyl)-5-amino-1h-indole	0.134837	0.989372	0.954783	255.096	367.523			Benzenoids	Benzene and substituted derivatives	Benzoic acids and derivatives	19061.9	3952.66	18859.3	6715.1
M470T180	[M+Na]+	N-((4r)-4-((3r,5s,9s,10s,13r,14s,17r)-3-hydroxy-10,13-dimethylhexadecahydro-1h-cyclopenta[a]phenanthren-17-yl)pentanoyl)-n-methylglycine	0.375589	0.602314	0.373877	470.346	180.087						33777.1	30666.1	20344.4	10044
M200T333	[M+H]+	N5-(1-imino-3-butenyl)-l-ornithine	0.103564	1.67761	0.120003	200.127	333.183			Organic acids and derivatives	Carboxylic acids and derivatives	Amino acids, peptides, and analogues	9354.17	4575.67	15692.6	6970.43
M254T146_1	[M+H-C5H8O4]+	(-)-n6-(2-phenylisopropyl)adenosine	0.614945	1.14603	0.791695	254.153	146.364						82897.6	68176.5	95002.8	72855.8
M189T356	(M+H)+	N6-Acetyl-L-lysine	0.387332	2.62214	0.0189053	189.123	356.49	HMDB0000206	C02727				12560.4	5918.6	32935.1	15178
M282T390	(M+H)+	N6-methyladenosine	0.713245	0.194605	0.0211198	282.116	390.279	HMDB0004044		Nucleosides, nucleotides, and analogues	Purine nucleosides		68407.4	44529.6	13312.4	7108.08
M233T396	(M-H+2Na)+	N6,N6,N6-Trimethyl-L-lysine	0.281976	0.749621	0.384026	233.122	395.842	HMDB0001325	C03793	Organic acids and derivatives	Carboxylic acids and derivatives	Amino acids, peptides, and analogues	35426.5	14897.9	26556.5	15895.7
M175T328	[M+H]+	N-acetylasparagine	0.203183	0.440385	0.0488637	175.07	327.988	HMDB0006028		Organic acids and derivatives	Carboxylic acids and derivatives	Amino acids, peptides, and analogues	9200.37	4748.15	4051.7	1957.28
M126T112	[M+H-C2H8O4]+	N-acetyl-.beta.-d-mannosamine	0.410519	0.481162	0.137955	126.059	112.165	HMDB0001129	C00645	Organic oxygen compounds	Organooxygen compounds	Carbohydrates and carbohydrate conjugates	39498.3	27277.2	19005.1	7978.93
M145T326	[M+H]+	N-acetylcadaverine	0.166569	0.954903	0.855521	145.132	326.118	HMDB0002284		Organic acids and derivatives	Carboxylic acids and derivatives	Carboxylic acid derivatives	29596.1	9110.34	28261.4	13120.6
M286T166	[M+H]+	N-acetylcytidine	0.217497	0.927784	0.865599	286.101	166.462						27918.3	18886.2	25902.2	17811.3
M168T298	[M+H-3H2O]+	N-acetyl-d-galactosamine	0.302587	0.950926	0.751454	168.064	297.973	HMDB0000212	C01074	Organic oxygen compounds	Organooxygen compounds	Carbohydrates and carbohydrate conjugates	52341.3	14730	49772.8	9707.31
M326T125	[M+H-H2O]+	N-acetyldihydrosphingosine	0.343587	5.53411	0.0616738	326.305	125.09			Lipids and lipid-like molecules	Sphingolipids	Ceramides	3325.92	2516.22	18406	15828.8
M384T381	[M+H]+	N-acetyl-d-lactosamine	0.359517	1.16632	0.621708	384.149	381.248	HMDB0006583	C00611	Lipids and lipid-like molecules	Fatty Acyls	Fatty acyl glycosides	44014.4	25041.1	51334.9	20165.9
M160T135	[M+H]+	N-acetyl-dl-valine	0.172157	2.10624	0.049401	160.075	134.56	HMDB0011757		Organic acids and derivatives	Carboxylic acids and derivatives	Amino acids, peptides, and analogues	15895.7	7473.43	33480.2	15924.5
M302T272	[M+H]+	N-Acetylglucosamine 1-phosphate	0.186124	1.77715	0.0395907	302.054	272.44	HMDB0001367	C04256	Organic oxygen compounds	Organooxygen compounds	Carbohydrates and carbohydrate conjugates	9042.72	2186.77	16070.3	6273.29
M154T151_2	[M+H]+	N-acetylhistamine	0.717858	5.1778	0.080574	154.097	151.163	HMDB0013253	C05135	Organic acids and derivatives	Carboxylic acids and derivatives	Carboxylic acid derivatives	24445.1	11155.5	126571	116952
M269T416	[M+H]+	N-acetyl-l-carnosine	0.758793	3.73645	0.0768386	269.135	415.755			Organic acids and derivatives	Peptidomimetics	Hybrid peptides	27608.5	5538.59	103158	85469.7
M190T397_1	[M+H]+	N-acetyl-l-glutamate	0.338569	0.249804	0.049738	190.07	397.414	HMDB0001138	C00624	Organic acids and derivatives	Carboxylic acids and derivatives	Amino acids, peptides, and analogues	16787.9	12285.3	4193.7	2893.84
M386T415	[M+H]+	N-acetylnorlaudanosine	0.0943658	1.02763	0.935091	386.202	415.005			Organoheterocyclic compounds	Isoquinolines and derivatives	Benzylisoquinolines	25592.7	17936.1	26299.9	6064.76
M131T325_2	[M+H]+	N-acetylputrescine	0.32934	3.34877	0.142108	131.117	324.844	HMDB0002064	C02714	Organic acids and derivatives	Carboximidic acids and derivatives	Carboximidic acids	13219.3	5507.77	44268.3	43216.8
M274T406	[M+H]+	N-acetylretigabine	0.357153	0.996173	0.988672	274.14	405.507			Benzenoids	Benzene and substituted derivatives	Phenylmethylamines	69535.4	22405.8	69269.3	34194.9
M368T214	[M+H]+	N-acetyl-s-farnesyl-l-cysteine	0.805646	3.67668	0.00206058	368.214	214.038			Lipids and lipid-like molecules	Prenol lipids	Sesquiterpenoids	28104.2	9185.2	103330	39730.3
M306T152_2	[M+H-2H2O]+	N-acetylsphingosine	0.232442	1.72323	0.195272	306.278	151.908			Lipids and lipid-like molecules	Sphingolipids	Ceramides	28248.9	23557.1	48679.2	22984.7
M188T65	[M+H-C2H4O3S]+	N-acetylsulfamethoxazole	0.262482	0.654485	0.108922	188.066	64.814	HMDB0013854	C13061	Benzenoids	Benzene and substituted derivatives	Benzenesulfonamides	19354.1	8102.93	12667	2555.82
M334T366	[M+Na]+	Nalorphine	0.524287	0.421461	0.0115778	334.136	365.991		C11787				44571.3	17317.9	18785.1	7059.4
M249T467	(M+CH3COO+2H)+	N.alpha.-Acetyl-L-lysine	0.857255	0.194418	0.00554658	249.144	466.866						92791.3	47381.5	18040.3	3313.32
M175T406_3	[M+H]+	N-.alpha.-acetyl-l-ornithine	0.27154	2.10523	0.181516	175.107	405.737	HMDB0003357	C00437	Organic acids and derivatives	Carboxylic acids and derivatives	Amino acids, peptides, and analogues	114418	97264.8	240878	171206
M376T259	[M+H-H2O]+	N.alpha.-benzoyl-asn-gly-thr-amide	0.339665	0.566685	0.0949047	376.184	258.797			Organic acids and derivatives	Carboxylic acids and derivatives	Amino acids, peptides, and analogues	30648.9	15492.8	17368.3	4381.63
M144T200	[M+H-NH3]+	N.alpha.-methyl-l-lysine	0.262075	0.77526	0.591234	144.1	199.519			Organic acids and derivatives	Carboxylic acids and derivatives	Amino acids, peptides, and analogues	45319.7	20883.4	35134.6	35342.6
M256T298	[M+H]+	N-.alpha.-(tert-butoxycarbonyl)-l-histidine	0.951321	9.96369	0.0346555	256.131	298.168			Organic acids and derivatives	Carboxylic acids and derivatives	Amino acids, peptides, and analogues	12798.6	5932.66	127521	104827
M269T418	[M+Na]+	N-.alpha.-(tert-butoxycarbonyl)-l-lysine	0.991418	7.98974	0.0241857	269.148	417.832			Organic acids and derivatives	Carboxylic acids and derivatives	Amino acids, peptides, and analogues	17481	5795.22	139668	102820
M238T415	[M+Na]+	N-.alpha.-(tert-butoxycarbonyl)-l-proline	0.531303	3.68653	0.0133518	238.107	414.773			Organic acids and derivatives	Carboxylic acids and derivatives	Amino acids, peptides, and analogues	13658	4494.71	50350.6	26980.5
M240T325	[M+Na]+	N-.alpha.-(tert-butoxycarbonyl)-l-valine	0.52597	4.08012	0.000926128	240.123	324.989			Organic acids and derivatives	Carboxylic acids and derivatives	Amino acids, peptides, and analogues	11471	3388.64	46803.1	16697.3
M360T213_1	[M+H]+	Napelline	0.270228	1.19074	0.674234	360.273	212.564		C08700	Lipids and lipid-like molecules	Prenol lipids	Diterpenoids	30617.3	20017	36457.2	22560.8
M428T212	[M+Na]+	N-arachidonoyl-3-hydroxy-.gamma.-aminobutyric acid	0.465425	0.570783	0.110043	428.298	212.159			Organic acids and derivatives	Carboxylic acids and derivatives	Amino acids, peptides, and analogues	60516	29625.3	34541.5	14811
M440T177	[M+H]+	N-arachidonoyldopamine	0.342947	0.955891	0.905192	440.299	177.238			Benzenoids	Phenols	Benzenediols	54423.3	32186	52022.8	29913.7
M390T218	[M+H]+	N-arachidonoyl-.gamma.-aminobutyric acid	0.462265	2.88899	0.0715775	390.309	217.503			Organic acids and derivatives	Carboxylic acids and derivatives	Amino acids, peptides, and analogues	14648.9	7621.83	42320.6	29746.9
M376T126	[M+H]+	N-arachidonoyl-l-alanine	0.568405	3.11224	0.0046343	376.261	125.966			Organic acids and derivatives	Carboxylic acids and derivatives	Amino acids, peptides, and analogues	19296.1	8661.31	60054	23586.4
M703T421	[2M+H]+	Naratriptan n-oxide	0.294805	0.423762	0.0648673	703.33	420.519			Organoheterocyclic compounds	Indoles and derivatives	Indoles	18915	11610.9	8015.45	1817.54
M419T293	[M+H-C6H10O5]+	Narirutin	0.616998	0.164025	0.00485187	419.151	292.557		C09793	Phenylpropanoids and polyketides	Flavonoids	Flavonoid glycosides	44635.2	22649.3	7321.28	4931.55
M149T86	[M+H]+	N-benzylacetamidine	0.245438	1.79858	0.0225475	149.095	86.1695						12166.9	5457.27	21883.2	5938.07
M465T173	[2M+H]+	N-desbutylbupivacaine	0.668621	5.42994	0.00167435	465.333	172.535	HMDB0060725		Organic acids and derivatives	Carboxylic acids and derivatives	Amino acids, peptides, and analogues	12126.2	5557.74	65844.3	27672.5
M371T254	[M+H]+	N-desethylsunitinib	0.117519	0.944175	0.838964	371.198	253.9			Organoheterocyclic compounds	Indoles and derivatives	Indolines	18908.6	9840.55	17853.1	5587.5
M196T136	(M+Na)+	N-Desmethylselegiline	0.23755	1.58163	0.18268	196.106	136.277						15916.1	8522.95	25173.4	11676.6
M797T427	[M+H]+	N-desmethylvinblastine	0.0659143	1.25568	0.59042	797.404	426.828						5680.51	2140.87	7132.89	5434.31
M498T292_2	[M+NH4]+	Neoandrographolide	0.35262	0.699185	0.260272	498.321	291.728			Lipids and lipid-like molecules	Prenol lipids	Terpene glycosides	44859.4	21353.6	31365	13541.3
M643T490_1	[M+Na]+	Neohesperidose heptaacetate	0.220473	0.421043	0.00981147	643.167	490.034			Organic oxygen compounds	Organooxygen compounds	Carbohydrates and carbohydrate conjugates	7555.82	2894.27	3181.33	1040.22
M438T210	[M+H]+	Neoline/bullatine b	0.124291	1.06679	0.762137	438.284	209.587			Lipids and lipid-like molecules	Prenol lipids	Diterpenoids	23444	10261.8	25009.8	4624.27
M424T373_2	[M+H]+	Neolinustatin	0.219222	0.876485	0.460323	424.188	372.583		C08336	Organic oxygen compounds	Organooxygen compounds	Carbohydrates and carbohydrate conjugates	22534.7	7819.78	19751.3	2133.02
M585T371	[M+H]+	Neomangiferin	0.199051	0.74099	0.191003	585.143	370.524			Organoheterocyclic compounds	Benzopyrans	1-benzopyrans	10380.4	3326.42	7691.76	2703.04
M455T394	[M+H-C6H12N2O3]+	Neomycin	0.834028	0.166372	0.00183549	455.249	394.467	HMDB0015129	C01737	Organic oxygen compounds	Organooxygen compounds	Carbohydrates and carbohydrate conjugates	79032.4	34946.8	13148.8	3230.23
M161T298_3	[M+H]+	N.epsilon.-methyl-l-lysine	0.273763	2.30676	0.00698592	161.127	298.481	HMDB0002038	C02728	Organic acids and derivatives	Carboxylic acids and derivatives	Amino acids, peptides, and analogues	8149.92	3531.94	18799.9	6092.93
M401T351	(2M+Na)+	N-epsilon,N-epsilon,N-epsilon-Trimethyllysine	0.376551	20.7465	0.151131	401.31	350.743						1263.98	317.149	26223.2	35902.6
M410T142	[M+H]+	Nervonoyl ethanolamide	0.107266	1.78449	0.0339963	410.379	142.369			Organic nitrogen compounds	Organonitrogen compounds	Amines	2822.34	772.581	5036.44	1863.26
M190T118	[M+H]+	Ng-amino-l-arginine	0.428702	3.38415	0.0031442	190.106	118.314			Organic acids and derivatives	Carboxylic acids and derivatives	Amino acids, peptides, and analogues	10538.7	3203.74	35664.6	14186.2
M203T495	[M+H]+	Ng,ng-dimethyl-l-arginine	0.501787	1.01724	0.943936	203.149	494.823	HMDB0001539	C03626	Organic acids and derivatives	Carboxylic acids and derivatives	Amino acids, peptides, and analogues	247945	114658	252221	66577.2
M203T531	(M+H)+	NG,NG-dimethyl-L-arginine(ADMA)	0.635872	0.936476	0.887655	203.149	530.731	HMDB0001539	C03626	Organic acids and derivatives	Carboxylic acids and derivatives	Amino acids, peptides, and analogues	280277	156090	262473	226067
M340T129	[M+H]+	N-hexadecanoyl-l-homoserine lactone	0.336076	3.74715	0.000570539	340.298	128.871			Organic acids and derivatives	Carboxylic acids and derivatives	Amino acids, peptides, and analogues	5046.39	1590.84	18909.6	6044.73
M480T382	[M+H]+	Nicardipine	0.601354	0.231888	0.0535381	480.205	382.155	HMDB0014760	C07264	Organoheterocyclic compounds	Pyridines and derivatives	Hydropyridines	62236.7	48725.9	14432	3620.05
M139T158	(M+H)+	Nicotinamide N-oxide	0.851867	0.230017	0.00138201	139.049	157.54	HMDB0002730		Organoheterocyclic compounds	Pyridines and derivatives	Pyridinecarboxylic acids and derivatives	89532.9	34652.9	20594.1	6248.26
M336T348	[M+H]+	Nicotinate d-ribonucleotide	0.125212	0.819547	0.599682	336.066	348.021	HMDB0001132	C01185	Nucleosides, nucleotides, and analogues	Pyridine nucleotides	Nicotinic acid nucleotides	11901.5	4621.94	9753.82	7559.21
M540T378	[M+H]+	Nintedanib	0.516083	0.222953	0.00478692	540.241	377.99			Organoheterocyclic compounds	Indoles and derivatives	Indolecarboxylic acids and derivatives	31300.3	15000.6	6978.49	1496.55
M758T243	[M+H-H2O]+	Nis(monooleoylglycero)phosphate (s,r isomer)	0.407795	3.17083	0.0235511	757.517	242.562			Lipids and lipid-like molecules	Glycerophospholipids	Lysobisphosphatidic acids	9363.32	7887.78	29689.5	15095.4
M125T75	(M+NH4)+	Nitrosobenzene	0.150068	1.5935	0.0199506	125.07	74.6775						33445.7	12345	53295.6	10259.2
M335T373	[M+Na]+	Nivalenol	0.96046	0.767812	0.0651119	335.095	373.249		C06080	Lipids and lipid-like molecules	Prenol lipids	Sesquiterpenoids	293288	45940.2	225190	57380.5
M108T230	[M+H]+	N-methylaniline	0.32883	1.83938	0.313877	108.08	229.659		C02299	Organic nitrogen compounds	Organonitrogen compounds	Amines	14901.3	8221.12	27409.1	25059.8
M162T69	[M+H]+	N-methyl-l-glutamic acid	1.17095	22.9742	0.190737	162.054	68.52	HMDB0062660	C01046	Organic acids and derivatives	Carboxylic acids and derivatives	Amino acids, peptides, and analogues	10045	2210.38	230775	351651
M100T255	[M+H-CH2O2]+	N-methyl-l-isoleucine	0.204518	2.789	0.000151032	100.111	254.742			Organic acids and derivatives	Carboxylic acids and derivatives	Amino acids, peptides, and analogues	4908.18	1604	13688.9	2915.71
M156T380	[M+Na]+	N-methyl-l-threonine	0.580423	0.349733	0.0667325	156.065	380.154			Organic acids and derivatives	Carboxylic acids and derivatives	Amino acids, peptides, and analogues	67185	45567.9	23496.8	13387
M513T35_1	[M+H]+	N-myristoylsphinganine	0.466495	1.78594	0.312471	512.502	34.73	HMDB0011759		Lipids and lipid-like molecules	Sphingolipids	Ceramides	27988.2	13088.7	49985	44349.5
M133T199	[M+H-C4H11N]+	N,n-diethylcathinone	0.252362	0.342197	0.0252819	133.06	199.331	HMDB0015072	C06954	Organic oxygen compounds	Organooxygen compounds	Carbonyl compounds	9559.53	5016.57	3271.24	1865
M122T41	[M+H]+	N,n-dimethylaniline	0.222158	0.742283	0.240315	122.096	41.163	HMDB0001020	C02846	Organic nitrogen compounds	Organonitrogen compounds	Amines	15787.8	6609.27	11719	3070.5
M74T55	[M+H]+	N,n-dimethylformamide	0.565443	0.9175	0.747906	74.0593	54.915	HMDB0001888	C03134	Organic acids and derivatives	Carboxylic acids and derivatives	Carboxylic acid derivatives	176208	69956.3	161671	69172.8
M184T143	(M+H)+	N,N-dimethylhistidine	0.481124	1.16439	0.841245	184.107	142.816						75633.2	113087	88066.2	74160.5
M146T255_2	[M+H]+	N,n-dimethyl-l-valine	0.527257	6.71166	0.000187606	146.117	255.407			Organic acids and derivatives	Carboxylic acids and derivatives	Amino acids, peptides, and analogues	5585.36	5532.35	37487.1	11127.2
M474T195	[M+H]+	N-nervonoyltaurine	0.428512	2.86093	0.0152828	474.378	194.877			Lipids and lipid-like molecules	Fatty Acyls	Fatty amides	12268.4	5408.34	35099.1	16621.4
M650T427	[M+Na]+	N,n',n''-triacetylchitotriose	0.42564	0.368317	0.00329806	650.238	427.239			Organic oxygen compounds	Organooxygen compounds	Carbohydrates and carbohydrate conjugates	24210	2233.16	8916.97	8635.5
M403T225	[M+H]+	Nobiletin	0.161408	1.76841	0.0964004	403.153	225.195	HMDB0029540	C10112	Phenylpropanoids and polyketides	Flavonoids	O-methylated flavonoids	9045	3795.08	15995.3	7572.07
M408T250	[M+H-H2O]+	N-octanoylsphingosine	0.153287	1.59303	0.187331	408.393	250.233			Lipids and lipid-like molecules	Sphingolipids	Ceramides	15532.3	7069.63	24743.4	12719.1
M528T38_1	[M+Na]+	N-octanoylsphingosine-1-phosphate	0.314291	1.99615	0.00347295	528.344	38.185			Lipids and lipid-like molecules	Sphingolipids	Phosphosphingolipids	15161.5	5407.81	30264.7	7045.96
M412T119	[M+H]+	N-octylsphingosine	0.0941315	0.807997	0.576729	412.391	119.272			Organic nitrogen compounds	Organonitrogen compounds	Amines	4999.58	3451.43	4039.65	1388.82
M409T365	[M+H]+	Nodakenin	0.267858	0.688577	0.0647232	409.131	365.043		C09279	Phenylpropanoids and polyketides	Coumarins and derivatives	Furanocoumarins	15978.1	4678.52	11002.1	2619.27
M396T64	[M+H]+	N-oleyl-leucine	0.174915	1.64924	0.018944	396.345	63.958			Organic acids and derivatives	Carboxylic acids and derivatives	Amino acids, peptides, and analogues	9367.47	2093.33	15449.2	4391.48
M190T147	M+	N-(omega)-Hydroxyarginine	0.53009	4.60812	0.0462882	190.106	147.228	HMDB0004224	C05933	Organic acids and derivatives	Carboxylic acids and derivatives	Amino acids, peptides, and analogues	10579.9	4164.74	48753.6	37312.1
M137T400	[M+H-C9H19ON]+	Nordihydrocapsaicin	0.201115	0.23064	0.046054	137.044	400.366	HMDB0036328	C20216	Benzenoids	Phenols	Methoxyphenols	5884.58	4442.18	1357.22	203.17
M299T389	[M+H]+	Norethindrone	0.394142	2.7587	0.15696	299.195	388.876	HMDB0014855	C05028	Lipids and lipid-like molecules	Steroids and steroid derivatives	Estrane steroids	10488.8	5020.38	28935.6	26484
M615T501	[M+H]+	Norethindrone 2,3,4-tri-o-acetyl-.beta.-d-glucuronide methyl ester	0.62965	0.128076	0.00605221	615.27	501.313			Lipids and lipid-like molecules	Steroids and steroid derivatives	Steroidal glycosides	47079.1	26456.8	6029.72	999.46
M313T323_2	[M+H]+	Norgestrel	0.200153	1.28383	0.560863	313.211	322.647		C08153	Lipids and lipid-like molecules	Steroids and steroid derivatives	Estrane steroids	10279.4	4574.18	13197	9833.53
M169T41_1	[M+H]+	Norharmane	0.177492	1.55006	0.346963	169.076	40.802	HMDB0012897	C20157	Organoheterocyclic compounds	Indoles and derivatives	Pyridoindoles	33362.7	12203.6	51714.1	39748.1
M478T317	[M+Na]+	Norrhizocarpic acid	0.0717826	1.31395	0.385962	478.144	317.025			Organic acids and derivatives	Carboxylic acids and derivatives	Amino acids, peptides, and analogues	5752.23	1904.49	7558.16	4026.72
M441T389	[M+H]+	Norverapamil	0.195194	0.692792	0.156108	441.267	389.024	HMDB0060540		Benzenoids	Benzene and substituted derivatives	Phenylbutylamines	12424.2	5170.03	8607.4	2058.34
M414T377	[M+H]+	Noscapine	0.212529	0.599331	0.0701096	414.165	377.118	HMDB0033441	C09592				9984.88	4149.11	5984.25	1501.41
M956T413_2	[M+Na]+	Notoginsenoside r1	0.225063	2.89429	0.140458	955.536	413.046		C08961	Lipids and lipid-like molecules	Prenol lipids	Triterpenoids	3241.43	919.164	9381.64	8526.39
M187T48	[M+H-C8H8O4]+	Notopterol	0.258844	1.86466	0.301211	187.122	48.448		C17499	Lipids and lipid-like molecules	Prenol lipids	Terpene lactones	15768.8	5369.19	29403.5	27446.1
M256T37	[M+H-C18H34O2]+	N-palmitoyl-d-sphingosine	1.29952	1.02649	0.869798	256.263	36.8405	HMDB0004949		Lipids and lipid-like molecules	Sphingolipids	Ceramides	1.5399e+06	339235	1.5807e+06	423264
M208T191	(M+NH4)+	n-Propyl cinnamate	0.397015	0.950196	0.913464	208.132	190.549						38555.8	23446.5	36635.5	30570.1
M430T448	[M+NH4]+	N-(sec-butyl)-n-(4-(sec-butyl(trifluoroacetyl)amino)phenyl-2,2,2-trifluoroacetamide	0.270908	0.789269	0.449465	430.185	447.805			Benzenoids	Benzene and substituted derivatives	Anilides	27961.3	15294.1	22069	6803.26
M282T294_2	[M+H-H2O]+	Nylidrin	0.207367	1.64251	0.2044	282.181	293.574			Benzenoids	Benzene and substituted derivatives	Phenylpropanes	9937.5	3447.69	16322.5	9934.36
M456T193	[M+H]+	O-acetylsolasodine	0.0975893	1.56678	0.22099	456.371	193.035			Lipids and lipid-like molecules	Steroids and steroid derivatives	Steroidal alkaloids	7882.03	4660.48	12349.4	6069.32
M477T383_1	[M+Na]+	Obacunone	0.152753	0.953774	0.880479	477.169	382.611		C08775	Lipids and lipid-like molecules	Prenol lipids	Triterpenoids	13753.2	4800.8	13117.4	7866.83
M398T228	[M+H]+	Ochratoxin b ethyl ester	0.157939	0.975546	0.885928	398.168	228.262						16020.6	3044.38	15628.8	5115.41
M629T471	[M+Na]+	Octadecamethyloctasiloxane	0.476683	0.489392	0.00416721	629.189	470.905			Organometallic compounds	Organometalloid compounds	Organosilicon compounds	34727	7206.94	16995.1	7964.37
M478T330_2	[M+H]+	Octanediamide, n1-hydroxy-n8-[4-[4-[(1-oxo-5-hexyn-1-yl)amino]benzoyl]phenyl]-	0.430418	0.576636	0.0625074	478.213	329.642			Benzenoids	Benzene and substituted derivatives	Benzophenones	36125.4	15905.1	20831.2	3643.56
M470T465	[M+H]+	Octanoic acid, 2-[[4-[([1,1'-biphenyl]-4-ylmethyl)amino]-6-chloro-2-pyrimidinyl]thio]-	0.217311	0.745612	0.104075	470.18	465.035			Benzenoids	Benzene and substituted derivatives	Biphenyls and derivatives	11676	2904.19	8705.77	2316.17
M288T206	[M+H]+	Octanoylcarnitine	0.954409	0.0836888	0.00743303	288.216	206.01	HMDB0000791		Lipids and lipid-like molecules	Fatty Acyls	Fatty acid esters	107447	65717.6	8992.11	3735.28
M391T167	[M+H]+	Octyl-3,5-di-tert-butyl-4-hydroxyhydrocinnamate	0.696139	4.20851	7.61967e-05	391.321	167.1			Lipids and lipid-like molecules	Fatty Acyls	Fatty alcohol esters	18949.5	10006.1	79749	18657.4
M250T383	[M+H]+	O-desmethyl-cis-tramadol	0.0785581	0.922071	0.80567	250.156	383.17	HMDB0060997		Benzenoids	Benzene and substituted derivatives	Cyclohexylphenols	6753.69	3788.4	6227.38	2710.85
M378T432	[M+H]+	Ofloxacin n-oxide	0.213747	0.79195	0.343502	378.152	432.339			Organoheterocyclic compounds	Quinolines and derivatives	Quinoline carboxylic acids	15647	4172.21	12391.7	6015.25
M282T37_2	[M+H]+	Oleamide	11.1761	0.93857	0.379243	282.279	36.639	HMDB0002117	C19670	Lipids and lipid-like molecules	Fatty Acyls	Fatty amides	5.74085e+07	8.39471e+06	5.38818e+07	1.73289e+06
M573T57	[M+H]+	Oleana-1,9(11)-dien-28-amide, 2-cyano-3,12-dioxo-n-(2,2,2-trifluoroethyl)-	0.115725	1.40273	0.043322	573.348	56.928			Benzenoids	Naphthalenes	Naphthalenecarboxylic acids and derivatives	8617.73	2385.37	12088.4	2360.57
M506T112	[M+H]+	Oleana-1,9(11)-dien-28-oic acid, 2-cyano-3,12-dioxo-, methyl ester	0.999936	5.0598	0.0164276	506.328	112.487			Organic oxygen compounds	Organooxygen compounds	Carbonyl compounds	42744.1	22907.1	216277	132842
M297T34	[M+H]+	Oleic acid methyl ester	0.805321	18.4993	0.0577086	297.278	33.878		C03425	Lipids and lipid-like molecules	Fatty Acyls	Fatty acid esters	5412.35	2227.39	100125	98784.7
M439T373_2	[M+Na]+	Oleoyl 3-carbacyclic phosphatidic acid	0.469397	0.37953	0.00230548	439.254	372.633			Lipids and lipid-like molecules	Fatty Acyls	Fatty acid esters	29426.1	9381.22	11168.1	3655.93
M1032T520	[M+H]+	Oleoyl-coa	0.236929	0.248936	0.00412635	1032.36	519.607	HMDB0001322	C00510	Lipids and lipid-like molecules	Fatty Acyls	Fatty acyl thioesters	7086.12	3021.1	1763.99	1110.34
M620T36	[2M+H]+	Oleoyl ethylamide	0.858129	1.44376	0.148349	619.612	36.133			Lipids and lipid-like molecules	Fatty Acyls	Fatty amides	283381	99549.7	409135	149400
M426T174_2	[M+H]+	Oleoyl-l-carnitine	0.691217	2.00766	0.0231089	426.356	174.246	HMDB0005065		Lipids and lipid-like molecules	Fatty Acyls	Fatty acid esters	123108	42134.9	247158	94554.6
M500T39	[M+Na]+	Oleyloxyethylphosphorylcholine	0.284786	1.94343	0.0883027	500.335	39.391			Organic nitrogen compounds	Organonitrogen compounds	Quaternary ammonium salts	17206.2	8454.21	33439.2	17263.1
M443T38	[M+H-C17H30O8]+	Oligomycin b	0.912418	10.0785	1.82145e-05	443.314	38.182		C11312				10288.1	3494.9	103689	27224.8
M541T204	[M+H-H2O]+	Olmesartan medoxomil	0.343665	0.18589	0.0472965	541.225	204.018			Benzenoids	Benzene and substituted derivatives	Biphenyls and derivatives	17007.7	13685	3161.55	497.228
M338T369	[M+H]+	Olopatadine	0.296837	0.589647	0.0694474	338.196	368.879	HMDB0014906	C07789	Organoheterocyclic compounds	Benzoxepines	Dibenzoxepines	19880	8350.02	11722.2	3283.4
M298T158	[M+H-O2S]+	Omeprazole sulfone	0.510411	1.7743	0.311842	298.142	157.73	HMDB0014012		Organoheterocyclic compounds	Benzimidazoles	Sulfinylbenzimidazoles	37777.2	30329.7	67028.3	53392.5
M423T444	[M+Na]+	Ophiobolin a	0.295222	0.55813	0.0463513	423.248	443.618		C09145	Lipids and lipid-like molecules	Prenol lipids	Sesterterpenoids	18542.6	7524.43	10349.2	2892.07
M877T426	[M+Na]+	Ophiopogonin d	0.836257	10.9243	0.0517993	877.439	425.873			Lipids and lipid-like molecules	Steroids and steroid derivatives	Steroidal glycosides	8334.64	4607.93	91050.3	83667.9
M142T186	[M+H]+	O-phosphoethanolamine	0.366717	8.67146	0.0207613	142.025	186.397	HMDB0000224	C00346	Organic acids and derivatives	Organic phosphoric acids and derivatives	Phosphate esters	2346.58	501.907	20348.3	14671.6
M136T303	[M+H-CH3O5P]+	O-phosphotyrosine	0.382393	1.80536	0.131166	136.075	302.959	HMDB0006049	C06501	Organic acids and derivatives	Carboxylic acids and derivatives	Amino acids, peptides, and analogues	32422.8	21637.4	58534.9	28159.2
M364T41	[M+H]+	Opipramol	0.453142	3.81106	0.00688141	364.223	41.279			Organoheterocyclic compounds	Benzazepines	Dibenzazepines	10082.5	6867.44	38424.8	17385.5
M207T140	[M+H]+	Op (tentative)	0.519638	1.28259	0.623072	207.184	139.933		C14132	Benzenoids	Phenols	1-hydroxy-2-unsubstituted benzenoids	54937.5	42918.4	70462.5	53331.8
M251T132	[M+H-2H2O]+	Orcinol .beta.-d-glucoside	0.918204	10.4267	0.0351048	251.077	132.028			Organic oxygen compounds	Organooxygen compounds	Carbohydrates and carbohydrate conjugates	12166.7	10862.8	126858	104729
M496T39_3	[M+H]+	Orlistat	0.488839	1.16429	0.626849	496.377	38.697			Organic acids and derivatives	Carboxylic acids and derivatives	Amino acids, peptides, and analogues	97453	62273	113463	34889.2
M858T474	[M+H]+	Oscillamide y	0.109534	1.47613	0.202376	858.426	474.363			Organic acids and derivatives	Carboxylic acids and derivatives	Amino acids, peptides, and analogues	3991.29	1198.02	5891.65	2874.95
M335T326	[M+Na]+	Oseltamivir	0.296375	0.545781	0.0668234	335.196	325.66	HMDB0014343	C08092	Organic acids and derivatives	Carboxylic acids and derivatives	Amino acids, peptides, and analogues	18895.5	7715.07	10312.8	5253.66
M307T149_2	[M+H]+	Oxandrolone	0.42211	3.15962	0.101234	307.236	149.293	HMDB0014759	C07346	Lipids and lipid-like molecules	Steroids and steroid derivatives	Steroid lactones	10534.5	4409.02	33285	27837.6
M336T238	[M+H-C10H12]+	Oxethazaine	0.365497	1.0623	0.859156	336.253	237.927		C12552	Benzenoids	Benzene and substituted derivatives	Phenethylamines	103250	52063.4	109683	59407
M566T378	[M+H-C2H5N]+	Oxyacanthine	0.0764106	1.35484	0.350229	566.241	377.646	HMDB0030172	C09598				9359.57	2933.97	12680.7	6987.27
M374T240	[M+H]+	Oxybutynin n-oxide	0.946648	0.405956	0.0415708	374.253	240.209						165537	82191.7	67200.7	45818.8
M478T406	[M+H]+	Oxymorphone 3-.beta.-d-glucuronide	0.20648	1.3641	0.366506	478.152	406.147			Organic oxygen compounds	Organooxygen compounds	Carbohydrates and carbohydrate conjugates	18582	4232.24	25347.8	15424.2
M146T166	(M+H)+	Oxyquinoline	0.617307	8.60784	0.0194879	146.059	166.366						6428.28	1629.77	55333.6	39318.6
M263T283	[M+H]+	Oxysophocarpine	0.40981	6.82053	0.0285624	263.174	283.038			Alkaloids and derivatives	Lupin alkaloids	Matrine alkaloids	3598.05	1509.92	24540.6	18258
M350T117	[M+Na]+	P-acetamidophenyl .beta.-d-glucuronide	0.0556793	1.20141	0.4684	350.086	117.058	HMDB0010316		Organic oxygen compounds	Organooxygen compounds	Carbohydrates and carbohydrate conjugates	5286.51	2746.09	6351.27	1561.32
M180T221	[M+H]+	P-acetaminobenzoic acid	0.14717	0.984724	0.97464	180.065	221.286			Benzenoids	Benzene and substituted derivatives	Benzoic acids and derivatives	14944.3	3817.8	14716	15189.1
M327T294	[M+H-C27H29O10N]+	Paclitaxel	0.597853	0.34471	0.0568495	327.169	293.558	HMDB0015360	C07394	Lipids and lipid-like molecules	Prenol lipids	Diterpenoids	57801.4	36803.1	19924.7	13932.6
M483T59	[M+Na]+	Paeonolide	0.0972545	2.02669	0.0652521	483.127	58.838		C10715	Organic oxygen compounds	Organooxygen compounds	Carbohydrates and carbohydrate conjugates	2151.9	1270.53	4361.22	2019.87
M253T35	[M+H]+	Palmitic acid alkyne	0.415155	2.08899	0.0264619	253.215	34.637			Lipids and lipid-like molecules	Fatty Acyls	Fatty acids and conjugates	27479.4	12603.3	57404.1	22431.4
M411T91	[M+Na]+	Palmitoleoyl 3-carbacyclic phosphatidic acid	0.108201	1.39342	0.233746	411.248	90.654			Lipids and lipid-like molecules	Fatty Acyls	Fatty acid esters	30577.9	15489.2	42607.7	14511.5
M422T177	[M+Na]+	Palmitoylcarnitine	0.605081	0.590772	0.0891046	422.325	176.805			Lipids and lipid-like molecules	Fatty Acyls	Fatty acid esters	68204.5	27177.4	40293.3	18977.1
M704T183	[M+H]+	Palmitoyl sphingomyelin	0.916366	13.6624	0.191487	703.573	182.933	HMDB0061712		Lipids and lipid-like molecules	Sphingolipids	Phosphosphingolipids	8687.95	6128.88	118699	175481
M245T362	[M+H]+	Palythine	0.96796	2.00308	0.0220594	245.113	362.322			Organic acids and derivatives	Carboxylic acids and derivatives	Amino acids, peptides, and analogues	206949	51053.5	414536	163718
M593T416	[M+K]+	Pantethine	0.520105	0.153734	4.65208e-05	593.215	416.378	HMDB0003828	C12661	Organic acids and derivatives	Carboxylic acids and derivatives	Amino acids, peptides, and analogues	30859.1	8521.18	4744.11	896.153
M357T201	(M+NH4)+	Papaverine	0.436516	2.73846	0.0138982	357.178	200.713	HMDB0015245	C06533	Organoheterocyclic compounds	Isoquinolines and derivatives	Benzylisoquinolines	14583.5	5971.02	39936.4	18088.1
M330T394	[M+H]+	Paroxetine	0.482739	4.05396	0.000171449	330.165	394.338	HMDB0014853	C07415	Organoheterocyclic compounds	Piperidines	Phenylpiperidines	9509.16	2148.63	38549.8	10975.2
M249T162	[M+H]+	Parthenolide	0.206789	0.928927	0.820319	249.137	161.54		C07609	Lipids and lipid-like molecules	Prenol lipids	Terpene lactones	15133.2	8338.62	14057.6	6069.61
M315T27_2	[M+H]+	Pectolinarigenin	0.459439	0.123327	0.000350808	315.086	27.372	HMDB0128589	C17784	Phenylpropanoids and polyketides	Flavonoids	O-methylated flavonoids	22068.2	8163.4	2721.62	383.467
M202T47	(M+CH3COO+2H)+	Pelletierine	0.424098	2.42542	0.267511	202.143	47.425						21998.3	9644.6	53354.9	58928.4
M428T413	[M+H]+	Pemetrexed	0.257525	0.248723	0.004147	428.147	413.31			Organic acids and derivatives	Carboxylic acids and derivatives	Amino acids, peptides, and analogues	8547.25	3847.18	2125.9	552.414
M292T246	[M+H]+	Penbutolol	0.487195	2.60149	0.0196235	292.226	246.069		C07416				20827.2	13487.2	54181.6	23249.4
M524T370	[M+H]+	Penfluridol	0.0455627	1.2057	0.383472	524.192	370.416			Benzenoids	Benzene and substituted derivatives	Diphenylmethanes	8375.1	1406.6	10097.8	3985.14
M616T431	[M+H-H2O]+	Penitrem a	0.0974104	1.39792	0.324747	616.304	431.165		C20070				10344.3	4742.82	14460.5	7515.56
M341T277	[M+H]+	Pentamidine	0.581327	0.330059	0.0170744	341.186	277.448	HMDB0014876	C07420				50584.4	25565	16695.9	7101.11
M286T225	[M+H]+	Pentazocine	0.207169	2.26056	0.0518808	286.212	225.203	HMDB0014790	C07421	Alkaloids and derivatives	6,7-benzomorphans	2,6-dimethyl-3-benzazocines	5039.96	2234.53	11393.1	6038.58
M625T487	[M]+	Peonidin-3,5-o-di-beta-glucoside	0.106585	1.04993	0.928706	625.158	486.538			Phenylpropanoids and polyketides	Flavonoids	Flavonoid glycosides	8836.37	4741.53	9277.56	9650.23
M315T388	[M+H]+	Pergolide	0.414067	3.91757	0.0585433	315.189	388.375	HMDB0015317	C07425	Organoheterocyclic compounds	Quinolines and derivatives	Indoloquinolines	8661.69	3866.79	33932.8	26185.6
M133T240	[M+H-H2O]+	Perillaldehyde	0.059961	1.55819	0.0131215	133.1	239.817	HMDB0003647	C02576	Lipids and lipid-like molecules	Prenol lipids	Monoterpenoids	5169.12	808.364	8054.45	1985.31
M369T223	[M+H]+	Perindopril	0.307102	2.33518	0.00307335	369.249	223.107	HMDB0014928	C07706	Organic acids and derivatives	Carboxylic acids and derivatives	Amino acids, peptides, and analogues	10568.5	5035.54	24679.4	6393.32
M404T360	[M+H]+	Perphenazine	0.468755	0.33269	0.00207418	404.151	359.661	HMDB0014988	C07427	Organoheterocyclic compounds	Benzothiazines	Phenothiazines	27998.8	9848.12	9314.9	2407.92
M479T370_1	[M]+	Petunidin 3-galactoside	0.505409	0.483905	0.0907379	479.136	370.022			Phenylpropanoids and polyketides	Flavonoids	Flavonoid glycosides	50125.2	25574.4	24255.9	17348.9
M237T213	[M+H]+	Phe-Ala	0.441437	3.23108	0.0348222	237.123	213.264			Organic acids and derivatives	Carboxylic acids and derivatives	Amino acids, peptides, and analogues	11550.5	4618.01	37320.5	23155.9
M324T282	[M+H]+	Phe-Ala-Ser	0.734065	5.74768	0.00778717	324.155	281.721			Organic acids and derivatives	Carboxylic acids and derivatives	Amino acids, peptides, and analogues	13911.3	5229.93	79957.4	44215.4
M322T224	[M+H]+	Phe-arg	0.535936	3.08394	0.0737715	322.175	224.197			Organic acids and derivatives	Carboxylic acids and derivatives	Amino acids, peptides, and analogues	19564.8	6818.76	60336.8	45143.8
M436T293	[M+H]+	Phe-Asn-Arg	0.0283009	1.071	0.733595	436.235	292.602			Organic acids and derivatives	Carboxylic acids and derivatives	Amino acids, peptides, and analogues	7158.6	3088.83	7666.87	1001.7
M205T479	[M+2H]2+	Phe-Asp-Lys	0.964779	3.74495	0.00152494	205.117	478.804			Organic acids and derivatives	Carboxylic acids and derivatives	Amino acids, peptides, and analogues	148957	209580	557838	31157.5
M223T236	[M+H]+	Phe-gly	0.421092	2.91575	0.00557241	223.107	236.482		C18481	Organic acids and derivatives	Carboxylic acids and derivatives	Amino acids, peptides, and analogues	12626.7	5392.03	36816.2	14406.3
M261T49_2	(M+H-H2O)+	Phe-Ile	0.215295	2.05688	0.112419	261.159	48.5455						20338.5	10596.2	41834	25504.4
M103T261	[M+H-H2O]+	Phenylacetaldehyde	0.712443	1.65815	0.193306	103.053	260.715	HMDB0006236	C00601	Benzenoids	Benzene and substituted derivatives	Phenylacetaldehydes	105438	64531	174832	90628.2
M194T185	(M+H)+	Phenylacetylglycine	0.140624	0.818167	0.529811	194.084	185.017	HMDB0000821	C05598	Organic acids and derivatives	Carboxylic acids and derivatives	Amino acids, peptides, and analogues	13597.7	6280.46	11125.2	5719.52
M540T175	[M+H]+	Phenylalanine conjugated chenodeoxycholic acid	0.157003	1.54555	0.100501	540.364	175.406			Lipids and lipid-like molecules	Steroids and steroid derivatives	Bile acids, alcohols and derivatives	7361.95	3347.1	11378.3	3664.97
M215T22	[M+H]+	Phenyl salicylate	0.0334541	1.17912	0.139705	215.07	21.901	HMDB0032018	C14163				3791.78	519.851	4470.98	791.078
M313T162	[M+H]+	Phe-phe	0.723225	2.99582	0.0609664	313.154	161.622			Organic acids and derivatives	Carboxylic acids and derivatives	Amino acids, peptides, and analogues	36156.5	18196.6	108318	74249.3
M267T225_1	[M+H]+	Phe-thr	0.550229	3.00752	0.219653	267.133	224.638			Organic acids and derivatives	Carboxylic acids and derivatives	Amino acids, peptides, and analogues	33883	25480	101904	113321
M352T177	(M+H)+	Phe-Trp	0.535037	3.981	6.1298e-05	352.165	177.167						10823.6	4232.37	43088.8	10090.9
M329T195	[M+H]+	Phe-tyr	0.396774	2.25733	0.0472862	329.149	194.881			Organic acids and derivatives	Carboxylic acids and derivatives	Amino acids, peptides, and analogues	19146.9	8297.77	43220.9	22315.5
M437T364	[M+H]+	Phlorizin	0.238157	0.498912	0.213711	437.162	364.1	HMDB0036634	C01604	Phenylpropanoids and polyketides	Flavonoids	Flavonoid glycosides	20514.8	16233.1	10235.1	6009.22
M639T432	[M+Na]+	Phorbol 12-myristate 13-acetate	0.235945	3.74647	0.0688407	639.375	431.931		C05151	Lipids and lipid-like molecules	Prenol lipids	Diterpenoids	2798.75	709.577	10485.4	8402.51
M212T123	[M+H]+	Phosphocreatine	0.184342	0.784909	0.82969	212.058	122.978	HMDB0001511	C02305	Organic acids and derivatives	Carboxylic acids and derivatives	Amino acids, peptides, and analogues	14607.3	26231.7	11465.4	18008.3
M217T131	(M+CH3COO+2H)+	Phosphoglycolic acid	0.420788	2.86888	0.00786942	217.057	131.335	HMDB0000816	C00988	Organic acids and derivatives	Organic phosphoric acids and derivatives	Phosphate esters	16142.7	9721.69	46311.3	17907
M685T247	[2M+H]+	Phosphonic acid, p-[(3r)-3-amino-4-[(3-hexylphenyl)amino]-4-oxobutyl]-	0.152386	1.91376	0.113724	685.347	246.719			Organic acids and derivatives	Carboxylic acids and derivatives	Amino acids, peptides, and analogues	7341.61	3015.37	14050.1	8112.57
M296T332_2	(M+NH4)+	Phthalic acid Mono-2-ethylhexyl Ester	0.254932	0.722218	0.323681	296.189	331.765						21031.6	8290.58	15189.4	9467.36
M441T407	[M+Na]+	Phyllanthin	0.47822	0.3801	0.01123	441.242	406.575		C10746				32366	13961.2	12302.3	3792.6
M285T48	[M+H]+	Physcion	0.928319	1.41273	0.269563	285.075	47.9025		C17045	Benzenoids	Anthracenes	Anthraquinones	258412	115065	365067	168490
M687T181	[M+Na]+	Phytolaccasaponin G	0.230599	0.5954	0.158125	687.391	181.257	HMDB0034636		Lipids and lipid-like molecules	Prenol lipids	Triterpenoids	15246.8	8949.75	9077.96	1291.23
M318T147	[M+H]+	Phytosphingosine	1.2653	1.01982	0.954749	318.3	147.332	HMDB0004610	C12144	Organic nitrogen compounds	Organonitrogen compounds	Amines	569009	376688	580288	214500
M495T445	[M+H-H2O]+	Picroside ii	0.195031	2.33032	0.0980876	495.131	444.873			Phenylpropanoids and polyketides	Tannins	Hydrolyzable tannins	12218.3	1681.97	28472.7	19852.2
M311T364	[M+H]+	Picrotin	0.622828	0.322356	0.00702007	311.121	363.552		C09528				53355.6	23469.4	17199.5	4671.7
M237T335	[M+H-H2O]+	Pimonidazole	0.331628	0.746589	0.392236	237.121	335.087			Organic 1,3-dipolar compounds	Allyl-type 1,3-dipolar organic compounds	Organic nitro compounds	38299.3	21437.3	28593.9	11379.2
M462T262	[M+H]+	Pimozide	0.13169	0.858138	0.570401	462.237	262.295	HMDB0015232	C07566	Benzenoids	Benzene and substituted derivatives	Diphenylmethanes	12326.8	5735.24	10578.1	3394.63
M249T199	[M+H]+	Pindolol	0.704899	0.248987	0.0801642	249.159	198.971	HMDB0015095	C07445	Organoheterocyclic compounds	Indoles and derivatives	Indoles	77356.4	66125.6	19260.7	8928.91
M376T36	[M+H]+	Pipamperone	1.73892	0.79039	0.137756	376.258	36.159			Organic oxygen compounds	Organooxygen compounds	Carbonyl compounds	818934	232643	647277	49835.2
M540T331	[M+Na]+	Piperacillin	0.208142	1.61479	0.0645767	540.155	330.526	HMDB0014464	C14034	Organic acids and derivatives	Carboxylic acids and derivatives	Amino acids, peptides, and analogues	13245.4	4790.23	21388.6	7344.97
M347T397	[M+Na]+	Piperonyl sulfoxide	0.528672	0.413105	0.0922563	347.145	397.395		C19147				58945.5	36965	24350.7	18976.2
M442T337	[M+H]+	Platensimycin	0.258857	0.553218	0.0792489	442.192	337.273		C20132	Benzenoids	Benzene and substituted derivatives	Benzoic acids and derivatives	15996.8	6749.32	8849.72	4621.05
M437T403_2	[M+Na]+	Podofilox	0.850657	0.502958	0.216377	437.126	402.979	HMDB0015310	C08411	Lignans, neolignans and related compounds	Lignan lactones	Podophyllotoxins	146507	119371	73687	31246
M217T106	[M+H-H2O]+	Polygodial	0.274037	1.49322	0.25386	217.158	106.237		C09712				27002.7	19463.1	40321	15042.6
M701T467	[M+H]+	Posaconazole	0.146432	0.835197	0.509234	701.32	467.245			Organoheterocyclic compounds	Diazinanes	Piperazines	6626.23	2556.14	5534.21	2488.63
M109T126	[M+H]+	P-phenylenediamine	0.521679	2.49421	0.066643	109.075	125.572		C19499	Benzenoids	Benzene and substituted derivatives	Aniline and substituted anilines	25892.5	7195.92	64581.4	41422.1
M294T285	[M+H]+	Pramoxine	0.158294	1.63749	0.197904	294.207	285.046	HMDB0000852	C07892				14983.6	5973.64	24535.6	14288.2
M313T421	[M+H]+	Praziquantel	0.668626	7.51269	0.0168682	313.175	420.675	HMDB0015191	C07367				8288.07	3050.81	62265.7	42046.3
M343T396	[M+H-H2O]+	Prednisolone	0.338013	1.26685	0.497734	343.195	395.957	HMDB0014998	C07369	Lipids and lipid-like molecules	Steroids and steroid derivatives	Hydroxysteroids	46100	17155.7	58402	35130.8
M341T374	[M+H-H2O]+	Prednisone	0.297645	0.845572	0.509374	341.171	374.423	HMDB0014773	C07370	Lipids and lipid-like molecules	Steroids and steroid derivatives	Hydroxysteroids	32362	8941.37	27364.4	13667.2
M281T254	(M+CH3COO+2H)+	Prilocaine	0.224004	1.26946	0.666376	281.185	254.213						22233.5	15915.7	28224.5	25618.8
M299T156	[M+H]+	Pristanic acid	0.295692	2.60922	0.016674	299.305	156.456	HMDB0000795		Lipids and lipid-like molecules	Prenol lipids	Diterpenoids	7104.93	4066.17	18538.3	7926.42
M187T152	(M+H)+	Pro-Ala	0.158065	1.12295	0.623093	187.107	152.38						54814.8	4907.73	61554.3	29311.1
M315T466	[M+H]+	Pro-Ala-Lys	0.856485	4.50242	0.00939352	315.201	466			Organic acids and derivatives	Carboxylic acids and derivatives	Amino acids, peptides, and analogues	24714.6	15385.7	111276	58377.2
M230T442	[M+H]+	Pro-asn	0.450249	0.380851	0.00497207	230.102	441.623			Organic acids and derivatives	Carboxylic acids and derivatives	Amino acids, peptides, and analogues	28637.9	9341.42	10906.8	5921.48
M386T437	[M+H]+	Pro-Asn-Arg	0.320871	0.893228	0.568508	386.202	436.852			Organic acids and derivatives	Carboxylic acids and derivatives	Amino acids, peptides, and analogues	49442.3	14460	44163.3	13844.7
M231T429	[M+H]+	Pro-Asp	0.480515	2.50283	0.183683	231.097	428.599			Organic acids and derivatives	Carboxylic acids and derivatives	Amino acids, peptides, and analogues	36485.9	12797.5	91317.9	84882.2
M577T256_1	[M+H]+	Procyanidin a2	0.506272	17.0672	0.00581515	577.128	255.959	HMDB0037655	C10237	Phenylpropanoids and polyketides	Flavonoids	Biflavonoids and polyflavonoids	1853.09	654.545	31627	19060.7
M375T448_1	[M+H]+	Pro-Cys-Arg	0.524157	0.717323	0.283802	375.177	448.198			Organic acids and derivatives	Carboxylic acids and derivatives	Amino acids, peptides, and analogues	68155.3	28495.8	48889.4	25193.4
M400T244	[M+H]+	Pro-Gln-Arg	0.386984	2.48721	0.0118455	400.245	244.16			Organic acids and derivatives	Carboxylic acids and derivatives	Amino acids, peptides, and analogues	13332.5	5326.65	33160.7	13425
M245T422	[M+H]+	Pro-Glu	0.498728	1.42996	0.333459	245.113	422.15			Organic acids and derivatives	Carboxylic acids and derivatives	Amino acids, peptides, and analogues	66279.9	28051.3	94777.3	56077.3
M201T329	[M+2H]2+	Pro-Glu-Arg	0.259506	1.9649	0.0123741	201.086	328.793			Organic acids and derivatives	Carboxylic acids and derivatives	Amino acids, peptides, and analogues	13566.7	3789.19	26657.1	8837.39
M190T166	(M+NH4)+	Pro-Gly	0.146409	1.9562	0.0527819	190.122	165.72						8273.52	6095.06	16184.7	5266.03
M329T458	[M+H]+	Pro-Gly-Arg	0.541392	2.18453	0.0378472	329.191	457.76			Organic acids and derivatives	Carboxylic acids and derivatives	Amino acids, peptides, and analogues	52445.1	18904.6	114568	54916.8
M213T297	[M+H]+	Prohexadione	0.812419	0.295776	0.0338138	213.076	297.011			Organic oxygen compounds	Organooxygen compounds	Carbonyl compounds	101385	62519.6	29987.2	17641.7
M247T284	[M+H]+	Pro-met	0.237149	1.91398	0.0297594	247.11	284.397			Organic acids and derivatives	Carboxylic acids and derivatives	Amino acids, peptides, and analogues	11719.1	7167.47	22430.2	6171.74
M403T443	[M+H]+	Pro-Met-Arg	0.212793	0.969471	0.869097	403.194	443.175			Organic acids and derivatives	Carboxylic acids and derivatives	Amino acids, peptides, and analogues	37361.4	9929.41	36220.8	11354
M302T120	(M+NH4)+	Promethazine	0.24815	2.19049	0.00745686	302.162	119.507	HMDB0015202	C07404	Organoheterocyclic compounds	Benzothiazines	Phenothiazines	7185.08	3119.91	15738.8	4796.6
M301T194	[M+H]+	Promethazine sulfoxide	0.434709	2.5114	0.0218419	301.153	194.065			Organoheterocyclic compounds	Benzothiazines	Phenothiazines	26175.2	8272.38	65736.3	31546.6
M375T133	[M+H]+	Pro-Met-Lys	0.385059	0.929755	0.840823	375.207	133.038			Organic acids and derivatives	Carboxylic acids and derivatives	Amino acids, peptides, and analogues	53819.7	34885.1	50039.2	21561.2
M189T168	[M+H]+	Propamocarb	0.164283	0.81423	0.599664	189.137	168.128		C18885	Organic acids and derivatives	Carboxylic acids and derivatives	Amino acids, peptides, and analogues	21002	10846.6	17100.4	11891.4
M336T394	[M+H-C7H5F2NO]+	Propanoic acid, 2-[[4-[2-[[[(2,4-difluorophenyl)amino]carbonyl]heptylamino]ethyl]phenyl]thio]-2-methyl-	0.351915	0.944374	0.911595	336.202	393.908			Benzenoids	Benzene and substituted derivatives	N-phenylureas	48009.2	18195.5	45338.6	49184.1
M368T414	[M+NH4]+	Propargite	0.201212	0.982138	0.944337	368.206	414.418		C18602	Benzenoids	Benzene and substituted derivatives	Phenylpropanes	25946.6	7547.38	25483.1	12352
M329T420	[M+Na]+	Propentofylline	0.843354	5.08434	0.0284926	329.173	419.534	HMDB0014645	C01814	Organoheterocyclic compounds	Imidazopyrimidines	Purines and purine derivatives	22531.4	8055.86	114557	80053.9
M240T426	[M+H-C3H6]+	Propetamphos	0.0742452	0.919102	0.845336	240.05	425.65		C18669	Lipids and lipid-like molecules	Fatty Acyls	Fatty acid esters	4427.14	1981.4	4069	3474.98
M344T376	[M+H+2i]+	Propiconazole	0.365474	0.425474	0.00847832	344.091	376.208		C11121	Benzenoids	Benzene and substituted derivatives	Halobenzenes	19528.1	6551.54	8308.7	4007.16
M213T422	[M+H]+	Pro-pro	0.776325	0.467933	0.221316	213.122	422.272			Organic acids and derivatives	Carboxylic acids and derivatives	Amino acids, peptides, and analogues	218394	194176	102193	44432.8
M369T428_2	[M+H]+	Pro-Pro-Arg	0.190756	0.777066	0.133865	369.247	428.368			Organic acids and derivatives	Carboxylic acids and derivatives	Amino acids, peptides, and analogues	9487.78	2415.1	7372.63	1603.91
M745T423	[M+Na]+	Prosapogenin a	0.151164	1.7808	0.217795	745.407	422.717			Lipids and lipid-like molecules	Steroids and steroid derivatives	Steroidal glycosides	5319.42	3101.21	9472.82	6343.96
M553T272	[M+Na]+	Proscillaridin a	0.800728	0.127526	0.00253905	553.294	271.775		C12816	Lipids and lipid-like molecules	Steroids and steroid derivatives	Steroid lactones	71084.4	34665.3	9065.13	1835.59
M203T406	(M+H)+	Pro-Ser	0.465362	3.06111	0.0178701	203.104	405.949						17236.6	6126.65	52763.1	27399.8
M180T398_2	[M+2H]2+	Pro-Ser-Arg	0.34684	0.464471	0.0662089	180.085	397.693			Organic acids and derivatives	Carboxylic acids and derivatives	Amino acids, peptides, and analogues	25768.5	12926.7	11968.7	7545.15
M629T72	[M+H-H2O]+	Prostaglandin a1-biotin	0.295824	2.56273	3.10233e-05	629.401	72.04			Lipids and lipid-like molecules	Fatty Acyls	Eicosanoids	7150.2	2647.71	18324.1	2280.07
M335T87	[M+H]+	Prostaglandin a2	0.480413	0.81132	0.516884	335.22	86.907	HMDB0002752	C05953	Lipids and lipid-like molecules	Fatty Acyls	Eicosanoids	86647.1	51114.9	70298.5	18646.3
M364T91	[M+H-H2O]+	Prostaglandin f2.alpha. dimethylamide	0.841575	15.3935	0.0339769	364.261	90.752			Lipids and lipid-like molecules	Fatty Acyls	Eicosanoids	6213.4	3803.69	95646.3	81374.9
M391T384	[M+Na]+	Prostaglandin g2	0.385041	2.09267	0.287126	391.185	384.452		C05956	Lipids and lipid-like molecules	Fatty Acyls	Eicosanoids	19125.8	7003.07	40024.1	40967.3
M312T412	[M+H]+	Prothioconazole desthio	0.393916	0.337942	0.175215	312.08	412.247			Benzenoids	Benzene and substituted derivatives	Halobenzenes	29102.5	28684.2	9834.96	7003.69
M563T182_1	[M+H]+	Protoporphyrin ix	0.502912	3.28964	0.0204315	563.264	181.979	HMDB0000241	C02191				14473.5	4583.96	47612.7	26540
M301T278	(M+Na)+	Pro-Tyr	0.130788	0.82039	0.553489	301.117	278.014						12277.7	7585.7	10072.5	2671.95
M435T497	[M+H]+	Pro-Tyr-Arg	0.241853	0.831606	0.458843	435.231	497.143			Organic acids and derivatives	Carboxylic acids and derivatives	Amino acids, peptides, and analogues	23674.6	9438.28	19688	6692.61
M215T371	[M+H]+	Pro-val	0.769866	2.46671	0.0443235	215.138	371.361			Organic acids and derivatives	Carboxylic acids and derivatives	Amino acids, peptides, and analogues	59687.3	21334.1	147231	82428.2
M318T283	[M+Na]+	Prunasin	0.113148	0.875386	0.504715	318.115	282.706	HMDB0034934	C00844	Organic oxygen compounds	Organooxygen compounds	Carbohydrates and carbohydrate conjugates	5896.4	1511.84	5161.63	1830.94
M444T183	[M+H-H2O]+	Psychosine	0.320281	2.11236	0.00706012	444.329	182.501	HMDB0000648	C01747	Lipids and lipid-like molecules	Sphingolipids	Glycosphingolipids	14427.5	5366.53	30476.1	9178.67
M235T326	[M+H]+	Pterosin g	0.261038	1.90848	0.133226	235.142	326.388			Benzenoids	Indanes	Indanones	14612.2	5458.22	27887	17322.4
M543T149	[M+H]+	Puberanidine	0.332159	0.763365	0.143126	543.314	149.26			Lipids and lipid-like molecules	Prenol lipids	Diterpenoids	28768.5	6286.08	21960.9	7228.34
M121T113	[M+H]+	Purine	0.499762	6.40692	0.0264038	121.05	112.904	HMDB0001366	C15587	Organoheterocyclic compounds	Imidazopyrimidines	Purines and purine derivatives	6968.01	4576.66	44643.5	32052.7
M330T157	[M+H]+	Putative (3-hydroxyhexadecanoyl)glycine (aka commendamide)	0.731247	6.31533	1.14562e-07	330.263	157.168			Organic acids and derivatives	Carboxylic acids and derivatives	Amino acids, peptides, and analogues	11060.6	4725.44	69851.6	8725.06
M451T241	[M+H-3H2O]+	Pygenic acid c	0.0963599	0.991801	0.978178	451.317	241.305			Lipids and lipid-like molecules	Prenol lipids	Triterpenoids	18500	11149.1	18348.3	4687.41
M632T376	[M+Na]+	Pyribenzoxim	0.266553	0.410916	0.00148495	632.179	376.093			Benzenoids	Benzene and substituted derivatives	Diphenylmethanes	9583.85	2878.51	3938.16	454.551
M365T288_1	[M+H]+	Pyridaben	0.148153	0.891733	0.547344	365.143	287.844		C18614	Benzenoids	Benzene and substituted derivatives	Phenylpropanes	12040.6	2413.66	10737	4009.87
M150T155	[M+H-H3O4P]+	Pyridoxal phosphate	0.13807	1.22564	0.590303	150.064	154.858	HMDB0001491	C00018	Organoheterocyclic compounds	Pyridines and derivatives	Pyridine carboxaldehydes	29761.2	13340.7	36476.5	23470.8
M169T41_2	[M+H]+	Pyridoxamine	0.317981	0.886462	0.681463	169.121	40.744	HMDB0001431	C00534	Organoheterocyclic compounds	Pyridines and derivatives	Pyridoxamines	46914.4	23567.6	41587.8	15445.4
M170T110	[M+H]+	Pyridoxine	0.974109	2.65179	0.0301086	170.08	110.017	HMDB0000239	C00314	Organoheterocyclic compounds	Pyridines and derivatives	Pyridoxines	102987	72449.9	273099	132055
M378T368	[M+H]+	Pyrimidifen	0.420266	0.371397	0.0479245	378.201	367.993		C18603	Benzenoids	Phenols	Tyrosols and derivatives	29764.5	18413.9	11054.4	2390.38
M566T500	[M+H-H2O]+	Pyripyropene a	0.269202	0.938631	0.821604	566.218	499.921			Lipids and lipid-like molecules	Steroids and steroid derivatives	Hydroxysteroids	26870.6	8313.39	25221.6	13587.2
M442T245	[M+H]+	Pyroglu-Arg-Arg	1.49638	29.8321	0.234221	442.269	244.943			Organic acids and derivatives	Carboxylic acids and derivatives	Amino acids, peptides, and analogues	25038.3	8666.1	746944	1.27506e+06
M372T437	[M+H]+	Pyroglu-Asn-Lys	0.644774	0.514214	0.00254844	372.186	436.93			Organic acids and derivatives	Carboxylic acids and derivatives	Amino acids, peptides, and analogues	68793.9	16500.3	35374.8	8834.07
M245T442	[M+H]+	Pyroglu-Asp	0.194973	0.97296	0.93878	245.076	441.585			Organic acids and derivatives	Carboxylic acids and derivatives	Amino acids, peptides, and analogues	18821.8	8371.13	18312.8	11777.9
M387T472	[M+H]+	Pyroglu-Glu-Lys	0.10456	1.10376	0.640244	387.177	472.41			Organic acids and derivatives	Carboxylic acids and derivatives	Amino acids, peptides, and analogues	28615.1	10432.2	31584.1	8997.84
M212T301	[M+2H]2+	Pyroglu-His-Arg	0.111741	0.983012	0.938511	212.102	300.625			Organic acids and derivatives	Carboxylic acids and derivatives	Amino acids, peptides, and analogues	14766	6053.95	14515.2	3691.36
M261T236	[M+H]+	Pyroglu-Met	0.519861	0.7067	0.365172	261.094	236.213			Organic acids and derivatives	Carboxylic acids and derivatives	Amino acids, peptides, and analogues	124142	61951	87730.8	59398.7
M405T446	[M+H]+	Pyroglu-phe-lys	0.357943	2.23672	0.0255227	405.2	445.515			Organic acids and derivatives	Carboxylic acids and derivatives	Amino acids, peptides, and analogues	16938	4973.94	37885.6	17160
M227T421	[M+H]+	Pyroglu-pro	0.669698	3.89681	0.00903947	227.102	421.065			Organic acids and derivatives	Carboxylic acids and derivatives	Amino acids, peptides, and analogues	20300.7	6384.15	79107.9	40222.9
M444T523	[M+H]+	Pyroglu-trp-lys	0.869009	5.76585	9.76952e-05	444.207	523.341			Organic acids and derivatives	Carboxylic acids and derivatives	Amino acids, peptides, and analogues	19001.9	7046.17	109562	31736.6
M293T261	[M+H]+	Pyroglu-tyr	0.287866	0.456492	0.138431	293.117	260.531			Organic acids and derivatives	Carboxylic acids and derivatives	Amino acids, peptides, and analogues	18481.1	13447.4	8436.45	3706.26
M449T331	[M+H]+	Pyroglu-tyr-arg	0.234407	0.787865	0.326876	449.203	331.14			Organic acids and derivatives	Carboxylic acids and derivatives	Amino acids, peptides, and analogues	16757.5	6647.6	13202.6	3906.8
M229T249_1	[M+H]+	Pyroglu-val	0.865904	0.267865	0.00951323	229.118	248.705			Organic acids and derivatives	Carboxylic acids and derivatives	Amino acids, peptides, and analogues	105399	52160.3	28232.6	13756.8
M570T453	[M]+	Pyrrhoxanthinol	0.417527	3.78358	0.116202	570.322	453.403			Lipids and lipid-like molecules	Prenol lipids	Terpene lactones	9589.63	5143.77	36283.2	34322.6
M72T288	[M+H]+	Pyrrolidine	0.46743	4.76931	0.00640919	72.0801	288.125	HMDB0031641		Organoheterocyclic compounds	Pyrrolidines		9097.68	2140.83	43389.7	22234.9
M238T143	[M+H]+	Pyrrolidine, 2-(diphenylmethyl)-, (2s)-	0.313383	1.75453	0.318546	238.18	142.665			Benzenoids	Benzene and substituted derivatives	Diphenylmethanes	16616.4	12085.3	29154	23815.8
M588T416	[M+K]+	Pyrrolidinium, 1-[(7r)-7-(acetyloxy)-4-hydroxy-4-oxido-3,5,9-trioxa-4-phosphapentacos-1-yl]-1-methyl-, inner salt	0.124107	1.29857	0.586039	588.334	416.183						10610.3	5565.9	13778.3	11292
M303T315	[M+H]+	Quercetin	0.414693	0.313786	0.00188156	303.07	314.617	HMDB0005794	C00389	Phenylpropanoids and polyketides	Flavonoids	Flavones	20869.1	6215.64	6548.42	4471.61
M174T223	[M+H]+	Quinaldic acid	0.989561	14.0602	0.0206152	174.054	222.779	HMDB0000842	C06325	Organoheterocyclic compounds	Quinolines and derivatives	Quinoline carboxylic acids	9575.65	4200.04	134636	101745
M461T405_1	[M+Na]+	Quinapril	0.296137	0.724333	0.144914	461.188	405.396	HMDB0015019	C07398	Organic acids and derivatives	Carboxylic acids and derivatives	Amino acids, peptides, and analogues	26060.3	8316.45	18876.4	5835.02
M128T53	[M+H-H2O]+	Quinolin-8-ol	0.36256	12.5397	0.122059	128.048	52.601		C19434	Organoheterocyclic compounds	Quinolines and derivatives	8-hydroxyquinolines	1765.02	456.312	22132.8	26957.2
M126T165	(M+NH4)+	Quinone	0.56354	4.64569	0.0552639	126.054	165.006	HMDB0003364	C00472/C15602	Organic oxygen compounds	Organooxygen compounds	Carbonyl compounds	12361.8	3670.38	57428.9	46315.6
M413T287_2	[M+Na]+	(r)-4-((3r,5r,8s,9s,10r,13r,14s,17r)-3-hydroxy-10,13-dimethyl-6-oxohexadecahydro-1h-cyclopenta[a]phenanthren-17-yl)pentanoic acid	0.207136	2.26277	0.0482001	413.265	286.767			Lipids and lipid-like molecules	Steroids and steroid derivatives	Bile acids, alcohols and derivatives	7577.73	3863.75	17146.7	8690.56
M181T211	[M+H]+	Rac-4-(methylamino)-1-(3-pyridyl)-1-butanol	0.733433	0.847683	0.729373	181.133	211.156			Organic nitrogen compounds	Organonitrogen compounds	Amines	130602	87990.9	110709	88805.7
M486T403	[M+H-C9H12O6]+	Rac-n-allyloxycarbonyl-cis-moxifloxacin acyl-.beta.-d-glucuronide allyl ester	0.374606	0.4674	0.101229	486.214	403.435			Organic oxygen compounds	Organooxygen compounds	Carbohydrates and carbohydrate conjugates	30252	19302.3	14139.8	5083.25
M235T352	[M+H]+	Rac-trans-4-cotininecarboxylic acid methyl ester	0.136911	0.838287	0.593769	235.106	352.206			Organoheterocyclic compounds	Pyridines and derivatives	Pyrrolidinylpyridines	12792.7	6151.74	10723.9	5714.39
M474T370	[M+H]+	Raloxifene	0.55339	0.32459	0.00327607	474.188	370.001	HMDB0014624	C07228	Organic oxygen compounds	Organooxygen compounds	Carbonyl compounds	38814	14903	12598.6	3344.35
M481T294	[3M+H]+	(r)-aminocarnitine	0.602551	9.71808	0.0108099	481.362	293.988			Organic acids and derivatives	Carboxylic acids and derivatives	Amino acids, peptides, and analogues	5044.77	3350.81	49025.5	31306.6
M601T452	[M+H]+	Ranaconitine	0.322278	3.25068	0.112697	601.319	451.966						6630.35	1611.91	21553.2	19122.4
M410T392	[M+H-H2O]+	Ranolazine	0.528379	0.702879	0.305963	410.238	391.56	HMDB0014388		Benzenoids	Phenol ethers	Anisoles	85337.9	50626.9	59982.2	14086.6
M362T64	[M+H]+	(r)-(+)-arachidonyl-1'-hydroxy-2'-propylamide	0.582732	1.29494	0.303205	362.325	64.299			Lipids and lipid-like molecules	Fatty Acyls	Fatty amides	218181	91928.8	282532	95517.5
M232T259	[M+H]+	(r)-butyrylcarnitine	0.361968	1.43717	0.450823	232.154	259.091	HMDB0002013		Lipids and lipid-like molecules	Fatty Acyls	Fatty acid esters	249639	162827	358774	264959
M973T453	[M+Na]+	Rebaudioside c	0.10901	0.793743	0.255878	973.423	452.707			Lipids and lipid-like molecules	Prenol lipids	Terpene glycosides	3413.05	1012.45	2709.08	825.16
M635T291	[M+H]+	Rescinnamine	0.117955	1.48598	0.0807539	635.279	290.507		C06540				7317.77	2485.33	10874	3253.11
M609T39_1	[M+H]+	Reserpine	0.32066	2.20967	0.00335458	609.271	39.4705	HMDB0014351	C06539				11882.2	4663.27	26255.7	6993.99
M629T324_1	[M+H]+	Resiniferatoxin	0.181173	1.88937	0.234339	629.273	324.029		C09179	Lipids and lipid-like molecules	Prenol lipids	Diterpenoids	8077.91	2841.24	15262.1	12370.8
M267T62_1	[M+K]+	Resveratrol	0.261567	0.630958	0.291891	267.064	62.4095	HMDB0003747	C03582	Phenylpropanoids and polyketides	Stilbenes		18754	6124.38	11833	12488.1
M455T401	[M+H]+	Resveratrol dimer	0.304882	0.195641	0.246465	455.137	401.071		C10289				14080.8	20554.5	2754.78	849.993
M352T230	[M+H]+	Retrorsine	0.556817	3.26478	0.00359236	352.185	229.65		C10364				17707.6	7671.1	57811.4	22438.2
M368T337	[M+H]+	Retrorsine n-oxide	0.0931012	1.39092	0.235874	368.177	336.934		C10333				9278.11	2308.34	12905.1	6002.17
M377T217_1	[M+H]+	Riboflavin	0.876452	14.4308	0.00121948	377.145	217.134	HMDB0000244	C00255	Organoheterocyclic compounds	Pteridines and derivatives	Alloxazines and isoalloxazines	7872.57	4694.63	113608	52824.4
M869T424	[M+Na]+	Rifabutin (mycobutin)	0.0770878	1.28222	0.456472	869.435	424.491						4143.95	921.214	5313.48	3247.77
M823T131	[M+H]+	Rifampicin	0.395153	6.35473	0.000175572	823.391	130.765		C06688				3500.98	1584.42	22247.8	7065.71
M823T396	[M+H]+	Rifampin	0.241541	2.19302	0.118269	823.399	395.783		C06688				6495.37	2494.3	14244.5	9828.13
M808T224	[M+Na]+	Rifaximin (xifaxan)	0.0715056	0.77534	0.520411	808.32	224.194						2759.63	1912.47	2139.65	820.919
M871T499	[2M+H]+	Rivaroxaban	0.0180255	1.34029	0.404536	871.163	499.317			Organoheterocyclic compounds	Oxazinanes	Morpholines	2175.71	380.256	2916.08	1863.81
M261T354	[M+H]+	Ropinirole	0.0837713	0.98964	0.975322	261.18	353.801	HMDB0014413	C07564	Organoheterocyclic compounds	Indoles and derivatives	Indolines	5490.27	3617.96	5433.39	1729.31
M555T302_2	[M+Na]+	Roridin a	0.0348983	1.26192	0.506757	555.251	301.763		C09716	Lipids and lipid-like molecules	Prenol lipids	Sesquiterpenoids	10316.2	5664.99	13018.3	6701.05
M406T262	[M+H]+	Roseoflavin	0.259018	0.371542	0.0464084	406.162	262.312		C21647	Organoheterocyclic compounds	Pteridines and derivatives	Alloxazines and isoalloxazines	13335.8	7723.68	4954.81	2894.55
M395T298	[M+H]+	Rotenone	0.320203	0.346349	0.0146373	395.133	298.255	HMDB0034436	C07593	Phenylpropanoids and polyketides	Isoflavonoids	Rotenoids	16556.7	8165.42	5734.38	897.731
M517T326	[M+H]+	Rottlerin	0.0838097	1.3371	0.225577	517.172	326.12		C10721	Phenylpropanoids and polyketides	Diarylheptanoids	Linear diarylheptanoids	19124.2	7985.62	25570.9	7797.93
M356T412	[M+H]+	Rotundine	0.299942	0.813734	0.365267	356.182	412.106		C02890				35164.3	10334.7	28614.4	11474.5
M647T324_2	[2M+H]+	Rucaparib	0.12345	1.61779	0.327747	647.285	323.993			Organoheterocyclic compounds	Indoles and derivatives	Indoles	5977.77	2043.69	9670.79	7760.92
M349T340_2	[M+Na]+	Rutinose	0.572903	2.22282	0.168925	349.109	340.122		C08247	Lipids and lipid-like molecules	Fatty Acyls	Fatty acyl glycosides	63510.7	23878.1	141173	114650
M365T331	[M+H]+	(s)-10-hydroxycamptothecin	0.559912	3.00564	0.000676401	365.134	331.253		C17939				21227.7	14965.5	63802.8	12732.9
M344T134	[M+H-H2O]+	S-1 methanandamide	0.309936	1.94352	0.00947247	344.315	134.331			Lipids and lipid-like molecules	Fatty Acyls	Fatty amides	16780.4	6644.62	32613.1	8840.61
M407T314_2	[M+Na]+	S-adenosyl-l-homocysteine	0.182215	1.61928	0.250039	407.108	313.933	HMDB0000939	C00021	Nucleosides, nucleotides, and analogues	5'-deoxyribonucleosides	5'-deoxy-5'-thionucleosides	15364	3136.79	24878.6	17137.7
M315T260	[M]+	Safranin	0.294741	0.487681	0.0601372	315.151	260.356		C19919	Organoheterocyclic compounds	Diazanaphthalenes	Benzodiazines	21434.8	11127.9	10453.3	3235.83
M781T239	[M+H]+	Saikosaponin d	0.366121	1.93493	0.0150897	781.45	239.229			Lipids and lipid-like molecules	Prenol lipids	Terpene glycosides	20365	8577.87	39404.8	11740
M416T261	[M+H]+	Salmeterol	0.717605	0.276189	0.0252087	416.264	261.3	HMDB0015073	C07241	Benzenoids	Benzene and substituted derivatives	Benzyl alcohols	87205.7	52863.3	24085.2	9374.22
M345T68	[M+H]+	Santin	0.314175	0.456913	0.145041	345.097	67.674		C10180	Phenylpropanoids and polyketides	Flavonoids	O-methylated flavonoids	28491.6	21361.1	13018.2	4780.88
M542T518	[M+H]+	Saracatinib	0.264851	0.614337	0.0093548	542.218	518.344			Organoheterocyclic compounds	Diazanaphthalenes	Benzodiazines	12051.6	2281.75	7403.78	2299.04
M386T371_1	[M+H]+	Sarafloxacin	0.470067	0.356769	0.271921	386.127	371.273	HMDB0039526		Organoheterocyclic compounds	Quinolines and derivatives	Phenylquinolines	41621.8	51233.5	14849.3	5081.69
M381T58	[M+H-2H2O]+	Sarsasapogenin	0.493118	2.82141	0.000607706	381.314	58.2905	HMDB0030024	C03963	Lipids and lipid-like molecules	Prenol lipids	Triterpenoids	17340.5	4395.85	48924.7	13674.6
M433T217	[M+H]+	Schisandrol a	0.387547	2.3467	0.0290563	433.22	217.1		C17064	Phenylpropanoids and polyketides	Tannins	Hydrolyzable tannins	21738.3	12334.2	51013.5	22558.3
M455T225_1	[M+Na]+	Schizandrin	0.165375	1.41155	0.156917	455.225	225.455		C17064	Phenylpropanoids and polyketides	Tannins	Hydrolyzable tannins	23362.8	3499.42	32977.7	13605.6
M495T239_2	[M+H]+	Schweinfurthin e	5.27267	7.40124	0.152895	495.296	238.727			Organoheterocyclic compounds	Benzopyrans	1-benzopyrans	1.06244e+06	694710	7.86341e+06	9.80553e+06
M501T216	[2M+H]+	Sclareolide	0.64158	0.170866	0.0179315	501.387	216.083						53435	34792	9130.24	4149.63
M480T457	[M+H]+	Scopolamine .beta.-d-glucuronide	0.309018	0.497143	0.0202487	480.17	456.817			Organic oxygen compounds	Organooxygen compounds	Carbohydrates and carbohydrate conjugates	18756.9	7085.56	9324.85	2886.75
M193T299	[M+H]+	(s)-cotinine n-oxide	0.120694	1.33605	0.346357	193.096	298.983	HMDB0001411		Organoheterocyclic compounds	Pyridines and derivatives	Pyrrolidinylpyridines	5399.98	2634.5	7214.62	3149.48
M311T322_2	[M+H]+	(s)-desmethylcitalopram	0.602537	0.381332	0.00168565	311.16	321.876			Benzenoids	Benzene and substituted derivatives	Phenylbutylamines	49464.3	14402.9	18862.3	7184.21
M121T375	[M+H-C2H8O4]+	Sebacic acid monomethyl ester	0.101327	1.79608	0.0532413	121.1	374.912			Lipids and lipid-like molecules	Fatty Acyls	Fatty acids and conjugates	3375.81	479.523	6063.21	2700.37
M177T174	[M+H-H2O]+	Sedanolide	0.928419	0.295194	0.03556	177.138	174.267						149401	91021.5	44102.3	33432.1
M336T201_2	[M+H]+	Senecionine	0.209837	1.50472	0.270458	336.191	201.246		C06176				33832.3	20464.6	50908.1	25544.6
M334T401	[M+H]+	Seneciphyllin	0.118133	1.04226	0.839416	334.141	401.087		C10391				12594.1	3232.54	13126.3	4722.04
M336T171	[M+H]+	Senecivernine	0.196056	1.77063	0.0544	336.171	170.514		C10393				8738.07	3602.08	15471.9	5899.6
M150T149	[M+H-C10H16O5]+	Senkirkin	0.114815	1.06522	0.892516	150.111	149.191		C10396				7807.43	5845.97	8316.61	5770.83
M366T403_2	[M+H]+	Senkirkine	0.201797	1.40653	0.347719	366.2	402.564		C10396				17190.7	6149.34	24179.3	14619.6
M193T106	[M+H]+	Senkyunolide a	0.345596	2.02765	0.00197604	193.121	106.132		C17853				20995.5	8318.17	42571.5	8116.4
M177T85	[M+H]+	Ser-Ala	0.320006	0.922954	0.794566	177.088	85.332			Organic acids and derivatives	Carboxylic acids and derivatives	Amino acids, peptides, and analogues	73128.3	45421.5	67494.1	12492.9
M221T441	[M+H]+	Ser-Asp	0.958196	0.0550044	0.00273936	221.076	441.382			Organic acids and derivatives	Carboxylic acids and derivatives	Amino acids, peptides, and analogues	104480	55891.9	5746.87	1811.57
M234T368	[M+H]+	Ser-Gln	0.341483	2.33945	0.0594389	234.108	367.729			Organic acids and derivatives	Carboxylic acids and derivatives	Amino acids, peptides, and analogues	16328.8	4152.37	38200.3	22628.1
M363T264	[M+H]+	Ser-Glu-Lys	0.175012	0.685991	0.478901	363.163	263.736			Organic acids and derivatives	Carboxylic acids and derivatives	Amino acids, peptides, and analogues	14701	13914.3	10084.7	1824.35
M291T429	[M+H]+	Ser-Gly-Lys	0.609983	0.391047	0.01768	291.155	429.461			Organic acids and derivatives	Carboxylic acids and derivatives	Amino acids, peptides, and analogues	59379.1	27702	23220	6754.2
M237T288	[M+H]+	Ser-Met	0.0973472	1.40804	0.176741	237.089	287.701			Organic acids and derivatives	Carboxylic acids and derivatives	Amino acids, peptides, and analogues	16678.5	5870.32	23484	8669.24
M365T429	[M+H]+	Ser-Met-Lys	0.326121	0.692624	0.413232	365.175	428.728			Organic acids and derivatives	Carboxylic acids and derivatives	Amino acids, peptides, and analogues	33498.2	25918.5	23201.6	7450.67
M160T47	[M+H-NH3]+	Serotonin	0.293518	2.47877	0.0128245	160.075	47.229	HMDB0000259	C00780	Organoheterocyclic compounds	Indoles and derivatives	Tryptamines and derivatives	10630.5	4455.25	26350.6	10739.6
M253T253	[M+H]+	Ser-Phe	0.490871	1.07887	0.834609	253.116	253.111			Organic acids and derivatives	Carboxylic acids and derivatives	Amino acids, peptides, and analogues	61148.4	34950.6	65971.1	36199.3
M193T361_2	[M+H]+	Ser-Ser	0.112432	1.83257	0.0190591	193.08	360.817			Organic acids and derivatives	Carboxylic acids and derivatives	Amino acids, peptides, and analogues	3533.82	626.547	6475.97	2271.62
M361T387	[M+H]+	Ser-Val-Arg	0.157804	0.857672	0.799129	361.212	386.81			Organic acids and derivatives	Carboxylic acids and derivatives	Amino acids, peptides, and analogues	50316	54389.9	43154.6	28214
M333T401	[M+H]+	Ser-Val-Lys	0.721199	8.66332	0.0074221	333.212	401.352			Organic acids and derivatives	Carboxylic acids and derivatives	Amino acids, peptides, and analogues	8224.84	4434.82	71254.5	41894.4
M328T254	[M+H]+	Sethoxydim	0.306499	1.47072	0.476972	328.188	254.466		C18539	Organic oxygen compounds	Organooxygen compounds	Carbonyl compounds	27073.2	16589.8	39817.2	34817.4
M865T484	[M+2Na-H]+	Sialyl lewis a	0.134036	0.727682	0.0987974	865.274	483.9	HMDB0006579		Organic oxygen compounds	Organooxygen compounds	Carbohydrates and carbohydrate conjugates	5007.93	1580.17	3644.18	557.486
M571T381	[M+Na]+	Sibiricose a6	0.222972	1.85376	0.0195628	571.182	380.755			Phenylpropanoids and polyketides	Cinnamic acids and derivatives	Hydroxycinnamic acids and derivatives	12114.1	4387.68	22456.6	7079.5
M137T361	[M+H-C7H12]+	Siduron	0.722895	0.296595	0.122477	137.07	360.789		C18435	Benzenoids	Benzene and substituted derivatives	N-phenylureas	88075.6	81687	26122.7	8339.49
M475T290	[M+H]+	Sildenafil	0.0260406	1.13117	0.68592	475.213	289.824	HMDB0005039	C07259	Benzenoids	Benzene and substituted derivatives	Benzenesulfonamides	10742.1	3471.28	12151.2	6723.34
M447T186	(M+H)+	Sissotrin	0.416835	0.217083	0.0377107	447.126	185.58	HMDB0033990	C05376	Phenylpropanoids and polyketides	Isoflavonoids	Isoflavonoid O-glycosides	24515	17908.1	5321.79	849.837
M408T370	[M+H]+	Sitagliptin	0.186363	1.82112	0.0620544	408.145	370.111	HMDB0015390		Organic acids and derivatives	Carboxylic acids and derivatives	Amino acids, peptides, and analogues	15738.7	7516.65	28662.1	11524.6
M402T380	[M+Na]+	S-lactoylglutathione	0.168546	3.20044	0.29048	402.1	380.171	HMDB0001066	C03451	Organic acids and derivatives	Carboxylic acids and derivatives	Amino acids, peptides, and analogues	6211.96	568.693	19881	27379.6
M473T391	[M+Na]+	Sofalcone	0.199329	0.616887	0.11726	473.197	390.914	HMDB0042013					9336.42	4498.1	5759.51	1239.72
M414T201_1	[M+H]+	Solasodine	0.43873	0.587928	0.0613053	414.32	200.595	HMDB0035282	C10822	Lipids and lipid-like molecules	Steroids and steroid derivatives	Steroidal alkaloids	37687.4	14910.7	22157.5	7013.53
M1033T417	[M+H]+	Solasodine base + o-hex-hex-hex-pen	0.166305	1.58346	0.38772	1032.54	417.387	HMDB0032002		Lipids and lipid-like molecules	Steroids and steroid derivatives	Steroidal glycosides	5268.74	3060.24	8342.83	6969.33
M976T335	[M+H]+	Soyasapogenol a base + o-hexa-hex-hex	0.211006	0.26883	0.0708589	975.516	335.278			Lipids and lipid-like molecules	Prenol lipids	Terpene glycosides	8306.49	6682.59	2233.03	705.141
M930T285	[M+H]+	Soyasapogenol b base + o-hexa-hex-pen	0.206848	0.356354	0.0337021	929.508	284.637			Lipids and lipid-like molecules	Prenol lipids	Terpene glycosides	7419.86	4318.54	2644.09	448.979
M914T275	[M+H]+	Soyasapogenol b base + o-hexa-pen-dhex	0.984733	0.0422409	0.00309904	913.515	275.047	HMDB0034650		Lipids and lipid-like molecules	Prenol lipids	Terpene glycosides	106494	58867.8	4498.39	2003.7
M1092T279	[M+H]+	Soyasapogenol b base + o-hexa-pen-hex, o-hex	0.556485	0.135976	0.00216522	1091.54	279.494			Lipids and lipid-like molecules	Prenol lipids	Terpene glycosides	35923.7	16780.2	4884.75	2413.21
M942T230	[M+H]+	Soyasapogenol e base + o-hexa-hex-dhex	0.230954	3.22614	0.0020467	941.504	230.393	HMDB0039331		Lipids and lipid-like molecules	Prenol lipids	Terpene glycosides	2828.24	1169.27	9124.29	3202.68
M795T382	[M+H]+	Soyasapogenol e base + o-hex-hexa	0.299035	3.00158	0.162839	795.471	382.351			Lipids and lipid-like molecules	Prenol lipids	Terpene glycosides	6286.77	3420.35	18870.2	18360.6
M960T297	[M+H]+	Soyasaponin ba	0.814548	0.0678957	0.0061017	959.521	296.748			Lipids and lipid-like molecules	Prenol lipids	Terpene glycosides	77679	46701.2	5274.07	2437.88
M146T337	[M+H]+	Spermidine	0.282231	0.30433	0.00306633	146.022	336.748	HMDB0001257	C00315	Organic nitrogen compounds	Organonitrogen compounds	Amines	9952.13	2884.07	3028.74	2759.42
M795T39_1	(M+CH3CN+Na)+	Sphingomyelin (d18:1/18:0)	0.638778	2.46564	0.0236501	794.597	38.953	HMDB0001348/HMDB0010168/HMDB0010169/HMDB0011698/HMDB0011699/HMDB0012084/HMDB0012085/HMDB0012087/HMDB0012088/HMDB0012089/HMDB0012090/HMDB0012091/HMDB0012092/HMDB0012093/HMDB0012094/HMDB0012095/HMDB0012096/HMDB0012100/HMDB0012101/HMDB0012102/HMDB0012103/HMDB0012104/HMDB0012105/HMDB0012107/HMDB0013461/HMDB0013462/HMDB0013463/HMDB0013464/HMDB0013465/HMDB0013466/HMDB0013467/HMDB0013468/HMDB0013469	C00550	Lipids and lipid-like molecules	Sphingolipids	Phosphosphingolipids	35112.8	20776.8	86575.6	37832.3
M282T88	[M+H-H2O]+	Sphingosine	3.60753	2.33817	0.115396	282.279	87.8125	HMDB0000252	C00319	Organic nitrogen compounds	Organonitrogen compounds	Amines	2.37561e+06	1.72495e+06	5.55458e+06	3.74461e+06
M283T235	[M+H]+	S,s'-1,3-phenylenebis(1,2-ethanediyl)bisisothiourea	0.374129	2.6571	0.00302443	283.126	234.992		C05999				11714.9	5697.42	31127.7	9604.99
M144T275_2	[M+H]+	Stachydrine	0.570829	2.78748	0.0451523	144.101	275.312	HMDB0004827	C10172	Organic acids and derivatives	Carboxylic acids and derivatives	Amino acids, peptides, and analogues	35061.8	13632.8	97734	59708
M284T594	[M+H]+	Stearamide	0.144313	0.821264	0.50996	284.294	593.768	HMDB0034146	C13846	Organic acids and derivatives	Carboximidic acids and derivatives	Carboximidic acids	11470.6	6507.21	9420.42	1635.4
M294T38	(M+NH4)+	Stearidonic Acid	1.25462	0.787117	0.592946	294.243	38.192						523646	378851	412171	245459
M428T174	[M+H]+	Stearoylcarnitine	0.246757	1.36255	0.166185	428.372	173.528	HMDB0000848		Lipids and lipid-like molecules	Fatty Acyls	Fatty acid esters	129362	56709.9	176262	41411.9
M328T123	[M+H]+	Stearoyl ethanolamide	0.406244	5.03543	7.0226e-05	328.32	122.974	HMDB0013078		Organic nitrogen compounds	Organonitrogen compounds	Amines	4704	1292.11	23686.7	6415.93
M827T466	[M+Na]+	Stevioside	0.112581	0.900237	0.744507	827.372	466.382		C09189	Lipids and lipid-like molecules	Prenol lipids	Terpene glycosides	5838.33	2818.95	5255.88	2676.46
M531T316	[M+H]+	Strictosidine	0.353469	0.235055	0.0643289	531.234	315.869		C03470	Lipids and lipid-like molecules	Prenol lipids	Terpene glycosides	22620.3	18590.5	5317.01	902.415
M517T489	[M+H]+	Strictosidinic acid	0.138325	0.790753	0.167983	517.233	489.155			Lipids and lipid-like molecules	Prenol lipids	Terpene glycosides	5310.14	935.663	4199	1385
M323T154_1	[M+H-CH6O4]+	Strophantidin	0.354777	2.69959	0.0287408	323.211	154.144		C19988	Lipids and lipid-like molecules	Steroids and steroid derivatives	Steroid lactones	9871.33	5867.1	26648.5	13475.5
M254T388	[M+Na]+	Suberylglycine	0.118361	0.868582	0.786998	254.077	388.001	HMDB0000953		Organic acids and derivatives	Carboxylic acids and derivatives	Amino acids, peptides, and analogues	10489.5	8202.56	9111	7486.15
M387T410	[M+H]+	Sufentanyl	0.635737	0.28577	0.00488502	387.222	409.944	HMDB0014846	C08022	Benzenoids	Benzene and substituted derivatives	Anilides	51454.3	22445	14704.1	4313.65
M311T322_1	[M+H]+	Sulfadoxin	0.263878	3.007	0.0562639	311.057	322.014	HMDB0015413	C07630	Benzenoids	Benzene and substituted derivatives	Benzenesulfonamides	4881.96	3654.9	14680.1	9470
M116T34	[M+H-C3H5ClS]+	Sulfallate	0.296956	0.619545	0.361037	116.052	34.0545		C19096	Organic acids and derivatives	Dithiocarbamic acids and derivatives	Dithiocarbamic acid esters	34420.4	23476	21324.9	19614.5
M254T413	[M+H]+	Sulfamethoxazole	0.230188	0.542929	0.154867	254.066	412.782	HMDB0015150	C07315	Benzenoids	Benzene and substituted derivatives	Benzenesulfonamides	15187.1	6438.46	8245.49	7764.65
M336T368	[M+H]+	Sulfanitran	0.153507	1.52453	0.152768	336.066	368.352			Benzenoids	Benzene and substituted derivatives	Sulfanilides	5813.03	3550.58	8862.12	2608.26
M504T279	[M-H+2Na]+	Sulfosuccinimidyl oleate	0.0895503	1.19568	0.523036	504.209	279.057			Organoheterocyclic compounds	Pyrrolidines	Pyrrolidones	7088.68	2719	8475.82	3817.25
M271T222	[M+H]+	Sulfuretin	0.396473	0.372552	0.162025	271.06	222.425		C08730				32240.2	29550.7	12011.2	4934.78
M448T395	[M+H-H2O]+	Sulprostone	0.489076	0.330039	0.0232984	448.193	395.154			Lipids and lipid-like molecules	Fatty Acyls	Eicosanoids	33871.6	18460.7	11178.9	4367.37
M351T401	[M+H]+	Sumithrin	0.251981	0.780448	0.539564	351.19	400.78		C14387	Lipids and lipid-like molecules	Fatty Acyls	Fatty acid esters	41046.7	24932.9	32034.8	19616.2
M156T251	[M+H-H2O]+	Swainsonine	0.220065	1.73517	0.0127381	156.112	250.504		C10173				16875.6	6517.29	29282	6442.55
M381T426	[M+Na]+	Sweroside	0.522033	0.233948	9.22987e-05	381.099	426.047		C17071	Organic oxygen compounds	Organooxygen compounds	Carbohydrates and carbohydrate conjugates	31457.9	8519.8	7359.53	1100.62
M393T316	[M+H-3H2O]+	Swertisin	0.270963	2.52935	0.0828876	393.094	316.423		C17835	Phenylpropanoids and polyketides	Flavonoids	Flavonoid glycosides	10227.1	5353.94	25868	17345
M509T369	[M+H]+	Syringetin 3-galactoside	0.604685	0.522431	0.143797	509.147	369.495			Phenylpropanoids and polyketides	Flavonoids	Flavonoid glycosides	96198.2	46347.6	50257	45240.1
M667T402	[M+H]+	Syrosingopine	0.122077	0.970314	0.866352	667.303	402.349						9084.09	3309.25	8814.42	1115.32
M489T232	[M+Na]+	T 2 toxin	0.00845928	1.13914	0.604899	489.234	231.972		C09738	Organic acids and derivatives	Carboxylic acids and derivatives	Tricarboxylic acids and derivatives	14293.5	7121.06	16282.4	4313.02
M563T250_2	[M+H]+	Tandutinib	0.549379	0.475076	0.011926	563.335	249.983			Organoheterocyclic compounds	Diazinanes	Piperazines	48658.1	15352	23116.3	10552.8
M381T196	[M+H-H2O]+	Taprostene (free acid)	0.224161	0.805276	0.386658	381.184	196.17			Benzenoids	Benzene and substituted derivatives	Benzoic acids and derivatives	22525.4	7425.44	18139.1	7890.88
M500T158	[M+H]+	Taurodeoxycholic acid	0.732615	2.23722	0.0755819	500.303	158.478	HMDB0000896	C05463	Lipids and lipid-like molecules	Steroids and steroid derivatives	Bile acids, alcohols and derivatives	90705.8	41894.6	202929	119455
M498T121	[M-H2O+H]+	Taurohyocholic acid	0.531406	2.6575	0.0357658	498.287	120.717			Lipids and lipid-like molecules	Steroids and steroid derivatives	Bile acids, alcohols and derivatives	29835.3	9073.15	79287.3	44691
M704T500	[M+NH4]+	Taxinine m	0.250547	0.58703	0.0725551	704.27	500.171			Organic acids and derivatives	Carboxylic acids and derivatives	Pentacarboxylic acids and derivatives	12394.3	5316.25	7275.85	2064.74
M272T362	[M+H]+	Taxol side chain diol	0.123532	0.864683	0.615749	272.113	362.295						13068.7	5211.05	11300.2	5579.22
M324T36	[M+H]+	Tazarotenic acid	0.140368	0.726193	0.506846	324.122	36.246	HMDB0060619	C21518				10965.7	9066.36	7963.24	3593.34
M485T371	[M+Na]+	Tectoridin	0.392947	0.148086	0.000377108	485.129	371.447		C10533	Phenylpropanoids and polyketides	Isoflavonoids	Isoflavonoid O-glycosides	15987.3	5787.59	2367.5	492.774
M483T392	[M+Li]+	Temazepam glucuronide	0.214333	0.284078	0.0613898	483.094	391.698			Organic oxygen compounds	Organooxygen compounds	Carbohydrates and carbohydrate conjugates	7442.25	5631.55	2114.18	519.424
M415T147	[M+H]+	Tentoxin	0.234247	0.637268	0.0975222	415.237	147.383		C08441	Organic acids and derivatives	Carboxylic acids and derivatives	Amino acids, peptides, and analogues	13081	5273.67	8336.13	2425.45
M250T278	[M+H-C3H5ClO]+	Tepraloxydim	0.816817	15.7326	0.0104679	250.163	278.123		C18540	Organic oxygen compounds	Organooxygen compounds	Carbonyl compounds	5302.7	2549.17	83425.2	55532.4
M472T171	[M+H]+	Terfenadine	0.485793	0.553514	0.125048	472.341	171.377	HMDB0014486	C07463	Benzenoids	Benzene and substituted derivatives	Diphenylmethanes	46195.3	25305.9	25569.8	10887.9
M437T283	[M+H]+	Termitomycamide b	0.480919	0.291248	0.0447418	437.299	282.807			Organoheterocyclic compounds	Indoles and derivatives	Indoles	36451.2	24982.7	10616.4	3203.3
M607T302	[M+Na]+	Terragine e	0.263216	2.54627	0.0188262	607.357	302.428						7516.58	2219.87	19139.3	9015.81
M445T270	[M+H]+	Tetracycline	0.2693	0.492465	0.00524184	445.178	269.67	HMDB0014897	C06570				12127.3	3754.19	5972.25	954.436
M423T277_2	[M+H]+	Tetradecanamide, n-[(1r,2r)-2-hydroxy-1-(hydroxymethyl)-2-(4-nitrophenyl)ethyl]-	0.520022	5.05674	0.0175321	423.273	276.685			Benzenoids	Benzene and substituted derivatives	Nitrobenzenes	8809.7	3733.33	44548.3	27884.6
M446T431	[M+H]+	Tetrahydrofolate	0.284384	0.664054	0.24211	446.165	431.168	HMDB0001846	C00101	Organic acids and derivatives	Carboxylic acids and derivatives	Amino acids, peptides, and analogues	21811.7	9632.21	14484.1	8993.85
M483T421	[2M+H]+	Tetrahydro-l-biopterin	0.945473	0.207293	0.000839449	483.244	420.685	HMDB0059658	C20264	Organoheterocyclic compounds	Pteridines and derivatives	Pterins and derivatives	101285	37902.9	20995.7	4632.79
M290T286	[M+H]+	Tetrahydropiperine	0.576729	3.10753	0.075643	290.173	285.688						23059.9	9666.34	71659.3	53975.5
M286T367	[M+H-CH2O2]+	Tetramethrin	0.187829	1.40137	0.324052	286.175	366.817		C18373	Organoheterocyclic compounds	Isoindoles and derivatives	Isoindolines	22653.2	7207.51	31745.6	18227.9
M623T294	[M+H]+	Tetrandrine	0.189591	2.10404	0.00801208	623.3	294.271		C09654				5052.25	1964.02	10630.1	3229.04
M293T402	[M+H-H2O]+	Tetranorprostaglandin j2	0.382925	0.637197	0.241923	293.149	402.359			Organic acids and derivatives	Keto acids and derivatives	Medium-chain keto acids and derivatives	28262.7	12296.7	18008.9	13732.3
M775T506	[M+H+K]2+	Tfplnh	0.180718	0.642132	0.0697511	775.286	506.376			Organic oxygen compounds	Organooxygen compounds	Carbohydrates and carbohydrate conjugates	7062.98	2573.47	4535.36	1060.91
M439T483	[M+H]+	Thaxtomin a	0.432545	0.43341	0.000101232	439.151	482.569			Organic acids and derivatives	Carboxylic acids and derivatives	Amino acids, peptides, and analogues	29487.9	5774.74	12780.4	1715.13
M219T361	(M-H+2Na)+	Theanine	0.239778	0.459533	0.0537575	219.069	361.397						10240	3363.52	4705.63	4555.72
M201T167	[M-H2O+H]+	Thiofanox	0.261999	0.743148	0.362728	201.086	166.552		C18652	Organic nitrogen compounds	Organonitrogen compounds	Oxime carbamates	21403	10319.4	15905.6	7723.46
M446T251	[M+Na]+	Thiomiltefosine	0.161698	0.963586	0.883446	446.308	250.531			Organic nitrogen compounds	Organonitrogen compounds	Quaternary ammonium salts	22754.5	9887.11	21925.9	7349.81
M160T154	[M+2H]2+	Thr-Ala-Lys	0.215295	0.477617	0.198584	160.121	154.316			Organic acids and derivatives	Carboxylic acids and derivatives	Amino acids, peptides, and analogues	10465.2	8244.99	4998.35	3292.45
M276T404	[M+H]+	Thr-Arg	0.657727	2.93502	0.0717271	276.165	404.389			Organic acids and derivatives	Carboxylic acids and derivatives	Amino acids, peptides, and analogues	28778.8	8521.74	84466.5	61246.2
M362T451	[M+H]+	Thr-Asn-Lys	0.299093	1.62446	0.172047	362.201	451.051			Organic acids and derivatives	Carboxylic acids and derivatives	Amino acids, peptides, and analogues	22300.7	11613.8	36226.6	17698.6
M363T459_1	[M+H]+	Thr-Asp-Lys	0.180156	0.945466	0.80947	363.174	458.915			Organic acids and derivatives	Carboxylic acids and derivatives	Amino acids, peptides, and analogues	20665.1	6676.98	19538.2	7682.23
M379T434	[M+H]+	Thr-Cys-Arg	0.68222	0.25355	0.00580784	379.181	434.244			Organic acids and derivatives	Carboxylic acids and derivatives	Amino acids, peptides, and analogues	65819.2	29938.3	16688.4	9680.18
M404T267	[M+H]+	Thr-Gln-Arg	0.36039	0.549096	0.0879715	404.209	267.066			Organic acids and derivatives	Carboxylic acids and derivatives	Amino acids, peptides, and analogues	29623.7	15124	16266.3	4565.31
M361T369	[M+H]+	Thr-Leu-Lys	0.582647	7.68022	0.069843	361.243	369.219			Organic acids and derivatives	Carboxylic acids and derivatives	Amino acids, peptides, and analogues	7409.52	2312.79	56906.8	54481.6
M248T435	[M+H]+	Thr-Lys	0.659846	11.5813	0.0183063	248.159	434.955			Organic acids and derivatives	Carboxylic acids and derivatives	Amino acids, peptides, and analogues	5016.27	2055.18	58094.8	42107.1
M251T325	(M+H)+	Thr-Met	0.254394	0.657861	0.0781625	251.1	324.989						15257.9	4208.49	10037.6	4205
M267T250	[M+H]+	Thr-Phe	0.59781	0.348775	0.0438387	267.132	249.522			Organic acids and derivatives	Carboxylic acids and derivatives	Amino acids, peptides, and analogues	59524.2	36936.3	20760.5	7009.5
M306T241_1	[M+H]+	Thr-Trp	0.494679	3.8676	0.0963064	306.145	241.478			Organic acids and derivatives	Carboxylic acids and derivatives	Amino acids, peptides, and analogues	15881.4	2280.68	61422.8	55433.4
M434T413	[M+H]+	Thr-Trp-Lys	0.286812	4.2472	0.0508499	434.258	412.693			Organic acids and derivatives	Carboxylic acids and derivatives	Amino acids, peptides, and analogues	3397.22	1037	14428.7	11071.9
M411T460_2	[M+H]+	Thr-Tyr-Lys	0.296791	0.698826	0.256962	411.222	459.575			Organic acids and derivatives	Carboxylic acids and derivatives	Amino acids, peptides, and analogues	28678.4	15836.9	20041.2	2693.38
M347T389	[M+H]+	Thr-Val-Lys	0.991212	4.91989	0.053846	347.228	389.431			Organic acids and derivatives	Carboxylic acids and derivatives	Amino acids, peptides, and analogues	28610.8	8703.54	140762	114475
M127T102_2	[M+H]+	Thymine	2.54553	1.9698	0.127504	127.05	101.628	HMDB0000262	C00178	Organoheterocyclic compounds	Diazines	Pyrimidines and pyrimidine derivatives	1.39346e+06	615143	2.74483e+06	1.71098e+06
M346T356	[M+H-NH3]+	Thyrotropin-releasing hormone	0.375302	3.69254	0.00986701	346.164	356.188	HMDB0060080	C03958	Organic acids and derivatives	Carboxylic acids and derivatives	Amino acids, peptides, and analogues	8032.33	1960.76	29659.7	15094.4
M494T195	[M+H]+	Tiamulin	0.799315	2.02289	0.0629644	494.345	195.38		C12065	Lipids and lipid-like molecules	Prenol lipids	Diterpenoids	137656	97963.2	278462	114298
M416T199	[M+H]+	Tomatidin	0.293422	0.916982	0.638623	416.334	199.318		C10826	Lipids and lipid-like molecules	Steroids and steroid derivatives	Steroidal alkaloids	35864.9	11038.4	32887.5	8195.05
M545T298_2	[M+Na]+	Tonantzitlolone b	0.430646	0.348102	0.015106	545.29	298.335			Lipids and lipid-like molecules	Fatty Acyls	Fatty acid esters	28167.8	12960.1	9805.29	5362.61
M597T30	[M+Na]+	Toosendanin	0.0995316	1.56911	0.128803	597.245	29.503			Lipids and lipid-like molecules	Prenol lipids	Triterpenoids	2563.62	1582.65	4022.62	1173.98
M362T166	[M+Na]+	Topiramate	0.0930281	1.08905	0.827169	362.068	165.737	HMDB0005034	C07502	Organoheterocyclic compounds	Dioxolopyrans		5551.66	2731.06	6046.04	4107.16
M147T39	[M+H-H2O]+	Trans-2-hydroxycinnamic acid	0.528925	0.804929	0.193586	147.063	38.8825	HMDB0002641	C01772	Phenylpropanoids and polyketides	Cinnamic acids and derivatives	Hydroxycinnamic acids and derivatives	93449.6	16606.4	75220.2	24073.9
M158T45	[M+H]+	Trans-4-(aminomethyl)cyclohexanecarboxylic acid	0.0989855	1.62072	0.214554	158.116	44.939	HMDB0014447	C12535	Organic acids and derivatives	Carboxylic acids and derivatives	Amino acids, peptides, and analogues	25607.4	12500.7	41502.3	23726.5
M131T188	[M+H-H2O]+	Trans-cinnamic acid	0.0230595	1.28789	0.198246	131.048	188.219	HMDB0000930	C00423	Phenylpropanoids and polyketides	Cinnamic acids and derivatives	Cinnamic acids	2299.69	846.458	2961.75	661.52
M311T243	[M+H-H2O]+	Trans-crocetin	0.247333	2.0152	0.0375494	311.18	242.563		C08588	Lipids and lipid-like molecules	Prenol lipids	Diterpenoids	11836.7	4781.87	23853.4	10142.2
M143T45	[M+H]+	Trans,trans-muconic acid	0.227148	0.155065	0.0209368	143.033	45.498	HMDB0002349		Lipids and lipid-like molecules	Fatty Acyls	Fatty acids and conjugates	6659.81	4581.67	1032.7	375.789
M265T62	(M+H-H2O)+	trans-Vaccenic acid	0.340089	0.811202	0.460864	265.252	62.0305	HMDB0003231	C08367	Lipids and lipid-like molecules	Fatty Acyls	Fatty acids and conjugates	104749	57441.2	84972.8	5049.41
M136T228	[M+H-C5H8O]+	Trans-zeatin	0.197618	1.26234	0.508907	136.075	227.558	HMDB0012204	C00371	Organoheterocyclic compounds	Imidazopyrimidines	Purines and purine derivatives	18294.8	9813.1	23094.4	12213.3
M360T393	[M+NH4]+	Trehalose	0.427194	1.05639	0.880656	360.15	393.081	HMDB0000975	C01083	Organic oxygen compounds	Organooxygen compounds	Carbohydrates and carbohydrate conjugates	574607	383964	607008	271733
M208T116	[M+H]+	Triacsin c	0.280533	1.53898	0.157687	208.169	115.903			Organic nitrogen compounds	Organonitrogen compounds	Organic nitroso compounds	46884.2	34687.6	72153.8	12868
M339T415	[M+H-C3H9FO2]+	Triamcinolone acetonide	0.081196	1.08826	0.729581	339.155	415.15		C08183	Lipids and lipid-like molecules	Steroids and steroid derivatives	Hydroxysteroids	53209.5	20367.1	57905.7	21391.6
M479T382	[M+H]+	Triamcinolone diacetate	0.323155	0.422556	0.0409228	479.21	382.198	HMDB0139638	C08184	Lipids and lipid-like molecules	Steroids and steroid derivatives	Pregnane steroids	18364.5	10017.8	7760.01	1345.48
M286T247	[M+H-H2O]+	Tribenzylamine n-oxide	0.330219	2.62386	0.0129162	286.176	247.309						8955.02	4418.61	23496.7	9822.18
M533T40_2	[2M+H]+	Tributyl phosphate	0.337794	1.9865	0.0102932	533.324	39.877		C14439	Organic acids and derivatives	Organic phosphoric acids and derivatives	Phosphate esters	20221	8379.82	40169	11402
M315T424	[M+H-H2O]+	Trichothecine	0.328471	1.66186	0.154524	315.156	424.215		C09742	Lipids and lipid-like molecules	Prenol lipids	Sesquiterpenoids	20672.6	8471.33	34354.9	17966.5
M398T120	[M+H]+	Tricosanoyl ethanolamide	0.0670965	0.969948	0.895376	398.376	120.234			Organic nitrogen compounds	Organonitrogen compounds	Amines	6616.33	2869.48	6417.5	1621.78
M213T294	(M+CH3CN+Na)+	Triethanolamine	0.7501	0.413702	0.00941117	213.122	293.921	HMDB0032538	C06771	Organic nitrogen compounds	Organonitrogen compounds	Amines	85447.9	30480	35350	17106.1
M151T65	[M+H]+	Triethylene glycol	0.283904	0.942526	0.830685	151.095	64.919			Organic oxygen compounds	Organooxygen compounds	Ethers	73259.1	39013.7	69048.6	17830.1
M183T385_2	[M+H]+	Triethyl phosphate	0.654262	0.530584	0.0703915	183.083	385.01			Organic acids and derivatives	Organic phosphoric acids and derivatives	Phosphate esters	83850.5	39428.9	44489.8	18288
M408T298	[M+H]+	Trifluoroperazine	0.51222	0.349819	0.0667365	408.185	298.03	HMDB0014969	C07168	Organoheterocyclic compounds	Benzothiazines	Phenothiazines	44543.3	31393.2	15582.1	2395.03
M353T424	[M+H]+	Triflupromazine	0.308311	0.542809	0.0524572	353.106	423.537	HMDB0014650		Organoheterocyclic compounds	Benzothiazines	Phenothiazines	19344.4	5996.31	10500.3	6697.86
M138T290_2	[M+H]+	Trigonelline	0.987045	0.655759	0.261085	138.054	289.933	HMDB0000875	C01004	Alkaloids and derivatives			210296	111518	137903	77657.6
M599T405	[M+Na]+	Trillin	0.0621429	1.0404	0.871351	599.345	404.602		C20709	Lipids and lipid-like molecules	Steroids and steroid derivatives	Steroidal glycosides	8552.9	3900.96	8898.42	2530.78
M312T234	[M+H-H2O]+	Trilostane	0.586691	4.45053	0.0338194	312.194	233.698		C12580	Lipids and lipid-like molecules	Steroids and steroid derivatives	Estrane steroids	12402.5	4831.47	55197.6	38637.8
M76T335	[M+H]+	Trimethylamine n-oxide	0.927029	0.0290606	0.0458623	76.0752	334.616	HMDB0000925	C01104	Organic nitrogen compounds	Organonitrogen compounds	Aminoxides	106455	101392	3093.64	2066.59
M457T429	[2M+H]+	Trioxsalen	0.260691	0.807198	0.277997	457.161	429.006	HMDB0015575	C09314	Phenylpropanoids and polyketides	Coumarins and derivatives	Furanocoumarins	25639.1	9221.15	20695.8	2793.61
M421T257_2	[M+Na]+	Tris(2-butoxyethyl) phosphate	0.263558	1.31766	0.401919	421.241	257.012		C14446	Organic acids and derivatives	Organic phosphoric acids and derivatives	Phosphate esters	27501.9	16204.8	36238.1	15343.6
M181T322_2	[M+2H]2+	Trp-Arg	0.216846	0.801091	0.32785	181.096	322.125			Organic acids and derivatives	Carboxylic acids and derivatives	Amino acids, peptides, and analogues	14440.4	4214.99	11568	4605.82
M517T239	[M+H]+	Trp-Arg-Arg	0.235465	2.3521	0.128079	517.278	239.19			Organic acids and derivatives	Carboxylic acids and derivatives	Amino acids, peptides, and analogues	12705.7	4018.65	29885	22801.8
M475T478_2	[M+H]+	Trp-Asn-Arg	0.116714	1.30497	0.293715	475.224	478.407			Organic acids and derivatives	Carboxylic acids and derivatives	Amino acids, peptides, and analogues	8731.94	3777.13	11394.9	3821.67
M447T500	[M+H]+	Trp-Asn-Lys	0.0276818	1.17865	0.176997	447.237	500.421			Organic acids and derivatives	Carboxylic acids and derivatives	Amino acids, peptides, and analogues	4136.61	734.908	4875.6	868.375
M366T376_1	[M+H]+	Trp(dioxidation)-Glu	0.377284	0.721031	0.353912	366.138	375.648			Organic acids and derivatives	Carboxylic acids and derivatives	Amino acids, peptides, and analogues	52641.5	23446.6	37956.2	24315.9
M461T405_2	[M+H]+	Trp-Gln-Lys	0.336425	0.639855	0.136427	461.237	404.8			Organic acids and derivatives	Carboxylic acids and derivatives	Amino acids, peptides, and analogues	29853.9	12976	19102.2	7212.73
M498T472	[M+H]+	Trp-His-Arg	0.178487	0.801724	0.595067	498.253	472.483			Organic acids and derivatives	Carboxylic acids and derivatives	Amino acids, peptides, and analogues	25633.6	19904.2	20551.1	5691.91
M470T261	[M+H]+	Trp-His-Lys	0.238348	2.1388	0.0992643	470.264	261.177			Organic acids and derivatives	Carboxylic acids and derivatives	Amino acids, peptides, and analogues	13939	8019.63	29812.7	17813
M302T253_1	[M+H]+	Trp-Pro	0.61758	3.82545	0.00464824	302.149	253.223			Organic acids and derivatives	Carboxylic acids and derivatives	Amino acids, peptides, and analogues	16549.7	4676.61	63310.1	28459.5
M430T246	[M+H]+	Trp-Pro-Lys	0.567098	0.583184	0.177911	430.23	246.127			Organic acids and derivatives	Carboxylic acids and derivatives	Amino acids, peptides, and analogues	71875.3	36757.7	41916.5	28030.8
M292T327	[M+H]+	Trp-Ser	0.0924363	1.54069	0.0178861	292.151	327.269			Organic acids and derivatives	Carboxylic acids and derivatives	Amino acids, peptides, and analogues	9701.56	3309.13	14947.1	2498.27
M420T469_2	[M+H]+	Trp-Ser-Lys	0.202786	0.84062	0.601692	420.242	469.465			Organic acids and derivatives	Carboxylic acids and derivatives	Amino acids, peptides, and analogues	12841.1	7484.01	10794.5	4010.35
M547T159	[M+H]+	Trp-Trp-Arg	0.236816	1.83615	0.0498507	547.302	158.776			Organic acids and derivatives	Carboxylic acids and derivatives	Amino acids, peptides, and analogues	17552.3	5914.93	32228.7	13476
M368T452	[M+H]+	Trp-Tyr	0.14456	1.02416	0.870709	368.147	452.043			Organic acids and derivatives	Carboxylic acids and derivatives	Amino acids, peptides, and analogues	16425.6	4433.43	16822.5	2929.91
M432T373	[M+H]+	Trp-Val-Lys	0.170967	1.25515	0.581168	432.258	373.291			Organic acids and derivatives	Carboxylic acids and derivatives	Amino acids, peptides, and analogues	12748.7	5067.12	16001.5	11707.9
M161T213	(M+H)+	Tryptamine	0.067363	1.5463	0.0296302	161.11	213.02	HMDB0000303	C00398				4745.85	963.379	7338.49	2074.38
M722T333	[M+H]+	Tubacin	0.398224	0.254389	0.10299	722.312	333.157			Organoheterocyclic compounds	Azoles	Oxazoles	24631	22807.7	6265.86	1887.93
M376T250	[M+H]+	Tuberostemonine	0.382917	0.313274	0.00784697	376.267	249.691			Alkaloids and derivatives	Stemona alkaloids	Stemoamide-type alkaloids	20691	9496.73	6481.94	1347.39
M443T34	[M+H-3H2O]+	Turkesterone	0.91816	4.08464	8.81015e-05	443.269	34.038			Lipids and lipid-like molecules	Steroids and steroid derivatives	Bile acids, alcohols and derivatives	31152.2	24925	127245	23212.8
M454T298	(M+CH3COO+2H)+	(-)-Tylocrebrine	0.205336	0.75714	0.45128	454.232	297.575						23142	15197.4	17521.7	5105.93
M314T294	(M+NH4)+	Tyr-Asp	0.236517	1.13575	0.750147	314.141	294.178						15314.4	9479.73	17393.3	10572.4
M295T130	[M+H]+	Tyr-Ile	0.1319	0.971503	0.902446	295.143	130.355			Organic acids and derivatives	Carboxylic acids and derivatives	Amino acids, peptides, and analogues	14725.7	6366.01	14306	3896.57
M295T105	[M+H]+	Tyr-Leu	0.737006	3.25872	0.0404716	295.163	105.359			Organic acids and derivatives	Carboxylic acids and derivatives	Amino acids, peptides, and analogues	39189.4	13311.8	127707	83079
M311T62	(M+H-H2O)+	Tyr-Phe	0.485483	5.66775	0.0623366	311.139	61.505						7579.84	2588.02	42960.6	37628.9
M206T398	[M+2H]2+	Tyr-Thr-Lys	0.604742	0.412846	0.00130201	206.101	398.132			Organic acids and derivatives	Carboxylic acids and derivatives	Amino acids, peptides, and analogues	51607.7	14916.1	21306	3594.43
M404T190	[M+H]+	Undecanamide, n-cyclopropyl-11-(3-hydroxy-5-pentylphenoxy)-	0.616326	3.40868	0.000491332	404.325	190.133						19199.5	9484.55	65445	18098.1
M365T242_2	[M+H-H2O]+	Unoprostone	0.304622	0.85868	0.755779	365.278	241.575			Lipids and lipid-like molecules	Fatty Acyls	Eicosanoids	22597.8	17687.6	19404.3	13641.1
M121T296	(M+H-H2O)+	Urocanic acid	0.923685	5.79554	0.00159943	121.039	296.241	HMDB0000301/HMDB0034174	C00785	Organoheterocyclic compounds	Azoles	Imidazoles	20678.2	11288.7	119841	50503.9
M831T527	[M+H]+	Uroporphyrin i	0.176036	0.282917	0.00181118	831.259	526.816	HMDB0000936	C05767	Organoheterocyclic compounds	Tetrapyrroles and derivatives	Porphyrins	3807.72	1446.34	1077.27	123.345
M839T41	[M+Na]+	Utilin	0.251127	0.397565	0.0172814	839.309	41.451			Lipids and lipid-like molecules	Prenol lipids	Triterpenoids	10454.1	4679.32	4156.2	1593.2
M189T261_2	[M+H]+	Val-Ala	0.591444	1.82311	0.266578	189.123	260.892			Organic acids and derivatives	Carboxylic acids and derivatives	Amino acids, peptides, and analogues	42243.8	35776.4	77014.9	55553.8
M274T361	[M+H]+	Val-Arg	0.988398	6.62736	0.0451657	274.186	361.31			Organic acids and derivatives	Carboxylic acids and derivatives	Amino acids, peptides, and analogues	24693.8	13587.7	163655	135124
M389T130	[M+H]+	Val-Asp-Arg	0.371567	0.989763	0.976262	389.222	129.75			Organic acids and derivatives	Carboxylic acids and derivatives	Amino acids, peptides, and analogues	38865.6	20163.5	38467.7	21068.4
M269T385	(M+Na)+	Val-Glu	0.16079	1.26611	0.626967	269.111	385.251						52294.5	26460.7	66210.6	56142.1
M188T287	[M+2H]2+	Val-Glu-Lys	0.114384	0.900872	0.828456	188.091	287.374			Organic acids and derivatives	Carboxylic acids and derivatives	Amino acids, peptides, and analogues	17444.9	14080.5	15715.7	10195.4
M520T499	[M+Na]+	Validamycin a	0.16849	0.742572	0.333127	520.222	498.503		C12112	Organic oxygen compounds	Organooxygen compounds	Carbohydrates and carbohydrate conjugates	11246.7	6142.84	8351.45	1669.48
M215T333	[M+H]+	Val-Pro	0.739748	3.33196	0.0391352	215.138	333.146			Organic acids and derivatives	Carboxylic acids and derivatives	Amino acids, peptides, and analogues	35861	17040.7	119487	76966
M343T405	[M+H]+	Val-Pro-Lys	0.334617	1.75576	0.294488	343.233	405.114			Organic acids and derivatives	Carboxylic acids and derivatives	Amino acids, peptides, and analogues	54064.3	47217.5	94923.9	67753.9
M458T451	[M+Na]+	Valsartan	0.3138	0.867874	0.592005	458.232	450.704	HMDB0014323		Organic acids and derivatives	Carboxylic acids and derivatives	Amino acids, peptides, and analogues	54225.9	24595.5	47061.2	15247.5
M347T321	[M+H]+	Val-Thr-Lys	0.112502	1.10544	0.808288	347.242	320.543			Organic acids and derivatives	Carboxylic acids and derivatives	Amino acids, peptides, and analogues	10456.1	4505.17	11558.6	8809.41
M304T258_2	[M+H]+	Val-Trp	0.839123	7.7316	0.020989	304.186	258.428			Organic acids and derivatives	Carboxylic acids and derivatives	Amino acids, peptides, and analogues	14272.1	12584.6	110346	77514.1
M281T224_1	[M+H]+	Val-Tyr	0.681798	3.58012	0.0335958	281.149	224.284			Organic acids and derivatives	Carboxylic acids and derivatives	Amino acids, peptides, and analogues	22859.4	8575.09	81839.4	52889.9
M174T131	[M+2H]2+	Vatalanib	0.400014	1.91774	0.532798	174.05	131.183			Organoheterocyclic compounds	Diazanaphthalenes	Benzodiazines	58205.9	30562.1	111624	182345
M557T86	[M]+	Vecuronium	0.266078	1.49705	0.246534	557.455	86.099	HMDB0015432	C07553	Lipids and lipid-like molecules	Steroids and steroid derivatives	Steroid esters	49458.6	15941	74041.8	41717
M656T388	[M+H-H2O]+	Veratridine	0.63728	0.231115	0.00364919	656.336	387.959		C06544	Lipids and lipid-like molecules	Steroids and steroid derivatives	Steroidal alkaloids	49432.6	22259.6	11424.6	3486.48
M245T330	[M+H]+	Verruculotoxin	0.470062	2.03456	0.158075	245.149	330.082		C10624	Organic acids and derivatives	Carboxylic acids and derivatives	Amino acids, peptides, and analogues	66151.7	22243.8	134589	97806.6
M355T417	[M+H]+	Vincamine	0.341882	1.74023	0.176096	355.195	416.915		C09251				27316.4	11637.5	47536.7	28793.6
M309T273	[M+H]+	Vincanidine	0.107847	0.971822	0.923802	309.161	272.873						14793.8	6502.97	14376.9	6929.45
M824T423	[M+H]+	Virginiamycin component a	0.054037	1.3535	0.245271	824.34	422.52		C11269	Organic acids and derivatives	Peptidomimetics	Depsipeptides	4445.86	1281.69	6017.46	2542.04
M467T299	[M+H]+	Vitamin k1 2,3-epoxide	0.317521	0.591317	0.198983	467.346	299.348	HMDB0002972	C05849	Lipids and lipid-like molecules	Prenol lipids	Quinone and hydroquinone lipids	24870.5	14452	14706.3	8008.24
M323T114_2	[M+H]+	Vulpinic acid	0.644458	0.398485	0.0044838	323.091	114.474			Organoheterocyclic compounds	Dihydrofurans	Furanones	62585.3	19891.4	24939.3	11707.7
M285T155	[M+H]+	Wogonin	0.143416	0.744526	0.484749	285.077	154.939		C10197	Phenylpropanoids and polyketides	Flavonoids	O-methylated flavonoids	15371.8	10920.7	11444.7	5217.2
M461T251	[M+H]+	Wogonoside	0.776192	0.0208272	0.0458273	461.107	250.725			Phenylpropanoids and polyketides	Flavonoids	Flavonoid glycosides	75617.4	72632.3	1574.9	279.443
M429T372	[M+H]+	Wortmannin	0.279604	0.540907	0.120331	429.146	372.326		C15181	Lipids and lipid-like molecules	Steroids and steroid derivatives	Oxasteroids and derivatives	16207	8195.72	8766.45	5368.63
M355T37_1	[M+H]+	Xanthohumol	0.196095	2.0243	0.0957393	355.153	37.462	HMDB0037479	C16417	Phenylpropanoids and polyketides	Linear 1,3-diarylpropanoids	Chalcones and dihydrochalcones	10640.1	7848.83	21538.7	10676.5
M206T179	[M+H]+	Xanthurenic acid	0.172561	1.39373	0.266748	206.048	178.582	HMDB0000881	C02470	Organoheterocyclic compounds	Quinolines and derivatives	Quinoline carboxylic acids	36556.1	19108.5	50949.3	19584.6
M221T228	[M+H]+	Xylazine	0.241001	0.760248	0.438396	221.128	227.643			Benzenoids	Benzene and substituted derivatives	Xylenes	22003	9823.63	16727.7	10821.7
M381T69	[M+H]+	(z)-3-(4-hydroxyphenyl)-n-[4-[[(e)-3-(4-hydroxyphenyl)prop-2-enoyl]amino]butyl]prop-2-enamide	0.326752	2.41111	0.0499905	381.181	68.982			Phenylpropanoids and polyketides	Cinnamic acids and derivatives	Hydroxycinnamic acids and derivatives	20721.7	4747.35	49962.3	28956.6
M348T161	[M+NH4]+	(z)-9,12,13-trihydroxyoctadec-15-enoic acid	0.14084	1.37911	0.368762	348.273	161.013			Lipids and lipid-like molecules	Fatty Acyls	Fatty acids and conjugates	29579.2	15178.5	40792.8	21892.9
M598T430	[M+Na]+	Zafirlukast	0.48868	0.505836	0.0129073	598.208	430.268	HMDB0014689	C07206	Benzenoids	Benzene and substituted derivatives	Benzenesulfonamides	42110	10645.5	21300.7	11142.3
M665T280	[2M+H]+	Zanamivir	0.0257151	1.07919	0.801995	665.275	280.04		C08095	Organic acids and derivatives	Carboxylic acids and derivatives	Carboxylic acid derivatives	6823.33	3403.48	7363.67	3229.32
M119T38	[M+H-C6H12O]+	Zerumbone	1.05078	0.955115	0.691793	119.085	38.122		C20262	Lipids and lipid-like molecules	Prenol lipids	Sesquiterpenoids	564591	121473	539249	67255.1
M607T301_2	[2M+H]+	Zolmitriptan n-oxide	0.304139	3.3354	0.0367275	607.303	300.604			Organoheterocyclic compounds	Indoles and derivatives	Indoles	6024.88	3574.33	20095.4	12560.1
[truncated: 4,755 more rows]

## Sheet: Table 3-2
Supplementary Table 3-2. The comparison of metabolites between COV and GF mice in the colon contents
ID	adduct	Name	VIP	Fold change	p-value	m/z	rt(s)	HMDB	KEGG	SuperClass	Class	SubClass	GF	SD	COV	SD
M277T330_2	[M+H]+	Pyroglu-phe	1.0031	0.0836214	7.71228e-07	277.118	330.047			Organic acids and derivatives	Carboxylic acids and derivatives	Amino acids, peptides, and analogues	116520	21939.2	9743.54	2446.19
M305T379	[M+H]+	3,5,7,3',4'-pentahydroxyflavanone	1.43257	0.114881	2.23061e-06	305.084	379.05	HMDB0125371	C01617	Phenylpropanoids and polyketides	Flavonoids	Flavans	206403	40884.8	23711.9	11212.1
M282T298	[M+H]+	1-methyladenosine	1.11058	0.121061	4.08632e-06	282.119	298.257	HMDB0003331	C02494	Nucleosides, nucleotides, and analogues	Purine nucleosides		139132	30044.6	16843.4	4226.32
M415T160_2	[M+Na]+	3beta,7beta-dihydroxy-5beta-cholan-24-oic acid	1.6372	11.6308	5.53476e-06	415.281	159.569	HMDB0000686	C17662	Lipids and lipid-like molecules	Steroids and steroid derivatives	Bile acids, alcohols and derivatives	19830.6	5148.98	230646	53859.6
M184T326	[M+H]+	M-fluoro-dl-phenylalanine	1.06068	2.74455	2.49377e-05	184.071	325.535			Organic acids and derivatives	Carboxylic acids and derivatives	Amino acids, peptides, and analogues	51996.3	16461.9	142706	22213.9
M473T33_2	[M+H]+	.alpha.-tocopheryl acetate	6.54584	0.0782612	3.03217e-05	473.398	33.445			Lipids and lipid-like molecules	Prenol lipids	Quinone and hydroquinone lipids	4.27363e+06	1.22127e+06	334459	133057
M635T33	[M+NH4]+	1,2-dilinoleoylglycerol	2.14696	0.0909861	3.66941e-05	634.537	33.337			Lipids and lipid-like molecules	Fatty Acyls	Lineolic acids and derivatives	471715	135237	42919.5	20427.7
M375T503_2	[M+H]+	Glu-Ala-Arg	2.37594	0.0288265	4.03711e-05	375.223	502.53			Organic acids and derivatives	Carboxylic acids and derivatives	Amino acids, peptides, and analogues	534013	167182	15393.7	6434.41
M139T296_2	[M+H]+	4-imidazoleacrylic acid	1.98887	3.55944	4.48508e-05	139.05	296.241	HMDB0000301	C00785	Organoheterocyclic compounds	Azoles	Imidazoles	124615	66234.5	443562	80425.4
M439T434_2	[M+Na]+	(2r,3s,4s,5r,6r)-5-[(2s,3r,4r)-3,4-dihydroxy-4-(hydroxymethyl)oxolan-2-yl]oxy-2-(hydroxymethyl)-6-(2-phenylethoxy)oxane-3,4-diol	4.02945	0.0073297	6.24313e-05	439.142	433.845			Organic oxygen compounds	Organooxygen compounds	Carbohydrates and carbohydrate conjugates	1.8855e+06	636168	13820.1	2856.23
M490T33_2	[M+NH4]+	Alpha-tochopheryl acetate	5.97655	0.0825649	7.13584e-05	490.425	33.419	HMDB0034227		Lipids and lipid-like molecules	Prenol lipids	Quinone and hydroquinone lipids	3.63508e+06	1.14658e+06	300130	112058
M347T338	[M+Na]+	Acetohexamide	1.65978	0.133873	8.56456e-05	347.095	337.774	HMDB0014558	C06806	Organic oxygen compounds	Organooxygen compounds	Carbonyl compounds	296918	80196.1	39749.3	42662.6
M80T65	[M+H]+	Pyridine	1.24335	0.105753	0.000100798	80.0488	64.654	HMDB0000926	C00747				163839	52759.8	17326.5	2015.76
M182T251	[M+H]+	Diboa	1.79783	0.128503	0.000107488	182.026	250.661	HMDB0033733	C15770	Organoheterocyclic compounds	Benzoxazines	Benzoxazinones	332300	101804	42701.4	26488.1
M413T130	[M+Na]+	Palmitoyl 3-carbacyclic phosphatidic acid	2.18693	23.0953	0.000117833	413.266	130.093			Lipids and lipid-like molecules	Fatty Acyls	Fatty acid esters	16194.3	4825.65	374012	131375
M287T30	[M+H]+	Datiscetin	1.51621	0.0461008	0.000140464	287.054	30.252		C10036	Phenylpropanoids and polyketides	Flavonoids	Flavones	223562	79997.5	10306.4	3806.49
M432T228	[M+H]+	Arg-Thr-Arg	1.40877	10.7869	0.000182497	432.28	228.368			Organic acids and derivatives	Carboxylic acids and derivatives	Amino acids, peptides, and analogues	17523.9	7642.79	189030	66132.1
M363T361	[M+H-C6H15O4N]+	Daunorubicin	2.06825	0.0529512	0.000189972	363.089	361.041	HMDB0014832	C01907				436175	161105	23096	4317.79
M179T529	[M+2H]2+	Pro-Ile-Lys	1.6238	0.0455097	0.000196504	179.127	528.58			Organic acids and derivatives	Carboxylic acids and derivatives	Amino acids, peptides, and analogues	262139	97707.4	11929.9	8081.04
M497T421	[2M+H]+	Dapsone	1.16807	3.21553	0.000240323	497.147	420.776	HMDB0014395	C07666	Benzenoids	Benzene and substituted derivatives	Benzenesulfonyl compounds	60658.2	19792.4	195049	50281
M123T64_2	[M+H]+	Niacinamide	7.18361	0.0137366	0.000246387	123.054	63.944	HMDB0001406	C00153	Organoheterocyclic compounds	Pyridines and derivatives	Pyridinecarboxylic acids and derivatives	5.09578e+06	2.02685e+06	69998.6	42897.4
M70T315	(M+H-2H2O)+	2-Amino-2-methyl-1,3-propanediol	3.03848	0.149081	0.000296668	70.0649	314.893						1.10205e+06	384913	164295	44741.1
M245T362	[M+H]+	Palythine	4.16687	7.82417	0.000340727	245.113	362.322			Organic acids and derivatives	Carboxylic acids and derivatives	Amino acids, peptides, and analogues	206949	51053.5	1.61921e+06	592081
M301T32	[M+H]+	Tectorigenin	2.33924	0.0175148	0.000344258	301.07	31.5075	HMDB0042024	C10534	Phenylpropanoids and polyketides	Isoflavonoids	Isoflav-2-enes	538084	222747	9424.46	2617.52
[truncated: 6,729 more rows]

## Sheet: Table 3-3
Supplementary Table 3-3. The comparison of metabolites between SPF and GF mice in the colon contents
[truncated: 6,754 more rows]

[truncated: 6 more sheets: Table 3-4, Table 3-5, Table 3-6, Table 3-7, Table 3-8, Table 3-9]
