# Supplementary material for: Gut microbiota-mediated betaine regulates skeletal muscle fiber type transition by affecting m6A RNA methylation and Myh7 expression
Source: Gut Microbes. 2025 Aug 18;17(1):2545434. doi: 10.1080/19490976.2025.2545434 (PMC12363516; doi:10.1080/19490976.2025.2545434)
Supplement: Supplementary Tables.zip [file KGMI_A_2545434_SM9027.zip › Supplementary Tables/Supplementary Table 4 Alpha diversity of gut microbiota among the groups.xlsx]

## Sheet: Table 4-1
Supplementary Table 4-1. Alpha diversity of gut microbiota btween SPF and COV groups
	SPF		COV		P-value
	mean	SEM	mean	SEM
Shannon	3.03003	0.453475	2.3373	0.569705	0.0930736
Simpson	0.82871	0.117743	0.750092	0.128864	0.484848
Richness	284.167	22.7334	202.833	30.2623	0.0021645
Chao	303.645	15.0539	233.889	31.5116	0.0021645
Ace	301.182	16.2668	228.731	28.689	0.0021645
obs	284.167	22.7334	202.833	30.2623	0.0021645
Pielou	0.371857	0.0546469	0.306565	0.0783655	0.179654
Goods_coverage	0.999634	9.76527e-05	0.99955	6.48875e-05	0.199397

## Sheet: Table 4-2
Supplementary Table 4-2. Alpha diversity of gut microbiota among VEH, and BET groups
	VEH		BET		P-value
	mean	SEM	mean	SEM
Shannon	3.89966	0.113514	3.61003	0.110293	0.0930736
Simpson	0.946366	0.0094155	0.925559	0.0127769	0.309524
Richness	275.833	6.67042	272.5	9.45075	0.936075
Chao	345.998	7.37983	378.244	21.3564	0.24026
Ace	344.252	4.16509	359.959	13.9598	0.393939
obs	275.833	6.67042	272.5	9.45075	0.936075
Pielou	0.480917	0.012469	0.446171	0.0112586	0.0649351
Goods_coverage	0.993036	0.000203766	0.991922	0.000337574	0.0649351
