# Supplementary material for: Gut microbiota-mediated betaine regulates skeletal muscle fiber type transition by affecting m6A RNA methylation and Myh7 expression
Source: Gut Microbes. 2025 Aug 18;17(1):2545434. doi: 10.1080/19490976.2025.2545434 (PMC12363516; doi:10.1080/19490976.2025.2545434)
Supplement: Supplementary Tables.zip [file KGMI_A_2545434_SM9027.zip › Supplementary Tables/Supplementary Table 5 Relative abundance of gut microbiota among the groups.xlsx]

## Sheet: Table 5-1
Supplementary Table 5-1. Gut microbial compsotion between SPF and COV groups at the phylum level
Phylum	SPF		COV		p.value
	Mean	SD	Mean	SD
Bacteroidetes	0.226927	0.187171	0.321719	0.177811	0.309524
Firmicutes	0.665977	0.177808	0.647325	0.203574	0.818182
Verrucomicrobia	0.0466267	0.0527749	0.0106482	0.0193474	0.0649351
Proteobacteria	0.0220965	0.0149703	0.0137313	0.0144813	0.24026
Actinobacteria	0.0371001	0.0583405	0.00450618	0.00337368	0.0411255
Deferribacteres	0.000811246	0.000598411	0.000175105	0.00019582	0.065081
Candidatus_Saccharibacteria	0.000250467	0.000276141	0.000569645	0.000536237	0.688404
Acidobacteria	0.000188404	0.00012343	0.000104176	6.92817e-05	0.33412
Campilobacterota	0	0	0.00102846	0.00136023	0.07401
Cyanobacteria/Chloroplast	2.21652e-06	4.95629e-06	0.000155156	0.000140465	0.0167114
Plantae	0	0	3.54643e-05	5.01541e-05	0.173945
Deinococcus-Thermus	1.99487e-05	3.41229e-05	2.21652e-06	4.95629e-06	0.46195

## Sheet: Table 5-2
Supplementary Table 5-2. Gut microbial compsotion between SPF and COV groups at the genus level
Genus	SPF		COV		p.value
	Mean	SD	Mean	SD
Muribaculum	0.0380314	0.0276721	0.0496864	0.0172089	0.393939
Paramuribaculum	0.026456	0.0239686	0.0463249	0.0332514	0.24026
Ligilactobacillus	0.180382	0.171994	0.215774	0.179761	0.393939
Enterococcus	0.00592289	0.00375394	1.99614e-05	1.99581e-05	0.00492204
Duncaniella	0.102927	0.102244	0.141651	0.0959504	0.309524
Stomatobaculum	0.00281104	0.00326306	0.00065213	0.000444705	0.393939
Akkermansia	0.0466522	0.0528054	0.010652	0.0193525	0.0649351
Limosilactobacillus	0.0152471	0.0100037	0.0217988	0.00656677	0.393939
Prevotella	0	0	0.0162157	0.0229863	0.175734
Barnesiella	0.0351231	0.0250239	0.0539129	0.0634388	0.937229
Lacrimispora	0.0214375	0.019024	0.00180161	0.0012192	0.0151515
Lactobacillus	0.0673943	0.0520734	0.343608	0.193939	0.0151515
Desulfovibrio	0.00225919	0.00388985	0.00957481	0.0128674	0.0411255
Collinsella	0.0110064	0.0200722	6.65088e-06	1.01592e-05	0.00541668
Clostridium_sensu_stricto	0.0522306	0.0913591	0.000210852	0.000221439	0.0021645
Anaerosporobacter	0.00968075	0.0153316	0.00124034	0.00207048	0.226491
Hespellia	0.0559624	0.0463089	0.00303502	0.00313234	0.00477182
Clostridium_IV	0.00495392	0.0029226	0.00158199	0.00148634	0.025974
Alistipes	0.00990089	0.00511228	0.00318413	0.00270435	0.025974
Falsiporphyromonas	0.00633413	0.009516	0.00234835	0.00316578	0.818182
Enterocloster	0.127662	0.236278	0.0178322	0.0240921	0.24026
Lachnospiracea_incertae_sedis	0.00573662	0.00717483	0.00250344	0.00385201	0.0930736
Schaedlerella	0.00318602	0.00296051	0.000738706	0.000565242	0.484848
Mediterraneibacter	0.00221512	0.00243137	0.000354949	0.000248139	0.0649351
Blautia	0.00229932	0.00327227	0.000867091	0.000770096	0.484848
Bifidobacterium	0.0220641	0.0357033	0.000206207	0.000413792	0.00492204
Pseudescherichia	0.00564532	0.00641349	2.88414e-05	1.78917e-05	0.00499812
Parabacteroides	0.00341338	0.00250101	0.00139929	0.00156705	0.0930736
Tissierella	0.0325612	0.0374969	0.00162006	0.00179813	0.0021645
Mailhella	0.00756149	0.00425893	0.00109309	0.00202579	0.00865801
Ruminococcus	0.00169844	0.00151251	0.000133121	7.60941e-05	0.0102718
Kineothrix	0.00478257	0.00489438	0.00240918	0.00192782	1
Bacilliculturomica	0.00419773	0.00172991	0.000206378	0.000229948	0.0021645
Roseburia	0.00160978	0.00140351	0.00142224	0.00262861	0.309524
Terrisporobacter	0.00241484	0.00170334	0.000248546	0.000250603	0.0021645
Clostridium_XVIII	0.00320115	0.00349432	0.000135268	0.00018725	0.00499812
Turicibacter	0.00170075	0.0018524	2.21714e-06	4.95767e-06	0.00360092
Oscillibacter	0.00369367	0.00276174	0.000873833	0.000732115	0.0649351
Pseudomonas	0.00178493	0.00283898	0.000217336	0.000180174	0.108695
Rikenella	0.00232656	0.00138504	0.00209652	0.00151037	0.937229
Acetivibrio	0.00490995	0.00229069	0.00106938	0.000727166	0.0021645
Odoribacter	0.00234195	0.00154293	0.00112054	0.000772489	0.24026
Alkaliphilus	0.00192927	0.000735999	0.000741239	0.000961142	0.065081
Oribacterium	0.00117505	0.00224153	2.44137e-05	3.95096e-05	0.0812623
Sellimonas	0.00208418	0.00193019	0.00011096	0.000129233	0.00779583
Gottschalkia	0.00102228	0.00152472	8.87404e-06	1.47184e-05	0.00898067
Prevotellamassilia	0	0	0.00306935	0.00327225	0.07401
Adlercreutzia	0.00124193	0.000519939	0.00253243	0.00235681	0.818182
Anaerobranca	0.00322322	0.00387485	0.000661276	0.00108632	0.0538188
Anaerocolumna	0.00104205	0.00166366	0.000272858	0.000322863	0.470393
Mucispirillum	0.000811454	0.000598477	0.000175195	0.000195886	0.065081
Lawsonibacter	0.00333004	0.0030158	0.000676599	0.000546501	0.00865801
Faecalibaculum	0.000235047	0.000205318	0.0164929	0.0283442	0.0411255
Anaerobutyricum	0.000829263	0.00140791	6.65183e-06	6.65183e-06	0.0152716
Longibaculum	0.00176371	0.00214899	9.32027e-05	7.33443e-05	0.00499812
Paraeggerthella	0.000532139	0.000202835	0.00086051	0.000977082	1
Anaerosolibacter	0.000463541	0.000315987	6.43256e-05	8.07408e-05	0.0159366
Caloramator	0.000430191	0.000642035	0.000177515	0.000211141	0.630356
Merdimonas	0.00140122	0.00228247	0.000521238	0.000525382	0.809527
Flintibacter	0.00344328	0.00220433	0.00078748	0.000619037	0.0161224
Faecalibacillus	0.000450111	0.00077424	4.43374e-06	9.91415e-06	0.00577172
Vulcaniibacterium	0.00151222	0.0022618	0.000221777	0.000200328	0.127538
Romboutsia	0.00116856	0.00126189	6.65298e-06	1.01612e-05	0.00426672
Clostridium_XlVa	0.000860257	0.000674921	0.000104283	0.000130089	0.0129066
Butyrivibrio	0.00121277	0.00198149	4.65886e-05	4.65859e-05	0.0771276
Faecalicatena	0.000228365	0.000169537	7.76359e-05	8.84008e-05	0.127538
Extibacter	0.00194656	0.00177867	0.000565754	0.000575735	0.24026
Weissella	0.000476724	0.000758924	6.65366e-06	6.65366e-06	0.00861013
Phocea	0.000815955	0.000444347	0.000261667	0.0002331	0.0449512
Corynebacterium	0.00104435	0.00150223	0.000137529	6.2226e-05	0.0771276
Anoxybacillus	0.00166748	0.0021714	0.000270586	0.000177374	0.132035
Gemmiger	0.0011552	0.0019776	1.77371e-05	3.96614e-05	0.0124193
Marvinbryantia	0.000419016	0.000602499	2.44024e-05	3.95051e-05	0.0412268
Criibacterium	0.00165418	0.00111858	0.000170893	0.000241803	0.0200224
Tyzzerella	0.000201746	0.000348016	8.87587e-06	1.98471e-05	0.0898234
Enteroscipio	0.000372543	0.000146546	0.000534699	0.000273224	0.52111
Ihubacter	0.00137286	0.000720755	0.000146464	0.000133834	0.00499812
Dorea	0.000292673	0.000364161	1.99689e-05	2.51994e-05	0.0434528
Coprococcus	0.000864713	0.000566947	0.000166364	0.000167794	0.0151515
Acetatifactor	0.000341444	0.000270997	0.000485992	0.000347959	0.484848
Parasutterella	0	0	0.00146331	0.00327206	0.404657
Monoglobus	0.000268309	0.000199013	0.000124223	6.89801e-05	0.469613
Streptococcus	0.000847077	0.00103177	0.000206311	8.08723e-05	0.0198051
Aminipila	0.000986855	0.000483337	0.000121969	0.000164772	0.004329
Neglecta	0.00152778	0.00115199	0.00133044	0.00234553	0.24026
Herbinix	0.000237216	0.000354103	8.86749e-06	1.98283e-05	0.214401
Gordonibacter	0.000199558	0.000126658	4.43849e-05	5.19563e-05	0.0289058
Eisenbergiella	8.64866e-05	7.07151e-05	0.000581291	0.000584637	0.0297684
Slackia	8.42547e-05	7.96944e-05	0.000106501	9.78251e-05	0.808532
Cellulosilyticum	0.00022839	0.00019961	4.8773e-05	0.000103221	0.0672692
Holdemanella	0.000126385	0.000195329	2.21897e-06	4.96176e-06	0.00577172
Chelatococcus	0.000656319	0.00104681	0.000119762	7.07935e-05	0.422527
Helicobacter	0	0	0.00102904	0.00136097	0.07401
Anaerotruncus	0.000226204	7.80173e-05	0.000341546	0.000472791	0.574504
Intestinimonas	0.00102017	0.000465077	0.000392723	0.000187257	0.0151515
Harryflintia	0.000152974	0.000191611	1.33071e-05	1.88108e-05	0.0408585
Pseudobacteroides	0.0002551	0.000249763	0	0	0.00277843
Cupriavidus	0.0015588	0.00268063	0.000206245	0.000187883	0.24026
Faecalimonas	0.000254966	0.000505268	3.10553e-05	4.39298e-05	0.50579
Paeniclostridium	0.000246118	0.000371603	0	0	0.0284407
Paraprevotella	0	0	0.000414809	0.000588738	0.175734
Brucella	0.000190691	0.000297931	3.76957e-05	4.02067e-05	0.258974
Anaerostipes	0.000164081	0.000244903	1.10852e-05	1.61405e-05	0.0936955
Anaerotignum	0.000279342	0.000295689	0.000232849	0.000158453	1
Roseomonas	0.000137481	0.000208039	1.99593e-05	2.84762e-05	0.10247
Staphylococcus	5.54434e-05	5.66676e-05	0.000228547	0.000446126	1
Christensenella	0.000496668	0.000381816	7.98354e-05	8.79044e-05	0.0198051
Paludicola	0.000243878	0.000173696	6.8734e-05	8.24996e-05	0.0631996
Bacteroides	5.32151e-05	0.000101315	0.000328345	0.000303213	0.033763
Brevundimonas	7.53893e-05	7.06782e-05	8.8687e-06	9.91469e-06	0.135084
Olsenella	0.000141936	8.33439e-05	1.33049e-05	2.03204e-05	0.0113693
Anaerorhabdus	0.000179633	8.92037e-05	6.65744e-06	6.65744e-06	0.00440776
Catabacter	0.000161876	6.21162e-05	8.87127e-06	1.47062e-05	0.00433691
Desulfohalotomaculum	0.000108643	0.000133783	0	0	0.00272453
Anaerotaenia	6.43053e-05	3.55441e-05	5.10445e-05	7.77952e-05	0.369108
Massiliimalia	8.20583e-05	7.81293e-05	0	0	0.00962172
Intestinibacillus	4.65527e-05	6.27358e-05	6.87331e-05	0.000147818	0.438115
Flavonifractor	5.54279e-05	5.343e-05	2.21687e-06	4.95708e-06	0.0207699
Desulfofarcimen	0.000691688	0.00063569	0.000175273	0.000295757	0.0449512
Filifactor	8.86964e-05	8.04213e-05	2.88307e-05	2.35642e-05	0.418415
Eubacterium	5.9865e-05	9.91822e-05	0	0	0.0284407
Ruminococcus2	0	0	0.000104193	0.000232983	0.404657
Lachnospira	0.000133053	0.000183897	4.43794e-06	9.92353e-06	0.0735335
Cutibacterium	8.42526e-05	0.000126362	1.10909e-05	1.19447e-05	0.317311
Scardovia	7.76029e-05	0.000173525	0	0	0.404657
Burkholderia	1.1086e-05	1.94561e-05	9.5365e-05	0.000144836	0.0955807
Phocaeicola	0	0	0.000135245	0.000302418	0.404657
Raoultibacter	7.09506e-05	0.000129133	0	0	0.0090028
Alterileibacterium	3.32584e-05	3.32551e-05	1.33117e-05	2.43076e-05	0.0672692
Amedibacterium	0.000155221	9.55349e-05	8.65091e-05	8.8508e-05	0.147401
Alkalibacter	0.000192904	0.000117135	3.32742e-05	3.41434e-05	0.0155676
Mitsuokella	6.87351e-05	0.000142127	0	0	0.175734
Bradyrhizobium	3.10426e-05	4.77597e-05	0.000108686	6.01832e-05	0.0864107
Hoeflea	7.98209e-05	0.000126672	1.10844e-05	2.47854e-05	0.0715548
Enhydrobacter	0.000101994	0.000181216	1.109e-05	1.19445e-05	0.208694
Geobacter	2.88379e-05	2.9186e-05	3.54939e-05	5.24996e-05	0.731945
Nesterenkonia	7.5385e-05	0.000151032	2.88244e-05	3.71613e-05	1
Tepidimicrobium	6.43025e-05	0.000105988	0	0	0.07401
Curvibacter	8.64774e-05	0.000146486	1.77446e-05	1.8284e-05	0.459148
Intestinibacter	6.42961e-05	7.13783e-05	1.33018e-05	2.03183e-05	0.113346
Faecalibacterium	0.000115295	0.000188556	8.87558e-06	1.2552e-05	0.143028
Pelomonas	6.8742e-05	6.35302e-05	3.77014e-05	3.38374e-05	0.368235
Sphingomonas	5.32132e-05	0.000113144	2.21687e-06	4.95708e-06	0.527089
Eggerthella	5.54308e-05	6.44515e-05	6.65209e-06	1.01606e-05	0.123213
Rhodococcus	3.54783e-05	3.40681e-05	1.3305e-05	2.03254e-05	0.262716
Coprobacillus	0	0	5.76456e-05	0.000128899	0.404657
Fusicatenibacter	1.10845e-05	1.19381e-05	5.98565e-05	0.000127984	0.719831
Sphingopyxis	2.88242e-05	3.20548e-05	2.21687e-06	4.95708e-06	0.0735335
Zea	0	0	3.55014e-05	5.02065e-05	0.173945
Breznakia	0.000177407	7.02739e-05	1.99775e-05	2.8511e-05	0.00426672
Lachnotalea	5.98638e-05	7.55255e-05	1.10862e-05	1.94532e-05	0.0479679
Rothia	1.10861e-05	2.47893e-05	4.43428e-06	9.91534e-06	1
Pelagibacterium	2.21723e-05	4.95787e-05	4.43557e-06	6.27285e-06	0.75183
Garciella	3.5476e-05	6.76888e-05	0	0	0.0731398
Thermus	1.99548e-05	3.41337e-05	2.22065e-06	4.96553e-06	0.46195
Ruthenibacterium	3.1042e-05	4.18352e-05	0	0	0.0280492
Robinsoniella	7.31708e-05	4.9034e-05	1.10923e-05	1.19444e-05	0.0224867
Anaerofustis	1.33088e-05	1.88214e-05	3.77018e-05	4.50501e-05	0.437186
Brassicibacter	0.000126442	0.00016974	0	0	0.07401
Haemophilus	5.0997e-05	9.10141e-05	0	0	0.0731398
Tindallia	1.55168e-05	2.91553e-05	0	0	0.175734
Caballeronia	3.76942e-05	6.11641e-05	1.99758e-05	3.05091e-05	0.548877
Glycocaulis	3.54769e-05	6.17643e-05	1.33079e-05	1.8813e-05	0.666002
Serratia	2.66067e-05	5.94944e-05	2.21897e-06	4.96176e-06	1
Turicimonas	0	0	0.000372488	0.000809212	0.07401
Neisseria	5.98645e-05	9.39898e-05	1.10865e-05	1.94532e-05	0.264642
Hydrogeniiclostridium	3.54924e-05	4.18697e-05	2.21897e-06	4.96176e-06	0.0735335
Lachnobacterium	0.000110861	6.72289e-05	6.87685e-05	5.77313e-05	0.332406
Beduinibacterium	4.21345e-05	3.63742e-05	2.21782e-06	4.95919e-06	0.00567904
Amedibacillus	6.65274e-06	1.01627e-05	1.77568e-05	2.62595e-05	0.775029
Veillonella	3.10412e-05	6.94102e-05	0	0	0.404657
Muricomes	7.09502e-05	5.93315e-05	8.65158e-05	7.7125e-05	0.627932
Mesobacillus	2.66055e-05	4.8577e-05	2.21687e-06	4.95708e-06	0.46195
Erysipelothrix	2.66078e-05	1.71716e-05	2.21897e-06	4.96176e-06	0.0205157
Falcatimonas	3.54754e-05	7.35371e-05	0	0	0.175734
Dietzia	1.55206e-05	3.47051e-05	2.21714e-06	4.95767e-06	1

## Sheet: Table 5-3
Supplementary Table 5-3. Gut microbial compsotion between VEH, and BET groups at the phylum level
Phylum	VEH		BET		p.value
	Mean	SD	Mean	SD
Bacteroidetes	0.447691	0.0741563	0.444091	0.0685224	0.309524
Verrucomicrobia	0.00577566	0.00395161	0.100247	0.0475932	0.0021645
Proteobacteria	0.025505	0.0074745	0.0508459	0.012112	0.0021645
Campilobacterota	0.00954585	0.00487938	0.0041783	0.00196628	0.0411255
Firmicutes	0.47714	0.0671793	0.388622	0.0849043	0.393939
Tenericutes	0.00166271	0.00156302	0.00726142	0.00509748	0.025974
Actinobacteria	0.0219086	0.00961302	0.00249965	0.00131414	0.0021645
Candidatus_Saccharibacteria	0.00998266	0.00421811	0.00113823	0.000424826	0.0021645
Deferribacteres	0.000789111	0.000483694	0.00111592	0.000442018	0.179654

## Sheet: Table 5-4
Supplementary Table 5-4. Gut microbial compsotion between VEH, and BET groups at the genus level
Genus	VEH		BET		p.value
	Mean	SD	Mean	SD
Akkermansia	0.00582445	0.00397298	0.100346	0.0476059	0.0021645
Duncaniella	0.215993	0.0284151	0.171522	0.0196985	0.00865801
Ileibacterium	0.127142	0.0456787	0.168561	0.0708196	0.00962172
Phocaeicola	0.00930568	0.00615526	0.0519777	0.0161316	#N/A
Muribaculum	0.0520553	0.00973579	0.0580975	0.00946283	0.588745
Ligilactobacillus	0.131959	0.0533171	0.047168	0.0215648	0.00865801
Bacteroides	0.0271293	0.0140624	0.0441375	0.0256218	0.179654
Paramuribaculum	0.0666971	0.00894757	0.0424014	0.00935903	0.0930736
Parabacteroides	0.00828822	0.00249877	0.027423	0.00783109	0.393939
Limosilactobacillus	0.0130843	0.0044363	0.0247873	0.00339104	0.004329
Faecalibaculum	0.0381817	0.0202325	0.0298366	0.00873727	1
Alistipes	0.00852518	0.0023034	0.0126429	0.00359432	0.0930736
Turicimonas	0.00188088	0.000971966	0.0157896	0.00409171	0.0021645
Porphyromonas	0.00630164	0.00239461	0.00752769	0.00275082	#N/A
Prevotellamassilia	0.00411512	0.00217818	0.0082353	0.0018801	0.0151515
Lactobacillus	0.0263892	0.00843273	0.0230252	0.00966431	0.818182
Kineothrix	0.0243801	0.0177868	0.00572825	0.002222	0.393939
Stomatobaculum	0.00605224	0.0038054	0.0154702	0.015359	0.0021645
Desulfovibrio	0.00921505	0.00519664	0.015775	0.00636891	0.0649351
Pseudescherichia	0.000762116	0.000520264	0.00777596	0.00409956	0.0021645
Natronoflexus	0.00416156	0.00166474	0.00614288	0.000864528	#N/A
Odoribacter	0.00401167	0.00269016	0.00520089	0.00243119	0.309524
Citrobacter	0.000755858	0.000484677	0.00616458	0.00348912	0.00812704
Alloprevotella	0.024613	0.0150738	0.00312181	0.00107535	0.0021645
Hungatella	0.015554	0.00875222	0.00534943	0.00213587	0.179654
Prevotella	0.0144286	0.0121744	0.0019313	0.000967793	0.0021645
Parasutterella	0.0123861	0.00443345	0.00324633	0.000824252	0.0021645
Lawsonibacter	0.00428264	0.00146465	0.00352267	0.000994308	0.818182
Clostridioides	0.000580833	0.000272816	0.00415348	0.00250827	0.0021645
Clostridium_IV	0.00656667	0.00190475	0.00342191	0.000995648	0.0930736
Helicobacter	0.00963984	0.0049251	0.00418264	0.00196666	0.0411255
Vallitalea	0.00205611	0.000889105	0.00202232	0.000747075	0.132035
Clostridium_XVIII	0.000722114	0.000845335	0.000362149	0.000699534	0.0449512
Flintibacter	0.00300701	0.00170611	0.00339976	0.00123219	0.179654
Lacrimispora	0.00637214	0.00304494	0.00351618	0.001419	0.0151515
Sphingobacterium	0.00278434	0.000790973	0.00161036	0.000400547	0.309524
Salmonella	0.000175292	0.000108117	0.00172197	0.000587196	#N/A
Schaedlerella	0.00227579	0.000854215	0.00250569	0.000905949	0.484848
Alkaliphilus	0.00483016	0.00218693	0.00141732	0.000637269	0.00865801
Allobaculum	0.000157621	0.000105824	0.00203973	0.000798828	0.179654
Ruminococcus	0.00110455	0.000906385	0.00151945	0.000403538	0.00865801
Eisenbergiella	0.00530705	0.00182973	0.00299894	0.0014607	0.818182
Roseburia	0.00232925	0.000981131	0.00167742	0.00038875	1
Clostridium_XlVa	0.00452372	0.00216217	0.00159759	0.000697487	0.0649351
Blautia	0.00114063	0.000554435	0.00355581	0.00304159	0.393939
Phocea	0.00260282	0.00084392	0.00141246	0.000334654	0.937229
Acetatifactor	0.0045192	0.00334819	0.00173817	0.000441032	0.484848
Enterocloster	0.00323292	0.00175501	0.0010725	0.000254139	0.699134
Tissierella	0.00262094	0.00192091	0.0013823	0.000892569	#N/A
Mucispirillum	0.000797144	0.000488654	0.00111706	0.000442026	0.179654
Metamycoplasma	0.000951809	0.00113975	0.00573947	0.00508602	0.0904121
Merdimonas	0.00243379	0.00140448	0.000842685	0.000163698	0.00865801
Kandleria	0.00093834	0.00026442	0.000700585	0.000248073	0.24026
Wukongibacter	0.000384747	0.000409979	0.00182434	0.00155229	#N/A
Cuneatibacter	0.000666567	0.000294012	0.000935303	0.000447957	#N/A
Millionella	0.000805921	0.000353064	0.00120505	0.000456845	0.0930736
Neglecta	0.00206205	0.000934409	0.00101194	0.000450796	0.0411255
Paraprevotella	0.00223969	0.000421799	0.000477259	0.000231188	0.0021645
Dysosmobacter	0.00117948	0.000762237	0.00115227	0.000611819	0.699134
Erysipelothrix	0.000172117	4.47569e-05	0.000670298	0.000190276	0.00477182
Eubacterium	0.000570778	0.000314952	0.000608084	0.000224247	0.699134
Amedibacterium	0.00210778	0.00246508	0.00033673	0.000137335	#N/A
Ihubacter	0.000286407	0.000119211	0.000531451	0.000189239	0.0930736
Flavonifractor	0.00198485	0.00101937	0.00112843	0.00052451	0.0021645
Anaerotruncus	0.000970506	0.000381364	0.00103902	0.000606056	0.0930736
Christensenella	0.00103382	0.000466342	0.000552245	0.000192301	0.803316
Barnesiella	0.00030724	0.000687011	0.000513925	9.40736e-05	#N/A
Syntrophococcus	0.00150351	0.00142992	0.000525045	0.000133417	#N/A
Parasporobacterium	0.00393619	0.00287639	0.00114606	0.000695562	#N/A
Bifidobacterium	0.0176841	0.00847326	0.00119559	0.000781801	0.0021645
Amedibacillus	0.00344194	0.00132389	0.000502737	0.000178654	0.0151515
Adlercreutzia	0.00191012	0.000916068	0.00062728	0.000233783	0.004329
Petrocella	0.00134228	0.00143183	0.000684762	0.000451458	#N/A
Enterococcus	8.85844e-05	4.23799e-05	0.000491603	0.000131174	0.0021645
Clostridium_sensu_stricto	0.00145307	0.00110231	0.000999068	0.000551125	0.818182
Longibaculum	0.000456721	0.000585312	0.000126071	9.53035e-05	0.568331
Marinisporobacter	0.000220604	6.60555e-05	0.000505968	0.000185943	#N/A
Anaerosolibacter	0.00102552	0.000561713	0.000148453	0.000183251	#N/A
Terrisporobacter	0.000733114	0.000451514	0.000298467	0.000136349	#N/A
Coprobacillus	0.000252636	9.19329e-05	0.000504308	0.000201764	0.025974
Muricomes	0.00115567	0.00123023	0.000564971	0.000200481	0.0021645
Morganella	0.000188273	9.02132e-05	9.73406e-05	9.27302e-05	0.12553
Caloranaerobacter	0.000221333	0.000221451	0.000220191	0.000184306	#N/A
Enteroscipio	0.00108862	0.000355937	0.000408627	0.000215155	0.0021645
Agathobacter	0.000259731	0.000256249	0.000493204	0.000156082	0.179654
Anaerobacterium	0.000272354	8.74443e-05	0.000402224	0.000109301	#N/A
Coprobacter	0.000225336	6.83061e-05	0.000231417	6.91552e-05	#N/A
Beduinibacterium	0.000369327	0.000236373	0.000384709	0.000297341	#N/A
Anaerotignum	0.000448324	0.000378641	0.000303248	0.000110712	1
Holdemania	0.000208135	0.000150744	0.00022026	0.000102003	0.0021645
Anaeroplasma	0.000513793	0.00093049	0.00095103	0.000802647	0.12553
Thermincola	0.00030134	0.000139855	0.000258561	6.00968e-05	#N/A
Paludicola	0.000423903	0.000306453	0.000175551	6.94082e-05	0.0649351
Malacoplasma	0.000212616	0.000135322	0.000579504	0.000569372	0.132035
Breznakia	0.00055009	0.000293176	0.000384729	0.000386519	0.025974
Defluviitalea	0.000274023	0.000168403	0.000114912	4.75635e-05	#N/A
Faecalimonas	0.000882879	0.000312224	0.000181969	0.000126534	0.484848
Veillonella	9.65581e-06	1.36267e-05	5.10669e-05	3.43648e-05	0.0284407
Criibacterium	0.000742449	0.001106	0.000188335	9.26522e-05	0.404657
Paraeggerthella	0.000591744	0.000247115	0.000158009	0.000101479	0.158147
Hespellia	6.27435e-05	6.50179e-05	5.26589e-05	5.46614e-05	#N/A
Lachnospira	6.44401e-05	2.48287e-05	0.000202728	0.00016885	0.809855
Marininema	4.49485e-05	4.30927e-05	5.58396e-05	5.04561e-05	#N/A
Harryflintia	0.000159595	7.55471e-05	9.57693e-05	3.17984e-05	0.588745
Anaerotaenia	0.000130408	5.36001e-05	0.000221899	0.000227796	0.0411255
Desulfuribacillus	4.5085e-05	1.44366e-05	4.78775e-05	1.74745e-05	#N/A
Intestinibacillus	0.000547939	0.000390115	0.000145247	5.81308e-05	#N/A
Rikenella	8.20663e-05	2.86541e-05	5.9057e-05	3.00008e-05	0.0438264
Oscillibacter	0.000117532	4.46253e-05	0.000134071	4.24843e-05	0.484848
Intestinimonas	0.000132132	9.07167e-05	0.000130883	8.48784e-05	0.445976
Desulfosporosinus	0.00011756	6.77973e-05	0.00010375	3.72896e-05	#N/A
Achromobacter	8.51703e-05	9.75993e-05	0.000151677	0.000254676	0.86428
Streptococcus	9.32855e-05	4.73804e-05	7.18238e-05	2.39591e-05	0.0542411
Ruminococcus2	0.0003031	0.000233302	0.000132484	9.66415e-05	0.025974
Acetivibrio	0.000186834	8.42975e-05	6.38511e-05	3.52822e-05	0.484848
Murimonas	8.19012e-05	8.27572e-05	0.000111699	8.86785e-05	0.0411255
Ruminiclostridium	1.4481e-05	2.06872e-05	6.70354e-05	2.34737e-05	1
Fusicatenibacter	7.57068e-05	6.23873e-05	2.07433e-05	1.50505e-05	#N/A
Frisingicoccus	6.61202e-05	5.97096e-05	6.22474e-05	6.6978e-05	#N/A
Anaerostipes	0.000167146	0.000147718	0.000143635	8.68502e-05	0.004329
Butyricimonas	0.000115627	0.000135683	0.000124467	0.000106022	0.549674
Marvinbryantia	0.000101494	5.93357e-05	5.74586e-05	2.65268e-05	0.369976
Mediterraneibacter	0.000279476	0.000431797	6.38505e-05	2.7482e-05	0.00865801
Rodentibacter	2.72446e-05	3.86371e-05	1.43604e-05	1.06985e-05	0.175734
Petroclostridium	1.1319e-05	1.41918e-05	1.27664e-05	1.1943e-05	#N/A
Erysipelotrichaceae_incertae_sedis	8.02317e-06	8.63141e-06	3.19224e-05	3.06246e-05	0.699134
Desulfohalovibrio	9.17262e-05	5.0521e-05	7.81945e-05	5.36901e-05	#N/A
Bacillus	8.84803e-05	4.42483e-05	7.66151e-05	3.87191e-05	#N/A
Gemella	8.20852e-05	4.96225e-05	4.78796e-05	2.34574e-05	0.494156
Megamonas	5.31221e-05	1.33215e-05	5.58686e-05	3.24608e-05	0.494156
Rhodospirillum	1.60592e-06	3.59094e-06	3.67088e-05	2.67567e-05	#N/A
Proteus	8.37679e-05	2.42325e-05	2.55338e-05	2.32397e-05	0.00366455
Pedobacter	2.58128e-05	2.66669e-05	1.43639e-05	1.32565e-05	0.175734
Butyricicoccus	3.06861e-05	5.3259e-05	1.43648e-05	1.07066e-05	0.404657
Staphylococcus	0.00194472	0.00285658	0.00196488	0.00237234	0.803316
Gordonibacter	0.000334897	0.000128098	5.58715e-05	5.34675e-05	0.0608077
Proteiniborus	6.44697e-05	2.88873e-05	2.55364e-05	1.4278e-05	1
Caecibacterium	0	0	2.07488e-05	1.28713e-05	#N/A
Papillibacter	1.44876e-05	1.07801e-05	1.11722e-05	3.57017e-06	#N/A
Ercella	0.000119112	4.2573e-05	2.07495e-05	2.43648e-05	0.445976
Desulfofarcimen	1.93572e-05	3.11922e-05	1.27704e-05	1.05912e-05	0.309524
Anaerofilum	3.22456e-06	4.56027e-06	6.38491e-06	1.05898e-05	#N/A
Olsenella	0.00048143	0.000162064	5.10799e-05	3.73777e-05	0.00366455
Herbinix	2.2536e-05	1.43913e-05	2.87276e-05	1.74783e-05	#N/A
Ruthenibacterium	4.83371e-05	4.61952e-05	3.19261e-05	3.06335e-05	0.775029
Aminipila	9.03132e-05	6.45994e-05	4.62862e-05	4.26155e-05	0.004329
Turicibacter	2.73261e-05	5.26598e-05	0.000108572	0.000177164	0.599266
Anaerosporobacter	4.83304e-06	7.39852e-06	9.5736e-06	1.10518e-05	0.404657
Jeotgalicoccus	1.60767e-05	1.98002e-05	2.39433e-05	2.96536e-05	0.404657
Paenalcaligenes	1.44754e-05	1.44758e-05	1.75537e-05	2.09901e-05	0.404657
Lactococcus	5.81524e-05	5.9137e-05	2.07521e-05	3.4279e-05	0.46195
Acetanaerobacterium	3.2357e-06	4.57597e-06	9.57568e-06	1.35422e-05	#N/A
Hydrogenoanaerobacterium	0	0	4.78716e-06	4.78716e-06	#N/A
Anaerobutyricum	6.4476e-06	7.22253e-06	7.98176e-06	8.59821e-06	#N/A
Pelotomaculum	1.28642e-05	1.63739e-05	6.38431e-06	4.51439e-06	#N/A
Vampirovibrio	8.68645e-05	5.41596e-05	1.11754e-05	1.60455e-05	#N/A
Coprococcus	1.12896e-05	1.17432e-05	1.59596e-06	3.56869e-06	#N/A
Sporobacter	3.37608e-05	2.4061e-05	3.19307e-06	7.13991e-06	0.175734
Raoultibacter	2.41074e-05	2.82459e-05	6.38753e-06	1.4283e-05	0.404657
Anaerosalibacter	0	0	1.27695e-05	1.62754e-05	#N/A
Fannyhessea	1.29124e-05	1.73829e-05	0	0	#N/A
Caloramator	9.64354e-06	7.8544e-06	4.78938e-06	4.78938e-06	#N/A
Gracilibacter	1.12303e-05	1.69933e-05	0	0	#N/A
Atopostipes	1.12492e-05	1.16796e-05	1.75602e-05	2.84248e-05	0.404657
Cellulosilyticum	2.90434e-05	2.50496e-05	0	0	#N/A
